# Supplementary material for: Development of Genome-Wide SNP Markers for Barley via Reference- Based RNA-Seq Analysis
Source: Front Plant Sci. 2019 May 10;10:577. doi: 10.3389/fpls.2019.00577 (PMC6523396; doi:10.3389/fpls.2019.00577)
Supplement: Supplementary file 2 [file Table_1.XLSX]

## Sheet: ST1
Supplementary Table 1. Statistics of RNA-Seq data on 108 barley strains
							Reference genome		Transcripbed regions
Strain	Abbreviation	Row_type	Read_ID	No. of reads	No. of reads after trimming	Ratio after trimming	Ratio of mapped reads	Properly mapped ratio	Ratio of mapped reads	Properly mapped ratio
Kikaihadaka	KH	6	15spike_S3	4487206	4408694	0.983	92.02	82.36	83.85	77.75
Haganemugi	HaM	6	16-2_S5	5088275	5004262	0.983	91.52	86.15	90.81	86.68
Haganemugi	HaM	6	16_S5	3688570	3641637	0.987	91.17	85.79	90.62	86.81
Haganemugi	HaM	6	16spike_S4	4857195	4770242	0.982	92.38	79.59	77.58	69.03
Taishomugi	TM	6	17_S1	5966716	5826999	0.977	90.53	85	90.89	86.63
Taishomugi	TM	6	17spike_S4	5389747	5072641	0.941	89.97	82.3	90.34	84.45
Nakatehadaka	NaH	6	18_S2	7809212	7617686	0.975	89.47	84.57	90.57	86.6
Nakatehadaka	NaH	6	18spike_S3	4064678	3830107	0.942	89.34	81.6	88.98	83.14
Senbonhadaka	SenH	6	19_S3	8066653	7881698	0.977	89.77	84.61	90.47	86.4
Senbonhadaka	SenH	6	19spike_S5	5145789	5049686	0.981	90.66	85.16	90.99	86.77
Nanbuuhadaka	NanH	6	20_S4	7413943	7241198	0.977	90.48	84.79	90.16	86
Nanbuuhadaka	NanH	6	20spike_S1	4446897	4344576	0.977	91.09	86.31	91.49	87.85
Kuroshiohadaka	KuH	6	21_S1	3910206	3817849	0.976	90.22	85.66	91.39	87.67
Kuroshiohadaka	KuH	6	21spike_S5	4996795	4904345	0.981	91.27	86.27	92	88.11
Yunagihadaka	YuH	6	22-2_S1	6328401	6119593	0.967	89.92	83.11	90.09	84.96
Yunagihadaka	YuH	6	22_S2	4095214	4020516	0.982	88.05	77.2	79.58	73.57
Yunagihadaka	YuH	6	22spike_S1	5275835	5139755	0.974	91.26	86.04	91.54	87.64
Hinodehadaka	HiH	6	23_S3	5479998	5369217	0.98	89.55	85.27	90.46	87.01
Hinodehadaka	HiH	6	23spike_S2	5764829	5621276	0.975	91.37	85.78	91.03	87.05
Kiishiminato3	KiM	6	24_S4	5507332	5387023	0.978	90.51	86.37	91.74	88.43
Kiishiminato3	KiM	6	24spike_S3	5005059	4881337	0.975	90.38	83.85	89.76	85.04
Miyukioomugi	MO	6	25_S5	5238868	5127554	0.979	90.11	85.64	90.74	87.25
Miyukioomugi	MO	6	25spike_S1	3250978	3172600	0.976	91.32	80.38	82.54	75.58
Minorimugi	MM	6	26_S1	7806249	7599158	0.973	91.24	86.72	92.1	88.53
Minorimugi	MM	6	26spike_S2	4802961	4692637	0.977	91.27	83.78	88.24	82.93
Kashimamugi	KM	6	27_S2	5797348	5662829	0.977	90.13	85.24	90.46	86.86
Kashimamugi	KM	6	27spike_S3	5699376	5571636	0.978	91.61	85.93	91.64	87.14
Tochinoibuki	TI	2	29_S3	7508510	7287654	0.971	91.8	87.15	92.53	88.93
Harumiyabi	HM	2	30_S4	5469309	5335034	0.975	91.79	86.8	91.3	87.73
NankeiB4718	N4718	2	31_S5	5412645	5285897	0.977	89.45	82.2	86.6	81.94
Kantonijo29	KN29	2	32_S1	5442976	5297736	0.973	90.22	78.49	82.1	74.66
Shunrei	Sre	2	33_S2	4765199	4639380	0.974	91.36	86.27	91.73	87.86
Miharugold	MihG	2	34_S3	5227202	5096964	0.975	91.11	86.47	91.96	88.27
Tochikei216	T216	2	35_S4	5115812	4940511	0.966	86.25	72.13	74.76	66.84
Tochikei166	T166	2	36_S5	10502312	10130120	0.965	91.21	84	89.27	84.27
Tochikei254	T254	2	37_S1	6506007	6326299	0.972	90.47	83.99	90.33	85.31
Mona	Mona	2	38_S2	5719080	5595236	0.978	91.31	85.89	91.63	87.28
Mona	Mona	2	38spike_S4	4741967	4606947	0.972	90.93	84.92	89.79	85.45
Seikaikawa33	S33	2	39_S3	6306525	5952439	0.944	89.72	81.51	87.86	81.97
Tochikei133	T133	2	40_S1	3308854	3257777	0.985	89.72	84.15	90.04	85.54
Prior	Pri	2	41_S4	5022348	4837037	0.963	90.66	84.18	90.59	85.51
Prior	Pri	2	41spike_S5	4763089	4645889	0.975	91.34	86.18	90.93	87.21
Hanna	Han	-	42_S5	5424913	5302412	0.977	91.26	85.73	91.82	87.33
Hanna	Han	-	42spike_S1	4858532	4772738	0.982	87.19	72.83	74.99	66.83
Ryofu	RF	2	43_S1	5029217	4922497	0.979	91.45	85.89	91.04	86.83
Ryofu	RF	2	43spike_S2	5558324	5451323	0.981	90.54	84.38	88.92	84.56
Hokuiku31	H31	2	44_S2	4731814	4633275	0.979	90.2	82.12	86.95	81.37
Hokuiku41	H41	2	45_S3	4518221	4426495	0.98	90.93	83.65	88.43	83.29
Satsukibare	SB	2	46_S4	4804207	4728613	0.984	89.19	82.24	87.06	82.21
Myoginijo	MN	2	47_S5	5763621	5644901	0.979	91.34	85.93	90.68	86.66
Misatogolden	MisG	2	48_S1	3480484	3413313	0.981	89.36	81.26	85.31	79.97
Takahogolden	TaG	2	49_S2	5544271	5373512	0.969	90.04	81.16	86.07	80.1
Tonenijo	TN	2	50_S3	7827622	7494887	0.957	90.31	84.16	90.54	85.73
Sakitamanijo	SN	2	51_S4	8857594	8672944	0.979	90.22	84.14	89.57	84.96
Komakinijo	KN	2	52_S5	4114157	3922011	0.953	90.33	82.93	90.09	84.22
Tsuyushirazu	TS	2	53_S1	4249813	4141270	0.974	90.64	85.08	91.6	86.92
Sukaigolden	SuG	2	54_S2	4169883	4067120	0.975	87.83	77.65	82.29	75.74
Asukagolden	AsG	2	55_S3	8637819	8479621	0.982	91.66	86.87	91.74	88.05
Sachihogolden	SaG	2	56_S4	5099230	5030418	0.987	91.38	87.06	91.52	88.1
Sainohoshi	SH	2	57_S5	5613259	5455202	0.972	90.83	84.55	89.32	84.78
Akaginijo	AkN	2	58_S1	5531025	5461419	0.987	92.04	87.43	92.71	88.65
Akaginijo	AkN	2	58spike_S3	4638076	4543149	0.98	90.89	85.1	90.56	86.09
Kantonijo4	KN4	2	59_S2	4869026	4808729	0.988	92.09	87.17	92.49	88.24
Kantonijo25	KN25	2	60_S3	4173934	4117957	0.987	91.84	86.6	92.19	87.64
Seijo17	SJ17	2	61_S4	3373323	3305675	0.98	91.18	85.81	91.65	87.22
Seijo17	SJ17	2	61spike_S4	4454930	4360971	0.979	90.64	84.17	89.3	84.62
Kantonijo15	KN15	-	62_S5	4441562	4374541	0.985	90.8	85.54	91.03	86.6
Oshimahadaka	OH	6	63_S2	4479857	4401674	0.983	89.78	84.34	90.89	86.32
Oshimahadaka	OH	6	63spike_S5	3688101	3552218	0.963	90.41	82.21	89.81	83.43
Shiratamahadaka	ShiH	6	64_S3	5206266	5049285	0.97	89.97	84.29	91.08	86.45
Shiratamahadaka	ShiH	6	64spike_S1	4749668	4573143	0.963	91.04	84.15	91.5	86.03
Russia 73	R73	6	65_S4	4348172	4261847	0.98	90.28	82.41	88.34	82.72
Russia 73	R73	6	65spike_S2	5010319	4854163	0.969	90.52	83.11	88.75	83.44
Ichibanboshi	IB	6	66_S5	5382170	5277492	0.981	88.81	81.04	86.17	80.88
Mannenboshi	MB	6	67_S1	5899293	5817416	0.986	91.17	65.33	70.83	47.99
Daishimochi	DM	6	68_S2	5045744	4950283	0.981	89.43	81.57	86.05	81.09
Haruhimeboshi	HB	6	69_S3	4989452	4906065	0.983	90.23	84.27	89.08	84.93
Yumesakiboshi	YB	2	70_S4	4869994	4789448	0.983	79.39	59.58	64.24	54.15
Shikokuhadaka84	SH84	2	71_S5	4214925	4134803	0.981	88.91	83.06	89.74	84.79
Shikokuhadaka83	SH83	6	72_S2	5792111	5545591	0.957	90.2	83.52	91.2	85.94
Russia 6	R6	-	75_S4	5323766	5188322	0.975	90.63	81.21	85.79	79.44
Steptoe	SP	6	76_S5	4683123	4561752	0.974	91.7	85.89	92.55	87.83
Ishukushirazu	IS	2	77_S1	3816941	3706303	0.971	91.31	85.58	92.14	87.48
Fibersnow	FS	6	78_S3	5493435	5316842	0.968	91.25	85.55	92.08	87.52
Shunrai	Sra	6	79_S4	5941352	5744095	0.967	91.74	85.97	92.64	88.01
Silkysnow	SS	6	80_S5	5028418	4879696	0.97	90.55	83.81	90.28	85.17
Higashiyamakawa109	HK109	6	81_S1	5244851	5105597	0.973	91.22	84.96	90.83	86.18
Satsukinijo	STN	2	9_S4	5785300	5615316	0.971	90.84	85.7	91.46	87.33
Satsukinijo	STN	2	9spike_S1	5164572	5048648	0.978	91.22	85.8	91.2	86.83
Hokurikukawa35	HK35	-	113_S4	5571380	5413719	0.972	89.43	82.3	90.89	85.7
Hokurikukawa39	HK39	-	114_S3	4330426	4224202	0.975	90.75	84.15	91.15	85.91
Hokurikukawa48	HK48	-	115_S4	5793097	5639781	0.974	91.29	85.66	92.26	87.65
Hokurikukawa49	HK49	-	116_S5	5019571	4898839	0.976	90.87	85.22	91.93	87.26
Hokurikukawa50	HK50	-	117_S1	5634033	5518089	0.979	91.06	85.8	92.05	87.88
Hokurikukawa51	HK51	-	118_S2	5013459	4901534	0.978	91.65	86.37	92.61	88.34
Hokurikukawa52	HK52	-	119_S3	4677472	4573272	0.978	91.41	85.91	92.03	87.55
Amaginijo	AmN	2	11_S6	5096171	4976017	0.976	90.29	84.85	90.96	86.41
Amaginijo	AmN	2	11spike_S3	4554435	4449875	0.977	91.8	86.96	92.03	88.26
Harukanijo	HN	2	121_S4	5084531	4974244	0.978	90.96	84.82	90.16	85.74
Seikaikawa59	SK59	2	122_S2	4067445	3984592	0.98	91.5	86.07	92.11	87.84
UkeiB0080	UB0080	2	123_S3	5908140	5793453	0.981	90.85	84.7	89.42	85.14
UkeiB0630	UB0630	2	124_S4	5048744	4926323	0.976	91.38	85.85	91.52	87.32
Nishinohoshi	NH	2	125_S5	4830643	4720157	0.977	91.82	86.41	92.66	88.23
Yokozuna	YZ	6	126_S1	4515294	4400480	0.975	90.46	84.67	91.17	86.69
Shikokuhadaka103	SH103	2	129_S4	5295825	5153681	0.973	91.54	84.56	89.34	84.5
Rokkakusibari	RS	6	12_S1	5114274	5038838	0.985	89.73	83.14	87.36	83
Rokkakusibari	RS	6	12spike_S5	5878616	5735964	0.976	91.59	83.05	85.98	80.39
Mikamogolden	MikGT	2	132_S5	4799038	4680384	0.975	90.71	84.64	92.1	87.67
Gouneshikoku	GS	6	13_S2	5156264	5088936	0.987	90.34	85.94	91.02	87.68
Gouneshikoku	GS	6	13spike_S1	5133238	5029947	0.98	91.12	83.97	89.14	84.19
Akashinriki	AS	6	14_S3	4643475	4590477	0.989	91.19	86.14	90.62	87.03
Akashinriki	AS	6	14spike_S2	5325080	5216631	0.98	90.81	84.57	90.55	85.84
Kikaihadaka	KH	6	15_S4	3633894	3588816	0.988	90.47	84.79	89.37	85.48
Goldenmelon	GM	2	1_S1	6014765	5856428	0.974	91.09	85.15	89.89	85.6
Goldenmelon	GM	2	1spike_S2	7974012	7774891	0.975	91.64	85.27	88.81	84.53
Sekitori	ST	6	2_S2	6030426	5894836	0.978	89.67	83.72	89.14	84.76
Sekitori	ST	6	2spike_S4	5076506	4978691	0.981	92.03	84.92	88.09	83.28
Musashinomugi	MuM	6	3_S3	6881023	6667651	0.969	89.75	84.13	90.12	85.78
Musashinomugi	MuM	6	3spike_S5	4211031	4108688	0.976	92.02	73.12	69.72	55.04
Aizu6	AI6	6	4_S4	6759632	6581757	0.974	91.42	86.41	92.14	88.19
Aizu6	AI6	6	4spike_S3	6256810	6129419	0.98	91.75	85.49	88.66	84.51
Dorirumugi	DrM	6	5_S5	4487095	4364931	0.973	90.23	80.44	84.2	78.01
Dorirumugi	DrM	6	5spike_S4	5986574	5859698	0.979	90.12	84.72	89.88	85.78
Harrington	Har	-	6_S1	4439802	4273255	0.962	91.56	86.15	92.42	88.05
Harrington	Har	-	6spike_S1	4769712	4523777	0.948	91.19	84.37	90.85	85.59
G-65	G65	-	7_S2	4878572	4740448	0.972	90.84	85.38	91.6	87.16
G-65	G65	-	7spike_S2	7745746	7589096	0.98	88.96	80.11	83.6	78.1
Higashiyamahadaka112	HH112	6	82_S2	5165690	4958456	0.96	90.57	84.08	91.39	86.12
Higashiyamakawa113	HK113	6	83_S3	5601472	5406677	0.965	91.67	85.93	92.43	87.96
Higashiyamakawa114	HK114	6	84_S4	5654080	5510918	0.975	90.63	85.09	91.34	87.04
KashimaGoal	KG	6	85_S5	5888327	5728399	0.973	88.43	79.38	84.98	79.05
Harushirane	HS	6	86_S1	7799384	7606877	0.975	90.81	85.12	91.62	87.16
Viewfiber	VF	2	87_S2	5323286	5170227	0.971	85.6	77.39	83.18	77.69
Suzukaze	SuK	6	88_S3	5407888	5237753	0.969	90	82.99	89.39	84.22
Sayakaze	SuK	6	89_S4	2688822	2609932	0.971	87.62	79.36	88.26	81.17
K-3	K3	-	8_S3	5097219	4957145	0.973	90.73	85.48	91.36	87.14
K-3	K3	-	8spike_S5	3661333	3579614	0.978	91.25	86.22	90.94	87.07
Kantokawa92	KK92	6	90_S5	3058761	2982743	0.975	88.43	79.69	87.93	80.77
Kantokawa93	KK93	6	91_2_S1	4148194	4053006	0.977	92.03	83.96	90.76	84.03
Kantokawa93	KK93	6	91_S1	3929714	3828532	0.974	90.87	84.71	90.26	85.78
Kantohadaka94	KH94	2	92_2_S2	4734741	4638912	0.98	93.43	86.79	93.67	87.87
Kantohadaka94	KH94	2	92_S2	4815580	4704941	0.977	91.99	87.3	93.02	89.38
Kantokawa96	KK96	6	93_2_S3	4528029	4444776	0.982	92.54	85.21	92.49	86.09
Kantokawa96	KK96	6	93_S3	5458095	5341874	0.979	91.13	85.93	91.86	87.77
Kantokawa97	KK97	6	94_2_S4	4362587	4270734	0.979	92.79	85.62	92.8	86.5
Kantokawa97	KK97	6	94_S4	4297810	4198363	0.977	91.35	86.41	92.12	88.24
Kantokawa98	KK98	6	95_2_S5	5347667	5246446	0.981	92.95	86	93.34	87.27
Kantokawa98	KK98	6	95_S5	5188957	5074899	0.978	91.42	86.79	92.63	88.98
TanikeiA6054	TA6054	6	96_S1	5021545	4922693	0.98	90.93	85.45	91.72	87.48
TanikeiA6055	TA6055	6	97_S5	4486453	4361991	0.972	90.22	83.98	90.93	85.93
