# Supplementary material for: Development of Genome-Wide SNP Markers for Barley via Reference- Based RNA-Seq Analysis
Source: Front Plant Sci. 2019 May 10;10:577. doi: 10.3389/fpls.2019.00577 (PMC6523396; doi:10.3389/fpls.2019.00577)
Supplement: Supplementary file 4 [file Table_3.XLSX]

## Sheet: Pair_DIF
Suuuplenentary Table 3 Pair-wise difference in SNPs/Indels.
		SNP		INDEL		Match
Accession1	Accession2	identical site	different site	identical site	different site	SNP	INDEL
AI6	HK109	42359	6035	17184	678	0.860058	0.888878
AI6	Sra	42161	6050	16911	727	0.854503	0.88827
AI6	HK113	40421	7071	16390	798	0.836235	0.887678
AI6	HH112	41061	7232	17171	791	0.836161	0.889251
AI6	FS	41951	7301	17740	866	0.835511	0.885988
AI6	KK96	45177	8988	19957	1046	0.82073	0.892682
AI6	TA6055	37686	7346	15384	806	0.819538	0.872696
AI6	KK92	32325	6445	12676	709	0.817893	0.876637
AI6	SS	38875	8395	16548	944	0.807225	0.875188
AI6	KK93	40664	9012	17651	936	0.80613	0.892784
AI6	HK114	38608	8522	16010	936	0.804358	0.874625
AI6	TA6054	38476	8490	17175	1000	0.804162	0.879285
AI6	KK97	42943	9752	18998	1069	0.802021	0.891061
AI6	HS	42363	10549	18430	1178	0.785647	0.867439
AI6	KK98	43416	11777	20180	1325	0.774144	0.882701
AI6	IS	35571	9740	17081	1112	0.771301	0.860678
AI6	SaK	31152	8792	13274	919	0.765899	0.863372
AI6	KG	36538	10315	15427	1073	0.76541	0.864327
AI6	SH83	39150	10753	17255	1094	0.762958	0.870268
AI6	ShiH	46281	13344	21416	1491	0.759645	0.867417
AI6	SuK	36687	10797	16325	1131	0.758271	0.870143
AI6	MB	24584	7335	9624	719	0.754948	0.856616
AI6	HB	36238	11098	15908	1178	0.750987	0.860108
AI6	SuG	36692	11533	17193	1219	0.748483	0.860243
AI6	AsG	40877	13066	18791	1456	0.743332	0.852801
AI6	SaG	36053	11757	15854	1282	0.741639	0.853526
AI6	SH	36647	12323	16656	1337	0.735448	0.852464
AI6	TS	36328	12555	17311	1359	0.730486	0.859545
AI6	SN	41690	14487	20076	1549	0.728855	0.858592
AI6	K3	41852	14690	19485	1693	0.728257	0.851814
AI6	KN15	35488	12386	16535	1289	0.727941	0.851033
AI6	KN	32968	11572	15224	1112	0.727619	0.869177
AI6	YB	30024	10581	13112	1108	0.725749	0.847968
AI6	VF	30574	10784	13143	1041	0.724448	0.861594
AI6	KN4	35227	12667	15779	1361	0.72399	0.846818
AI6	G65	44663	16086	21280	1829	0.723153	0.850667
AI6	TY6	34337	12406	17670	1280	0.721928	0.860093
AI6	DrM	43524	15848	20973	1812	0.720112	0.855635
AI6	AkN	43709	16139	21443	1837	0.718903	0.852263
AI6	STN	43969	16265	21491	1831	0.717871	0.853109
AI6	KH94	38338	14270	18425	1437	0.717384	0.872774
AI6	TN	41097	15161	20475	1590	0.717132	0.860167
AI6	KN25	35590	13261	16645	1442	0.716733	0.841395
AI6	SP	33464	12344	15914	1232	0.716615	0.857052
AI6	SJ17	41072	15451	20018	1717	0.714765	0.855292
AI6	Har	42422	15960	20558	1719	0.714454	0.860829
AI6	SH84	33328	12393	15091	1326	0.714451	0.846035
AI6	IB	35370	13424	16476	1365	0.711195	0.845995
AI6	DM	32716	13416	15209	1338	0.695527	0.848382
AI6	OH	40082	17026	20041	1883	0.688913	0.84338
AI6	TY73	37915	19096	19889	1959	0.653076	0.841882
AkN	G65	58571	2360	22449	670	0.949637	0.895373
AkN	K3	52421	4063	20340	772	0.917218	0.890435
AkN	KN25	45756	3988	17540	669	0.908882	0.880135
AkN	KN4	44607	3926	16533	641	0.908841	0.883249
AkN	IS	41862	3910	17551	589	0.902408	0.882859
AkN	TY6	42678	4819	18332	622	0.887079	0.887297
AkN	SJ17	48786	7710	20595	1045	0.853358	0.878197
AkN	KN15	41250	6458	16897	797	0.852759	0.873093
AkN	STN	50981	8401	21804	1176	0.847364	0.8753
AkN	Har	49103	8379	20802	1018	0.842936	0.884562
AkN	YB	33093	7284	13142	850	0.80817	0.857652
AkN	SP	34001	11207	15640	1175	0.740044	0.851935
AkN	SH84	33541	11308	14671	1181	0.735532	0.844573
AkN	VF	30409	10289	12820	971	0.73464	0.851686
AkN	HS	37698	13267	17398	1374	0.728114	0.849294
AkN	KH94	37831	13507	17803	1363	0.727779	0.865936
AkN	KK92	27652	9961	11792	946	0.722963	0.845194
AkN	HB	33493	12684	15164	1291	0.71407	0.844051
AkN	KK96	37392	14343	18391	1537	0.713184	0.859251
AkN	KK93	34285	13485	16366	1329	0.708987	0.858945
AkN	HK109	33240	13013	15702	1284	0.707896	0.849259
AkN	Sra	33334	12761	15432	1277	0.706892	0.847125
AkN	TA6055	30861	12289	14168	1264	0.702131	0.83798
AkN	HK113	32169	13421	15022	1314	0.694855	0.844914
AkN	KK97	35573	15013	17588	1539	0.69429	0.856348
AkN	KK98	37293	15806	18961	1657	0.693133	0.859485
AkN	HH112	32665	13733	15803	1334	0.693072	0.848437
AkN	SS	32017	13420	15246	1393	0.692964	0.839981
AkN	FS	33179	13914	16198	1433	0.692026	0.845835
AkN	TY73	39141	16745	19569	1719	0.689633	0.846164
AkN	SH83	33751	14132	16105	1354	0.686372	0.846997
AkN	TA6054	31436	13869	15951	1488	0.682494	0.844872
AkN	HK114	31258	13854	14691	1372	0.681804	0.842347
AkN	MB	21561	9694	8958	853	0.67962	0.826787
AkN	DrM	39222	17806	19746	2012	0.677205	0.836071
AkN	SuK	31289	14475	15211	1440	0.672264	0.841812
AkN	SaK	26485	12424	12395	1223	0.670577	0.830253
AkN	KG	30419	14768	14285	1442	0.662466	0.832535
AkN	ShiH	37649	18911	19767	2041	0.652416	0.83641
AkN	IB	31310	16025	15529	1596	0.65141	0.825974
AkN	DM	29422	15436	14409	1484	0.645582	0.83051
AkN	OH	35096	19908	18866	2112	0.628413	0.827298
AmN	SJ17	50875	4746	20554	809	0.90361	0.89152
AmN	K3	50394	5295	19931	805	0.893245	0.886714
AmN	KN	40179	4199	15655	515	0.89323	0.899249
AmN	AkN	53116	5647	21737	888	0.892873	0.8861
AmN	UB0080	44261	4560	17601	614	0.892921	0.896209
AmN	NH	42153	4484	16992	573	0.890907	0.895158
AmN	G65	53618	5831	21728	915	0.890344	0.887536
AmN	T133	37610	4110	14305	537	0.889537	0.880005
AmN	GM	56421	6229	22984	974	0.888451	0.882291
AmN	MikGT	41375	4431	15685	571	0.888425	0.887082
AmN	T216	36703	4177	13949	457	0.884867	0.896685
AmN	IS	40065	4559	17155	618	0.884452	0.882261
AmN	S33	41928	4680	16330	568	0.884279	0.897014
AmN	MN	44526	5236	17832	708	0.882474	0.88369
AmN	TI	45500	5241	18353	656	0.882371	0.899306
AmN	KN4	42145	5090	16083	695	0.881131	0.880448
AmN	STN	52463	6324	21762	985	0.880584	0.885057
AmN	MisG	36729	4500	13767	570	0.879048	0.882132
AmN	SuG	42211	5230	17423	636	0.878174	0.885104
AmN	SaG	41865	5227	16097	667	0.877442	0.881271
AmN	SB	43889	5467	18093	675	0.877084	0.890891
AmN	SN	48788	6201	20314	776	0.873771	0.890599
AmN	KN29	38396	4921	14885	612	0.873021	0.894709
AmN	KN25	42662	5628	17031	783	0.872173	0.872236
AmN	AsG	46513	6221	18860	791	0.868354	0.882264
AmN	H31	39888	5451	15619	663	0.868216	0.880981
AmN	TY6	40419	5594	17884	678	0.86662	0.885753
AmN	TaG	40332	5580	15827	656	0.865957	0.882282
AmN	RF	50854	7298	21600	931	0.863075	0.88992
AmN	SH	41853	5993	16636	778	0.862294	0.876847
AmN	TS	42187	6061	17644	696	0.861893	0.889759
AmN	T254	40191	5799	16094	701	0.859489	0.889276
AmN	HM	42365	6377	17872	762	0.855881	0.892836
AmN	KN15	40731	6247	16600	792	0.854597	0.873704
AmN	H41	39251	6121	15453	702	0.85359	0.872522
AmN	T166	45122	7028	18996	819	0.847773	0.891923
AmN	TN	46549	8224	20432	941	0.83711	0.885977
AmN	MihG	39252	6946	15881	780	0.837093	0.881949
AmN	Sre	38116	6799	15478	752	0.836447	0.885032
AmN	Har	47048	9060	20396	1064	0.826962	0.885728
AmN	UB0630	38185	7411	15722	804	0.824772	0.876634
AmN	Han	46684	9359	20908	1129	0.821641	0.88524
AmN	N4718	38463	7732	15924	807	0.817128	0.883803
AmN	SK59	36380	7654	15274	851	0.813813	0.873126
AmN	HN	37803	7850	15706	922	0.812736	0.864757
AmN	SH103	36534	7949	14934	863	0.807248	0.868739
AmN	YB	32573	7300	13025	782	0.805215	0.863274
AmN	Pri	46227	10898	21251	1268	0.796601	0.879726
AmN	MoNa	45031	10986	20795	1235	0.791439	0.878062
AmN	VF	30601	9669	12845	912	0.747162	0.862067
AmN	HS	37972	12034	17182	1275	0.746283	0.856292
AmN	KH94	37768	12555	17653	1282	0.740851	0.872725
AmN	SP	33130	11139	15350	1142	0.735457	0.856189
AmN	SH84	33040	11125	14579	1172	0.734986	0.847482
AmN	KK92	27750	9336	11839	914	0.734731	0.853876
AmN	KK96	37775	13201	18332	1387	0.730824	0.870573
AmN	AI6	43894	15305	21244	1732	0.729525	0.858491
AmN	KK93	34640	12249	16303	1215	0.729287	0.869689
AmN	HK109	33308	12059	15459	1213	0.722768	0.850197
AmN	MM	42749	15631	21239	1764	0.719014	0.852569
AmN	Sra	33388	11978	15186	1208	0.718882	0.851133
AmN	TA6055	30900	11585	14122	1155	0.713364	0.844768
AmN	KK98	37403	14378	18695	1533	0.712134	0.86619
AmN	SS	32406	12359	15126	1303	0.711587	0.845057
AmN	TM	41705	15972	19922	1770	0.711178	0.840552
AmN	HH112	32723	12689	15663	1263	0.709283	0.854376
AmN	HK113	32233	12508	14780	1281	0.708842	0.847588
AmN	KK97	35527	13921	17409	1444	0.708557	0.864655
AmN	FS	33474	12929	16046	1356	0.70806	0.849964
AmN	HB	32577	12766	14947	1254	0.707093	0.846333
AmN	MO	38940	15631	19665	1761	0.702914	0.850871
AmN	TA6054	31631	12799	15739	1360	0.69994	0.852649
AmN	HK114	31438	12994	14576	1308	0.695284	0.844885
AmN	HaM	41309	17300	21445	1974	0.69401	0.856257
AmN	RS	40450	15881	20649	1812	0.693304	0.843675
AmN	DrM	39578	16983	19726	1907	0.688425	0.843051
AmN	MuM	39046	17022	19758	1884	0.684294	0.834147
AmN	SaK	26630	11664	12352	1170	0.684013	0.840128
AmN	SuK	31277	13641	15064	1370	0.683958	0.849258
AmN	SH83	32992	13986	15812	1303	0.683344	0.850026
AmN	MB	21451	9487	9075	837	0.682257	0.837843
AmN	TY73	37680	16759	19201	1657	0.681092	0.847328
AmN	KG	30582	13933	14168	1371	0.675608	0.837744
AmN	KM	39981	18231	20900	2032	0.673745	0.837343
AmN	YZ	30017	13952	14684	1382	0.67051	0.842511
AmN	ShiH	37723	17727	19452	1903	0.666567	0.841339
AmN	NanH	39056	18922	20506	2025	0.662137	0.842043
AmN	IB	31278	15237	15394	1469	0.661279	0.832202
AmN	DM	29355	14784	14354	1414	0.653649	0.836335
AmN	SenH	38668	19830	20420	2135	0.648878	0.830294
AmN	KuH	36552	19110	19487	2016	0.646937	0.836723
AmN	KiM	37595	19638	20415	2074	0.646507	0.844333
AmN	ST	37050	19277	19428	2136	0.646324	0.828945
AmN	GS	37681	19758	20298	2117	0.64418	0.835085
AmN	KH	35210	18626	19015	2005	0.643372	0.841659
AmN	NaH	37228	19747	19397	2110	0.640476	0.821291
AmN	HiH	36728	19827	19745	2122	0.63928	0.833818
AmN	YuH	38839	20726	21657	2293	0.639289	0.845785
AmN	AS	36474	19740	19973	2079	0.638294	0.839452
AmN	OH	34649	18831	18452	1979	0.637384	0.829472
AS	HiH	60730	1548	23343	615	0.959063	0.904633
AS	YuH	63356	2009	25589	632	0.950682	0.918393
AS	NaH	59056	2875	22715	672	0.935395	0.890127
AS	KH	55833	2925	22428	641	0.934756	0.910636
AS	KuH	58100	3291	22961	663	0.931836	0.901461
AS	SenH	58642	4223	23529	772	0.914704	0.893355
AS	DM	43144	3213	16363	506	0.914081	0.894864
AS	IB	45095	3883	17488	603	0.905063	0.890341
AS	OH	53706	4693	21635	775	0.904087	0.891436
AS	NanH	54559	6604	23061	954	0.876657	0.895361
AS	MB	28441	3554	9867	446	0.873389	0.884365
AS	SH83	43611	5716	17512	697	0.86023	0.889377
AS	ST	51719	7647	21898	1097	0.85535	0.881476
AS	KG	39964	6120	15748	670	0.851218	0.883672
AS	KiM	51885	8112	22853	1099	0.850376	0.893089
AS	HB	39966	6833	16063	854	0.838635	0.875388
AS	ShiH	49761	8653	21607	1076	0.833331	0.880908
AS	SaK	33263	6122	13437	668	0.828951	0.875184
AS	DrM	49094	9250	21405	1209	0.826882	0.878224
AS	SuK	38721	7609	16321	837	0.819769	0.881319
AS	KM	50526	11358	23144	1422	0.799997	0.867554
AS	HK114	36900	8436	15503	929	0.798226	0.870321
AS	TA6054	37419	8690	17106	980	0.79603	0.879949
AS	SS	37198	8643	16163	951	0.795967	0.871508
AS	KK97	41245	9955	18593	1053	0.793025	0.889204
AS	MuM	46825	11188	21185	1396	0.791862	0.859377
AS	KK98	43171	10629	19949	1185	0.789868	0.889153
AS	TA6055	34914	8726	14912	930	0.783375	0.861061
AS	KK93	38026	10166	17080	1033	0.777445	0.883927
AS	KH94	40612	11268	18488	1167	0.770871	0.881885
AS	SH84	35423	9676	15213	1045	0.770186	0.858844
AS	VF	31970	8806	13180	839	0.769011	0.868153
AS	HH112	36421	10120	16472	1019	0.76874	0.872985
AS	HK113	35679	10045	15665	1026	0.766149	0.870114
AS	FS	36945	10316	16873	1099	0.765909	0.870198
AS	KK96	40509	11915	19095	1254	0.760277	0.880694
AS	MO	44024	12893	21017	1510	0.760021	0.867945
AS	HS	39334	11740	17716	1260	0.755225	0.861312
AS	KK92	28791	8788	12081	918	0.751262	0.856645
AS	HK109	35276	11063	16055	1155	0.747685	0.857248
AS	HaM	46340	14787	22858	1760	0.745258	0.870529
AS	Sra	35068	10889	15826	1118	0.744038	0.86351
AS	YB	29822	9753	12826	1046	0.740391	0.846298
AS	MM	45275	15371	22272	1781	0.731497	0.858526
AS	TM	43184	15536	20690	1726	0.722151	0.847992
AS	N4718	32697	12897	15405	1251	0.701556	0.858124
AS	AI6	42026	18173	21648	1991	0.685798	0.853351
AS	IS	30032	14100	16221	1464	0.668422	0.838025
AS	S33	31126	14420	15212	1376	0.668631	0.851786
AS	T254	30425	14460	15107	1409	0.664141	0.849831
AS	MisG	27008	13192	12699	1336	0.660793	0.832422
AS	HM	32113	15637	16844	1559	0.660348	0.851598
AS	SP	29726	14692	15251	1457	0.656402	0.839746
AS	K3	35761	17946	18273	1980	0.654665	0.832839
AS	SuG	30786	15488	16211	1555	0.654319	0.835665
AS	TY73	37081	18633	19656	1851	0.653865	0.842467
AS	TaG	29780	15024	14676	1487	0.653097	0.835392
AS	T216	26381	13290	12831	1265	0.652487	0.846469
AS	T133	26659	13697	13198	1389	0.64921	0.826298
AS	AsG	33914	17368	17477	1754	0.648659	0.833154
AS	MN	31820	16394	16475	1672	0.648642	0.834741
AS	TI	32580	16760	16829	1707	0.647322	0.845411
AS	KN25	30884	16129	15741	1673	0.646328	0.825794
AS	KN29	28015	14521	13913	1439	0.646555	0.845527
AS	KN	28210	14693	14391	1379	0.646128	0.845334
AS	SaG	29947	15670	14744	1575	0.645359	0.827215
AS	MihG	29744	15512	14926	1508	0.645038	0.841734
AS	SH	30674	16102	15485	1657	0.644334	0.82872
AS	H41	28901	15206	14346	1490	0.644371	0.828434
AS	Sre	28683	15063	14465	1450	0.643849	0.841749
AS	SJ17	35612	18901	19131	2066	0.643072	0.834236
AS	H31	28612	15171	14232	1491	0.643036	0.829074
AS	STN	37528	19960	20367	2113	0.642214	0.838522
AS	TS	30689	16391	16352	1651	0.641141	0.838715
AS	SB	31337	16756	16642	1686	0.640776	0.840628
AS	KN15	29883	15972	15539	1591	0.640001	0.829855
AS	TN	35124	18904	19435	1846	0.638532	0.842481
AS	KN4	29753	16215	14776	1590	0.637439	0.828396
AS	SN	34677	18815	18745	1867	0.636683	0.839468
AS	Pri	37364	20472	20778	2054	0.634204	0.847071
AS	MoNa	36733	20203	20409	2016	0.633512	0.846897
AS	RF	36863	20569	20370	2113	0.631902	0.841646
AS	T166	32909	17970	17655	1738	0.632105	0.846547
AS	Har	36078	20236	19479	2010	0.630148	0.843258
AS	Han	36125	20214	20153	2029	0.630137	0.847847
AS	TY6	29246	16636	16863	1650	0.627103	0.837548
AS	AkN	36543	21072	20234	2269	0.624755	0.829653
AS	G65	36616	21104	19889	2229	0.624024	0.829541
AS	GM	38583	22668	21117	2464	0.619342	0.822132
AsG	SaG	44434	1771	15484	342	0.947779	0.893418
AsG	SH	45009	1983	16099	350	0.942818	0.891538
AsG	KN15	42870	2887	15852	465	0.921464	0.881629
AsG	STN	47351	6251	19157	818	0.869304	0.880111
AsG	G65	47142	6483	18873	881	0.865405	0.877466
AsG	AkN	46611	6588	18849	831	0.862845	0.879333
AsG	KN25	39853	6157	15562	753	0.85258	0.868209
AsG	KN4	39202	6125	14902	666	0.851809	0.874623
AsG	IS	36332	5570	15338	632	0.851652	0.872096
AsG	Har	44654	6994	18134	791	0.850883	0.882356
AsG	K3	43872	6947	17375	858	0.84994	0.873707
AsG	TY6	37062	6001	15933	678	0.846112	0.876188
AsG	SJ17	42857	7342	17725	867	0.840276	0.876386
AsG	YB	31265	7357	12226	698	0.795296	0.860104
AsG	VF	30066	8982	11987	827	0.754755	0.855415
AsG	KH94	36729	11421	16273	1108	0.750597	0.867252
AsG	HS	36602	11415	15859	1119	0.747556	0.850977
AsG	SH84	32424	10197	13698	1034	0.745173	0.846546
AsG	KK92	27488	8648	11134	820	0.745025	0.84819
AsG	SP	32027	10493	14280	1003	0.737819	0.854402
AsG	KK93	33896	11336	15065	1052	0.73741	0.864386
AsG	HK109	32562	11033	14369	1035	0.733182	0.850806
AsG	KK96	36076	12368	16723	1270	0.731836	0.859143
AsG	Sra	32778	10871	14235	1051	0.731571	0.852296
AsG	KK98	36491	13064	17117	1320	0.724031	0.859975
AsG	HB	32119	11498	13875	1113	0.722604	0.84236
AsG	HH112	32008	11522	14443	1074	0.721349	0.852583
AsG	FS	32785	11723	14917	1142	0.721175	0.853087
AsG	TA6055	30241	10794	13071	1051	0.720578	0.840112
AsG	HK113	31622	11431	13827	1090	0.7205	0.849656
AsG	KK97	34564	12699	15931	1256	0.71878	0.856012
AsG	SS	31606	11526	14099	1131	0.717835	0.845158
AsG	TA6054	30698	11630	14379	1168	0.710843	0.847165
AsG	HK114	31218	11812	13644	1146	0.710853	0.841417
AsG	DrM	37082	14451	17513	1506	0.705886	0.844169
AsG	SH83	32487	12476	14638	1140	0.701319	0.847242
AsG	SaK	26355	10717	11508	1017	0.696823	0.833005
AsG	SuK	30866	12566	14004	1201	0.696188	0.845525
AsG	MB	21351	8855	8443	744	0.693137	0.826827
AsG	KG	30221	12839	13207	1205	0.687903	0.83363
AsG	TY73	34865	14956	16933	1394	0.68687	0.843671
AsG	ShiH	35347	15550	17258	1566	0.678129	0.84225
AsG	IB	30688	13992	14221	1306	0.673692	0.830538
AsG	DM	28754	13785	13308	1259	0.662546	0.829463
AsG	OH	32759	16516	16499	1654	0.652253	0.829349
DM	KG	34212	5737	12519	582	0.841671	0.87517
DM	HB	34382	6381	12904	686	0.828754	0.869343
DM	SaK	29317	5457	10916	544	0.827808	0.868707
DM	SH83	34617	6091	13292	632	0.825582	0.876696
DM	SuK	33605	6366	12948	654	0.824542	0.878704
DM	KK98	35618	8341	14962	883	0.796995	0.879907
DM	SS	31850	7411	12664	751	0.79555	0.863156
DM	HK114	31563	7445	12237	757	0.794108	0.862965
DM	TA6054	31925	7525	13276	805	0.793959	0.869213
DM	KK97	33895	8189	13957	823	0.792377	0.8767
DM	KH94	34114	8702	14138	849	0.784552	0.877353
DM	TA6055	30155	7577	11915	738	0.782701	0.856953
DM	SH84	31429	7986	12355	759	0.782013	0.857345
DM	VF	28342	7238	10602	640	0.781727	0.865823
DM	KK93	31781	8503	13124	830	0.776916	0.874231
DM	HH112	30800	8564	12697	831	0.768156	0.864612
DM	HK113	30317	8542	12135	831	0.765503	0.859511
DM	FS	31079	8690	12882	871	0.765172	0.859656
DM	HS	33178	9399	13579	941	0.76371	0.85431
DM	KK96	33182	9809	14389	978	0.759408	0.869909
DM	KK92	25640	7529	9774	723	0.757727	0.849652
DM	YB	27382	8214	10783	811	0.755742	0.845708
DM	HK109	29924	9469	12402	901	0.746007	0.851236
DM	Sra	29670	9366	12239	898	0.740002	0.850455
DM	IS	26142	11434	12642	1083	0.68301	0.838903
DM	K3	29179	13594	13378	1353	0.670358	0.833719
DM	SP	25605	12027	11859	1112	0.667126	0.836281
DM	STN	30007	14926	14614	1428	0.656139	0.836025
DM	Har	28719	14967	13960	1363	0.645793	0.838458
DM	G65	29169	15593	14174	1511	0.64048	0.825995
DM	TY6	24498	13300	12583	1228	0.637335	0.831102
DrM	SuK	42326	4246	16351	618	0.892285	0.896033
DrM	SaK	35409	3984	13383	519	0.883277	0.882858
DrM	KG	40558	5275	15391	633	0.86923	0.882902
DrM	ShiH	50850	6800	20952	979	0.863016	0.884819
DrM	SS	39743	6019	16018	778	0.852139	0.878176
DrM	KK97	43383	7298	18229	897	0.842934	0.890818
DrM	KK98	45476	7733	19518	1012	0.841181	0.892741
DrM	TA6055	36850	6366	14707	770	0.83562	0.869045
DrM	OH	47052	8310	19829	1118	0.835358	0.872862
DrM	DM	38439	6907	15240	854	0.832704	0.869342
DrM	KK93	40224	7559	16754	850	0.828974	0.889238
DrM	TA6054	38205	7132	16451	898	0.8272	0.878015
DrM	IB	40246	7666	16318	902	0.825053	0.869341
DrM	HS	42300	8535	17543	1053	0.816205	0.868862
DrM	HK114	37559	7702	15190	898	0.81412	0.870633
DrM	KK96	42768	9189	18769	1098	0.810539	0.884242
DrM	HH112	37734	8395	16081	927	0.803112	0.876141
DrM	HB	37677	8385	15333	981	0.80295	0.864271
DrM	HK113	36945	8256	15398	909	0.802483	0.874027
DrM	FS	38606	8559	16647	980	0.802176	0.873836
DrM	MB	25697	5766	9378	573	0.801647	0.860685
DrM	KK92	30742	6928	11943	810	0.80041	0.862166
DrM	SH83	39150	8846	16505	943	0.793051	0.872643
DrM	Sra	36662	9188	15547	1008	0.77991	0.863052
DrM	HK109	36497	9556	15773	1006	0.778548	0.864629
DrM	KH94	40271	10815	17893	1182	0.776407	0.879677
DrM	VF	32100	8481	12920	880	0.776068	0.866408
DrM	SH84	35110	9592	14716	1060	0.770654	0.855528
DrM	YB	29878	9634	12510	1041	0.743244	0.845692
DrM	IS	31994	11671	15922	1290	0.719572	0.848856
DrM	KN15	32829	13313	15441	1421	0.699033	0.837505
DrM	K3	38421	15741	18248	1798	0.697927	0.841448
DrM	STN	40627	17147	20158	1946	0.691817	0.842919
DrM	KN25	32889	14145	15748	1510	0.687819	0.834801
DrM	SJ17	37484	16451	18656	1882	0.68376	0.839906
DrM	SP	30311	13776	14879	1404	0.674311	0.841254
DrM	TY6	30773	14152	16420	1539	0.673697	0.843179
DrM	G65	39343	18227	19668	2049	0.672322	0.836113
DrM	Har	37245	17859	18866	1819	0.664559	0.848383
DrM	TY73	36070	18635	18718	1889	0.647606	0.837418
FS	HK113	42434	63	14744	140	0.980908	0.919628
FS	HH112	43039	53	15467	130	0.980812	0.919186
FS	HK109	41113	1994	14895	295	0.936771	0.902024
FS	Sra	40293	2226	14674	320	0.924868	0.906359
FS	KK93	39219	4008	15239	460	0.892266	0.90987
FS	SS	37647	4309	14512	493	0.879411	0.892917
FS	KK97	40346	4768	16219	520	0.878764	0.909201
FS	TA6054	35853	4518	14452	512	0.87064	0.89466
FS	KK98	41011	5720	16969	620	0.861909	0.905589
FS	KK96	40101	5755	16562	631	0.859446	0.901396
FS	KK92	30400	4679	11167	515	0.849099	0.880648
FS	HS	39112	6084	15411	684	0.84814	0.881081
FS	TA6055	34304	5345	13259	559	0.846617	0.879444
FS	HK114	35281	5942	13609	637	0.838776	0.88164
FS	SaK	29785	6066	11681	604	0.814035	0.873375
FS	SuK	34363	7028	13955	698	0.813451	0.880864
FS	KG	33869	6984	13294	680	0.81228	0.873595
FS	VF	28181	8806	11425	797	0.74493	0.860314
FS	KH94	33776	10807	15317	1039	0.744127	0.876849
FS	STN	34379	12780	16338	1340	0.715521	0.850591
FS	K3	32691	12342	14942	1273	0.712874	0.848857
FS	G65	33319	13649	15896	1425	0.696523	0.845749
G65	K3	53864	3581	20415	714	0.925686	0.89349
G65	STN	50835	8890	21526	1219	0.839565	0.873369
G65	VF	30468	10312	12691	960	0.734324	0.853792
G65	KH94	37759	13475	17545	1327	0.727222	0.864509
G65	HS	37649	13417	17144	1371	0.724744	0.851719
G65	KK92	27650	9933	11691	962	0.722699	0.845969
G65	HK109	33243	12779	15430	1253	0.710835	0.849453
G65	KK96	37049	14524	18122	1554	0.708326	0.85864
G65	KK93	34249	13607	16051	1350	0.706053	0.858533
G65	TA6055	30776	12283	13923	1288	0.701137	0.83501
G65	HK113	32211	13188	14762	1343	0.697766	0.845453
G65	HH112	32592	13422	15470	1318	0.696268	0.847665
G65	KK98	37052	15720	18586	1659	0.692138	0.858766
G65	SS	31883	13387	15012	1391	0.691996	0.841291
G65	KK97	35295	15061	17213	1529	0.691224	0.856115
G65	HK114	31484	13740	14522	1366	0.684375	0.837162
G65	TA6054	31127	13803	15575	1511	0.680925	0.842273
G65	SuK	31337	14427	14900	1472	0.672671	0.83893
G65	SaK	26459	12395	12268	1225	0.669844	0.831855
G65	KG	30579	14819	14115	1465	0.662145	0.832634
GM	G65	65786	285	24092	627	0.982248	0.898134
GM	AkN	62004	2535	23828	782	0.94849	0.890021
GM	KN25	48663	3117	18327	665	0.926727	0.879535
GM	K3	56577	3840	21446	812	0.923989	0.886796
GM	KN	43438	2976	16228	486	0.921958	0.894672
GM	SN	55424	3931	21714	757	0.919521	0.888787
GM	SB	49062	3586	19257	601	0.918467	0.890063
GM	MisG	39747	3424	14362	571	0.906974	0.87869
GM	T216	39259	3393	14480	495	0.905799	0.888929
GM	MN	48283	4313	18942	733	0.90468	0.884635
GM	KN4	45952	4262	16953	729	0.902946	0.875691
GM	TI	49814	4481	19297	691	0.902759	0.890754
GM	TS	46998	4323	18641	681	0.902365	0.886198
GM	TY6	44341	4412	18866	669	0.896368	0.883812
GM	T133	39536	4078	14837	627	0.893165	0.873092
GM	TaG	43814	4593	16522	691	0.891827	0.878493
GM	S33	44505	4504	16994	617	0.891571	0.889699
GM	IS	42496	4416	18039	685	0.89126	0.878843
GM	SuG	45218	4936	18264	725	0.888909	0.87901
GM	SH	45678	5121	17599	786	0.886034	0.875109
GM	TN	53282	5917	21894	840	0.88602	0.884786
GM	KN29	41347	4634	15539	648	0.885004	0.88172
GM	T166	50248	5529	20097	793	0.882684	0.887754
GM	SaG	44418	5198	16640	762	0.882295	0.872548
GM	H31	42283	5117	16151	708	0.879625	0.875171
GM	RF	56165	7083	23058	1063	0.876072	0.882386
GM	H41	42481	5298	16243	725	0.876039	0.874302
GM	N4718	43489	5715	16908	767	0.867091	0.880726
GM	T254	42459	5697	16634	743	0.866189	0.881306
GM	AsG	49264	6799	19803	952	0.864667	0.874952
GM	HM	44842	6453	18580	838	0.860051	0.87953
GM	KN15	42636	6844	17347	872	0.847948	0.867533
GM	MihG	41714	6894	16517	876	0.844262	0.871128
GM	Sre	40140	6697	15968	830	0.843483	0.871776
GM	Har	52363	8829	21765	1173	0.843022	0.875578
GM	SJ17	50408	8667	21381	1163	0.841528	0.871832
GM	STN	53886	9637	22857	1376	0.836134	0.866506
GM	Han	51137	9469	22280	1212	0.831308	0.876859
GM	YB	33825	7928	13474	902	0.796805	0.852422
GM	MoNa	48695	11926	22071	1414	0.789958	0.868193
GM	Pri	47334	14148	22327	1575	0.756907	0.8616
GM	SP	34875	11450	15924	1207	0.739332	0.848382
GM	VF	31309	10627	13172	1025	0.73322	0.849206
GM	SH84	34704	11864	15252	1298	0.731434	0.84169
GM	KH94	39171	14167	18426	1483	0.72381	0.859547
GM	HS	39133	14128	17896	1547	0.721991	0.843558
GM	KK92	28284	10196	12058	1028	0.721263	0.841078
GM	AI6	47260	17218	22689	2049	0.720162	0.844934
GM	HB	34647	13230	15686	1373	0.71075	0.840378
GM	HK109	34333	13348	16104	1371	0.708153	0.844562
GM	Sra	34553	13112	15877	1360	0.707747	0.84518
GM	KK96	38661	15346	19033	1704	0.705025	0.851943
GM	KK93	35319	14151	16807	1433	0.703588	0.854559
GM	MM	45405	17965	22669	2080	0.702545	0.841498
GM	TA6055	31606	12822	14465	1359	0.697386	0.832111
GM	HK113	33203	13767	15432	1406	0.69484	0.843967
GM	HH112	33626	14003	16132	1426	0.693771	0.843624
GM	FS	34411	14269	16649	1522	0.693162	0.839403
GM	TY73	41135	17623	20328	1842	0.688506	0.842382
GM	SS	32771	13992	15685	1527	0.687958	0.835942
GM	KK98	38547	16666	19557	1762	0.687745	0.852491
GM	MO	41271	17821	20864	2076	0.686895	0.836827
GM	KK97	36584	15906	18061	1691	0.686586	0.848928
GM	SH83	35122	14736	16538	1476	0.685275	0.841402
GM	HK114	32383	14258	15122	1438	0.681589	0.835875
GM	TA6054	32319	14601	16403	1573	0.676411	0.837519
GM	MB	21969	10034	9168	920	0.674421	0.823421
GM	SuK	32341	15100	15656	1583	0.669137	0.838356
GM	DrM	41194	19481	20803	2217	0.66747	0.829657
GM	SaK	27041	12801	12658	1297	0.666872	0.82716
GM	MuM	41058	19366	20887	2244	0.66684	0.825585
GM	KG	31557	15462	14736	1535	0.65923	0.830159
GM	KM	42332	21057	22300	2487	0.654509	0.823236
GM	ShiH	39539	20163	20588	2224	0.648069	0.830694
GM	IB	32283	17008	16036	1709	0.643739	0.822502
GM	NanH	40600	21907	21525	2454	0.638162	0.824987
GM	DM	30145	16345	14787	1614	0.636645	0.821185
GM	KiM	39251	22352	21433	2449	0.626785	0.827392
GM	ST	38876	22123	20515	2531	0.625906	0.816841
GM	OH	36770	21186	19626	2261	0.623639	0.82122
GM	KuH	38302	22257	20613	2443	0.622161	0.820382
GM	HiH	38891	22713	20970	2536	0.620726	0.821351
GM	YuH	41007	24026	22941	2679	0.617885	0.827682
GS	ST	56557	4447	22583	876	0.908784	0.887201
GS	KiM	56376	5512	23487	912	0.893822	0.896133
GS	DrM	52978	6868	22043	1096	0.868559	0.884703
GS	ShiH	53205	6755	22223	971	0.866696	0.883883
GS	SuK	41853	5412	16805	703	0.866286	0.889374
GS	SaK	35208	4621	13780	555	0.865385	0.881731
GS	KG	40886	5774	15885	661	0.858664	0.885318
GS	OH	50897	7290	21461	1019	0.858142	0.880164
GS	NaH	54067	7544	22175	1121	0.857816	0.868313
GS	YuH	56734	8235	24845	1210	0.854434	0.891809
GS	KuH	52348	7827	22312	1136	0.853616	0.881453
GS	HiH	53466	8000	22731	1169	0.853136	0.88052
GS	AS	53418	8061	23130	1101	0.852409	0.887247
GS	KH	50481	7859	21751	1107	0.848897	0.883377
GS	KM	54742	8608	23764	1308	0.845367	0.870761
GS	HK114	39744	6415	15824	818	0.843166	0.874844
GS	DM	39879	6494	15932	783	0.841965	0.874892
GS	SenH	53955	8983	23074	1183	0.838851	0.872389
GS	IB	41832	7055	17102	852	0.838573	0.870591
GS	MuM	50928	8698	21770	1280	0.836691	0.862849
GS	TA6054	39663	7127	17331	907	0.829814	0.87895
GS	SS	39417	7218	16369	892	0.826621	0.873241
GS	NanH	51904	9777	22970	1295	0.824747	0.877491
GS	KK97	43320	8497	18819	1008	0.82051	0.887704
GS	KK98	45639	9071	20183	1122	0.818852	0.885883
GS	TA6055	37182	7265	15261	851	0.817598	0.8642
GS	MB	26453	5354	9705	551	0.813867	0.867493
GS	SH83	41046	8240	17342	900	0.808473	0.877736
GS	KK93	39809	9106	17295	1016	0.799279	0.881847
GS	HB	38254	8754	15938	976	0.797203	0.862998
GS	HH112	38310	8978	16737	970	0.793516	0.874237
GS	HK113	37504	8811	15930	976	0.792678	0.86954
GS	FS	38839	9109	17157	1035	0.792211	0.870931
GS	KK96	42688	10452	19376	1216	0.788511	0.878854
GS	MO	46347	11284	21276	1404	0.788519	0.870842
GS	HS	41609	10379	18022	1215	0.783068	0.858979
GS	KK92	30305	7602	12271	836	0.781349	0.859737
GS	Sra	37196	9584	16089	1060	0.773773	0.863471
GS	HK109	36964	10047	16435	1074	0.770546	0.860466
GS	HaM	48825	13512	23305	1710	0.768287	0.869953
GS	MM	47626	13872	22688	1717	0.757413	0.858873
GS	TM	46559	14019	21326	1687	0.75237	0.849169
GS	KH94	39659	12599	18513	1296	0.744895	0.873046
GS	VF	31319	9758	13259	918	0.744949	0.86291
GS	SH84	34529	10834	15087	1149	0.743868	0.848163
GS	YB	30139	9969	12979	1094	0.735448	0.840462
GS	N4718	33957	12320	15619	1269	0.716242	0.856827
GS	AI6	44104	17365	21955	1991	0.703222	0.849578
GS	IS	30907	13791	16416	1485	0.677491	0.83792
GS	S33	31969	14153	15409	1380	0.676611	0.8504
GS	T254	31097	14271	15233	1401	0.669838	0.848467
GS	MisG	27690	12980	12808	1325	0.667869	0.828963
GS	K3	37294	17609	18641	1995	0.666126	0.834521
GS	SuG	31685	15298	16399	1566	0.661478	0.835658
GS	TaG	30647	14780	14839	1487	0.661174	0.833627
GS	T216	27050	13096	12924	1284	0.659116	0.844214
GS	AsG	34968	17034	17781	1784	0.658437	0.833074
GS	T133	27394	13452	13365	1361	0.657033	0.828088
GS	KN	29042	14292	14524	1403	0.656947	0.84175
GS	MN	32754	16189	16673	1717	0.656472	0.830747
GS	TI	33670	16510	16977	1726	0.656289	0.839427
GS	KN25	31774	15875	15953	1711	0.65458	0.824443
GS	H41	29637	14890	14461	1474	0.652647	0.826024
GS	SaG	30758	15498	14839	1584	0.651888	0.826655
GS	KN29	28651	14371	13991	1440	0.651697	0.840958
GS	SP	29897	14977	15382	1475	0.651273	0.837281
GS	HM	32316	16284	16896	1650	0.65123	0.843485
GS	SJ17	36770	18721	19405	2068	0.650555	0.83377
GS	SH	31555	16028	15778	1662	0.64992	0.828978
GS	H31	29266	15074	14457	1470	0.647669	0.831091
GS	STN	38556	19961	20609	2199	0.646442	0.832922
GS	KN15	30760	15864	15723	1638	0.646329	0.825359
GS	SB	32121	16626	16841	1714	0.646507	0.834658
GS	TN	36253	18785	19639	1915	0.64534	0.839867
GS	KN4	30589	15966	14910	1675	0.644994	0.823189
GS	TS	31393	16373	16508	1665	0.644583	0.836017
GS	SN	35765	18586	19062	1894	0.644654	0.838572
GS	TY73	37242	19462	19785	1967	0.643378	0.835591
GS	Har	36886	19942	19656	2025	0.636876	0.839161
GS	Han	36764	19873	20297	2069	0.636257	0.843352
GS	RF	37861	20627	20600	2185	0.635843	0.835445
GS	MihG	29669	16108	15007	1604	0.634712	0.837249
GS	Sre	28597	15578	14573	1533	0.633936	0.835924
GS	TY6	29978	16397	17043	1718	0.633631	0.833445
GS	G65	37843	20886	20261	2304	0.632626	0.826411
GS	AkN	37715	20847	20420	2336	0.632527	0.826177
GS	GM	39908	22478	21489	2533	0.627669	0.8198
GS	T166	33231	18449	17748	1869	0.626683	0.838393
GS	MoNa	36525	20768	20453	2114	0.624284	0.841879
GS	Pri	37102	21169	20797	2166	0.623406	0.840717
H31	H41	37884	2115	12881	292	0.935625	0.887801
H31	KN	35373	3719	12813	447	0.893248	0.888896
H31	SN	41134	4337	15541	524	0.891053	0.888185
H31	SB	37604	4195	14166	486	0.888099	0.885545
H31	G65	40945	4946	15505	643	0.880508	0.881749
H31	AkN	40432	5162	15592	654	0.8758	0.877411
H31	MN	37431	4771	13932	545	0.875154	0.877747
H31	SuG	35780	4770	13648	553	0.871096	0.874051
H31	MisG	31976	4307	11187	457	0.870582	0.873058
H31	TS	36079	5034	13789	550	0.866224	0.879771
H31	K3	38355	5449	14549	695	0.863944	0.877132
H31	Har	38837	5581	15096	653	0.862227	0.885114
H31	KN4	34822	5094	12534	574	0.862086	0.867908
H31	SaG	34806	5055	12644	559	0.861816	0.872557
H31	TaG	34593	5183	12671	593	0.858712	0.875084
H31	SH	35301	5296	13039	621	0.858057	0.868757
H31	KN25	35146	5378	13186	618	0.856173	0.868786
H31	TN	39247	6025	15666	636	0.854096	0.882734
H31	AsG	37505	5924	14424	694	0.850128	0.873067
H31	TY6	33290	5400	13561	580	0.849421	0.876074
H31	IS	32063	5639	13072	619	0.837878	0.869321
H31	STN	38172	7093	15492	840	0.831511	0.870093
H31	KN15	33563	6397	12993	690	0.82799	0.861554
H31	SJ17	36281	7117	14544	817	0.824841	0.868577
H31	YB	26892	8061	10381	726	0.758565	0.847663
H31	SP	29028	9162	12234	859	0.74743	0.856754
H31	AI6	34269	11361	15196	1198	0.73906	0.853394
H31	SH84	28544	9618	11618	914	0.734975	0.843194
H31	KK92	24644	8352	9618	768	0.734604	0.844126
H31	VF	26215	8991	10204	778	0.732288	0.846365
H31	KH94	30934	10952	13547	1034	0.728674	0.862757
H31	HS	30864	10903	13207	1034	0.726415	0.848368
H31	HK109	28620	10283	12097	938	0.724617	0.844381
H31	Sra	28553	10054	12028	940	0.721638	0.844472
H31	KK93	28712	10910	12595	1041	0.715398	0.855355
H31	KK96	30572	11698	13923	1143	0.713344	0.856815
H31	HB	27916	10725	11774	1013	0.710712	0.836533
H31	FS	28355	10884	12455	1016	0.709388	0.845666
H31	HK113	27496	10648	11695	1007	0.709348	0.845127
H31	HH112	27863	10837	12170	1000	0.708675	0.848012
H31	TA6055	26546	10240	11188	938	0.708095	0.838419
H31	KK98	30598	12208	14081	1201	0.705167	0.854173
H31	KK97	29243	11961	13362	1150	0.700186	0.854356
H31	TA6054	26784	10924	12202	1096	0.698345	0.843619
H31	SS	27243	11131	11906	1062	0.697857	0.83769
H31	TY73	30513	12564	14051	1119	0.696871	0.846542
H31	HK114	26852	11255	11474	1022	0.692924	0.839333
H31	SH83	28000	11426	12307	1023	0.689933	0.841457
H31	SuK	27094	11560	11937	1095	0.689136	0.842232
H31	SaK	23655	10248	10048	938	0.687337	0.832756
H31	KG	26530	11825	11303	1083	0.680922	0.832117
H31	DrM	30293	13499	14205	1362	0.680842	0.83689
H31	MB	19348	8781	7589	703	0.677981	0.828435
H31	ShiH	29629	13888	14058	1367	0.666188	0.83439
H31	IB	26479	12895	12007	1170	0.661974	0.82584
H31	DM	25193	12753	11402	1156	0.653044	0.827981
H31	OH	27883	14741	13543	1393	0.643721	0.828117
H41	SN	41162	4420	15553	548	0.889418	0.883444
H41	KN	34749	4007	12604	427	0.885351	0.884731
H41	SB	37374	4578	14114	500	0.879458	0.882367
H41	G65	41125	5112	15667	668	0.877536	0.877778
H41	Har	39483	5370	15222	603	0.868185	0.887231
H41	MN	36954	5047	13934	553	0.868006	0.875258
H41	TS	36216	5017	13845	519	0.867119	0.881365
H41	AkN	40513	5602	15765	711	0.867006	0.875202
H41	SuG	35536	5017	13702	517	0.865253	0.875853
H41	MisG	31671	4504	11136	459	0.864488	0.870579
H41	K3	38238	5880	14580	725	0.854724	0.871384
H41	TN	39350	5992	15665	626	0.854613	0.88126
H41	KN25	35205	5496	13077	621	0.853857	0.863305
H41	TaG	34336	5404	12639	564	0.852948	0.873988
H41	SH	35209	5539	12985	580	0.852608	0.869904
H41	KN4	34578	5514	12573	595	0.85197	0.864723
H41	SaG	34432	5468	12641	584	0.851436	0.870389
H41	TY6	33777	5378	13745	554	0.851043	0.878668
H41	AsG	37185	6475	14324	709	0.838064	0.86829
H41	IS	31674	6025	13058	623	0.828174	0.866894
H41	STN	37875	7419	15391	855	0.82408	0.868137
H41	KN15	33081	6766	12938	680	0.818184	0.860006
H41	SJ17	36299	7554	14695	818	0.816661	0.868262
H41	YB	26944	7876	10357	710	0.762518	0.850151
H41	SP	29414	9289	12403	851	0.747539	0.852509
H41	VF	26639	8869	10471	741	0.737925	0.853815
H41	SH84	28618	9534	11622	828	0.73713	0.844404
H41	KH94	31528	10792	13725	988	0.735409	0.865664
H41	AI6	34217	11741	15270	1216	0.732109	0.847827
H41	HS	31229	10901	13228	1030	0.72851	0.848265
H41	KK92	24629	8654	9742	781	0.727527	0.843475
H41	HK109	28531	10590	12167	969	0.718123	0.841622
H41	Sra	28651	10439	12026	965	0.714919	0.84441
H41	HB	28262	10692	11866	978	0.713501	0.839805
H41	KK96	30641	11846	13955	1162	0.711121	0.854491
H41	KK93	28885	11278	12727	1027	0.710247	0.853445
H41	FS	28410	11195	12598	1025	0.704158	0.844498
H41	TA6055	26500	10453	11201	943	0.704069	0.837371
H41	HH112	28080	11168	12268	993	0.703726	0.846185
H41	HK113	27687	11071	11723	1005	0.70325	0.841999
H41	KK98	30747	12445	14233	1204	0.701914	0.854228
H41	TY73	30990	12640	14186	1141	0.69883	0.843443
H41	SS	27365	11287	12017	1051	0.695922	0.839413
H41	KK97	29440	12324	13323	1187	0.695157	0.848939
H41	HK114	27048	11340	11580	1022	0.69251	0.835868
H41	SH83	28278	11451	12351	1000	0.69137	0.842147
H41	TA6054	26451	11166	12135	1080	0.690865	0.840732
H41	SuK	27303	11728	11954	1113	0.687905	0.838571
H41	SaK	23670	10335	10005	955	0.685282	0.827182
H41	KG	26689	11889	11399	1093	0.680432	0.83233
H41	MB	19384	8754	7511	711	0.678721	0.820573
H41	DrM	30359	13836	14238	1377	0.675811	0.833305
H41	ShiH	30072	13990	14274	1343	0.667959	0.835131
H41	IB	26729	12953	12049	1180	0.66277	0.825124
H41	DM	25413	12648	11311	1159	0.656873	0.824132
H41	OH	28118	14838	13652	1436	0.643792	0.826222
HaM	AI6	58924	5730	24710	978	0.896469	0.903096
HaM	TA6055	39991	5608	16281	685	0.859676	0.886581
HaM	Sra	42052	5907	17315	693	0.856502	0.895446
HaM	HK109	42079	6258	17636	699	0.855619	0.891858
HaM	HK114	40924	6244	16598	765	0.852417	0.887494
HaM	MO	51595	8539	22979	1224	0.844213	0.890806
HaM	TA6054	41215	7306	18516	933	0.834778	0.894204
HaM	HK113	40060	7183	16713	782	0.833579	0.89176
HaM	HH112	40822	7443	17673	799	0.831508	0.894939
HaM	FS	41525	7495	18043	916	0.830765	0.888154
HaM	KK92	32762	5956	13001	700	0.830757	0.8824
HaM	MM	53413	10030	24259	1281	0.825268	0.885478
HaM	SH83	42402	7826	18085	875	0.821432	0.888631
HaM	KG	39559	7804	16226	902	0.820814	0.880071
HaM	SaK	33739	6714	14078	810	0.820032	0.877738
HaM	KK96	45380	9119	20669	1085	0.819743	0.898408
HaM	KK97	43790	8907	19666	1018	0.818402	0.900349
HaM	SS	39300	7915	17021	930	0.816693	0.880151
HaM	MuM	51148	10425	22851	1403	0.815831	0.867908
HaM	KK98	45898	9756	21149	1139	0.812171	0.898421
HaM	MB	26751	5675	10135	628	0.809275	0.878765
HaM	KM	52754	11209	24441	1467	0.808581	0.875636
HaM	SuK	39285	8456	17095	951	0.807765	0.885958
HaM	HB	39441	8668	16706	1030	0.805227	0.871755
HaM	KK93	40380	9157	17991	949	0.803233	0.898378
HaM	ShiH	48383	11241	22181	1388	0.794584	0.876222
HaM	HS	42577	10501	18805	1255	0.787488	0.86805
HaM	DrM	47324	12424	22014	1546	0.778538	0.873145
HaM	ST	46952	13186	22062	1696	0.766496	0.863199
HaM	KiM	47527	13822	23144	1704	0.762125	0.877631
HaM	IB	38140	11216	17355	1232	0.758786	0.861418
HaM	KuH	46265	13998	22205	1697	0.755498	0.865308
HaM	NanH	47610	14370	23090	1752	0.754487	0.87104
HaM	S33	36115	11034	16421	1139	0.750295	0.876017
HaM	DM	35822	11138	16096	1207	0.749114	0.862417
HaM	IS	35379	11130	17893	1273	0.747963	0.860227
HaM	YuH	49320	15502	24882	1884	0.745634	0.878856
HaM	SenH	48034	15150	23089	1831	0.745602	0.857949
HaM	NaH	46962	14769	22125	1773	0.744966	0.849816
HaM	T254	35433	11215	16317	1185	0.745035	0.874377
HaM	VF	31554	10039	13626	975	0.744196	0.870976
HaM	HiH	46501	14989	22506	1838	0.743716	0.86097
HaM	OH	43827	14095	21129	1675	0.743368	0.856811
HaM	KH94	39814	13082	19159	1361	0.741869	0.881926
HaM	SH84	34818	11541	15842	1273	0.736619	0.85487
HaM	TM	44770	16163	21802	1888	0.721248	0.848931
HaM	SuG	35441	13050	17721	1396	0.719345	0.858057
HaM	AsG	39212	14373	19027	1566	0.718571	0.851151
HaM	N4718	34734	12606	16431	1282	0.718419	0.868842
HaM	TI	37864	13847	18394	1445	0.718214	0.870189
HaM	MisG	30319	11221	13635	1209	0.718029	0.848624
HaM	T216	29940	11032	13742	1104	0.717602	0.86685
HaM	KN15	35207	13203	17112	1420	0.715022	0.852061
HaM	SaG	34409	13030	15931	1400	0.713875	0.850366
HaM	TaG	33677	12729	15819	1368	0.713431	0.853869
HaM	MN	36503	14018	17921	1520	0.710821	0.851822
HaM	HM	36160	13831	18177	1450	0.710671	0.87063
HaM	KN	32220	12488	15581	1204	0.708873	0.867522
HaM	KN29	32166	12399	15050	1256	0.709057	0.866477
HaM	SH	35261	13685	16851	1492	0.70867	0.847942
HaM	H31	32616	12886	15515	1357	0.705429	0.850526
HaM	H41	32652	12926	15414	1374	0.705033	0.844701
HaM	YB	29374	11643	13427	1209	0.703448	0.846101
HaM	SB	35892	14342	18191	1495	0.70294	0.859643
HaM	SN	40244	16010	20568	1673	0.702665	0.859714
HaM	K3	39777	15985	19556	1870	0.702126	0.850129
HaM	TN	40680	16352	21190	1706	0.700392	0.863536
HaM	TS	34955	14278	17727	1511	0.6989	0.857737
HaM	KN4	33821	13936	16026	1484	0.697405	0.844999
HaM	RF	41892	17342	21687	1941	0.696511	0.858866
HaM	SP	32400	13322	16263	1364	0.695412	0.857121
HaM	MihG	32876	13656	15843	1361	0.693758	0.857563
HaM	T133	29843	12480	14239	1313	0.693623	0.84283
HaM	Sre	31715	13330	15467	1381	0.692185	0.85799
HaM	G65	42108	17816	21434	2054	0.6913	0.846604
HaM	KN25	34147	14673	16918	1616	0.688534	0.840065
HaM	Har	40473	17390	20766	1827	0.688467	0.860942
HaM	GM	44639	19171	22724	2280	0.687767	0.83953
HaM	AkN	41588	18064	21670	2054	0.686907	0.84753
HaM	STN	41984	18201	21882	2048	0.686449	0.85009
HaM	TY6	33147	14382	18282	1531	0.685667	0.856246
HaM	T166	37011	15858	19021	1637	0.684209	0.863061
HaM	SJ17	38834	17271	20277	1925	0.681433	0.849517
HaM	Han	39336	18685	21412	1974	0.666514	0.862333
HaM	MoNa	39016	19144	21393	1991	0.659145	0.858113
HaM	Pri	39828	19527	21890	2030	0.659067	0.858921
HaM	TY73	37338	19827	20441	2063	0.64201	0.844144
Han	Har	48378	7621	20707	884	0.85105	0.90172
Han	KN25	40671	6701	16809	787	0.846416	0.880808
Han	STN	48803	8292	21389	983	0.842519	0.890864
Han	SJ17	46589	7958	20332	910	0.842459	0.894256
Han	TY6	39512	6821	18158	743	0.83983	0.893031
Han	KN	37500	6564	15582	674	0.838323	0.898007
Han	G65	48572	8779	20993	1082	0.834872	0.884649
Han	H41	38128	6868	15443	746	0.834699	0.878071
Han	TS	40364	7443	17609	819	0.832095	0.890089
Han	RF	48330	9002	21402	1071	0.831045	0.890535
Han	KN4	38820	7515	15684	834	0.826316	0.876543
Han	SN	45263	8687	19934	944	0.825509	0.889367
Han	SB	40854	8036	17808	854	0.823455	0.887918
Han	H31	37278	7363	15473	791	0.822646	0.880883
Han	TN	45431	8929	20431	934	0.822129	0.89179
Han	AkN	47715	9557	21219	1146	0.821935	0.882329
Han	TaG	38020	7595	15697	761	0.820787	0.883156
Han	SaG	37986	7810	15636	821	0.816989	0.881122
Han	SuG	38638	8019	17141	841	0.816065	0.880896
Han	SH	39014	8096	16410	903	0.815444	0.878235
Han	AsG	42316	9063	18386	1000	0.809378	0.875344
Han	MN	39815	8822	17540	913	0.806433	0.880779
Han	MisG	33094	7344	13427	770	0.805944	0.874608
Han	K3	43521	9811	19014	1136	0.804173	0.87827
Han	KN15	37813	8519	16420	908	0.803211	0.871792
Han	IS	35466	8903	17026	931	0.786893	0.874584
Han	YB	30729	8832	13079	876	0.764131	0.863958
Han	VF	30859	9546	13107	867	0.750455	0.87422
Han	SH84	33708	10445	14825	1065	0.749218	0.859284
Han	KH94	38101	12311	18166	1166	0.745209	0.887548
Han	SP	33111	11194	15664	1096	0.733984	0.868811
Han	HS	37255	12684	17446	1263	0.732945	0.86307
Han	TY73	40030	14509	19682	1415	0.721275	0.867302
Han	KK93	33692	13309	16578	1215	0.706597	0.881781
Han	KK92	26679	10377	11908	989	0.706422	0.857274
Han	AI6	41458	16663	21047	1751	0.700937	0.861903
Han	KK97	34990	14578	17704	1427	0.69529	0.873481
Han	HK113	31577	13066	15093	1232	0.694939	0.860255
Han	KK98	36606	15308	18978	1470	0.694491	0.878014
Han	HH112	32230	13393	15979	1209	0.694339	0.866143
Han	KK96	35813	15016	18374	1518	0.693741	0.871865
Han	SS	31572	13137	15370	1308	0.692955	0.853736
Han	FS	32664	13572	16278	1293	0.692646	0.863067
Han	HK109	31865	13563	15611	1216	0.689683	0.856325
Han	Sra	31835	13284	15391	1236	0.688339	0.857606
Han	HB	31149	13952	14961	1345	0.678259	0.849551
Han	TA6055	29427	13122	14247	1264	0.677726	0.84749
Han	TA6054	30778	13833	16149	1382	0.677214	0.862629
Han	HK114	30074	14082	14624	1352	0.668605	0.848447
Han	DrM	37324	17569	19493	1870	0.66809	0.849783
Han	KG	30230	14284	14498	1335	0.666535	0.85028
Han	SaK	25969	12348	12519	1198	0.666214	0.845775
Han	SuK	30601	14488	15242	1377	0.666138	0.853959
Han	SH83	31543	15087	15932	1385	0.656959	0.853854
Han	ShiH	36789	18250	19604	1853	0.653775	0.84814
Han	IB	30442	15613	15522	1509	0.64915	0.838006
Han	MB	20312	10499	8991	911	0.647139	0.840195
Han	DM	28902	15091	14491	1404	0.644952	0.842403
Han	OH	34715	19111	18849	1954	0.633559	0.837828
Har	G65	50061	8306	20729	1062	0.845768	0.883427
Har	TY6	37931	7238	17024	793	0.827242	0.883354
Har	K3	44630	9201	18755	1114	0.81754	0.876413
Har	STN	46919	10238	20591	1181	0.80937	0.880116
Har	IS	35160	8118	16140	867	0.799914	0.873108
Har	SH84	33828	10103	14434	1013	0.756509	0.857418
Har	VF	30699	9296	12644	832	0.754081	0.87152
Har	YB	29870	9184	12455	893	0.752351	0.85894
Har	KH94	38200	12048	17358	1144	0.750157	0.884408
Har	SP	33272	10580	15083	1051	0.745191	0.867676
Har	KK92	27030	9806	11546	886	0.72033	0.856851
Har	HS	36280	13282	16648	1285	0.719329	0.856407
Har	HK109	32539	12339	15066	1141	0.713232	0.856664
Har	Sra	32746	12249	14864	1174	0.710718	0.857523
Har	KK96	36028	14289	17720	1404	0.705697	0.871051
Har	KK93	33212	13504	15797	1264	0.701428	0.871085
Har	HH112	32147	12934	15244	1213	0.701034	0.860125
Har	HK113	31683	12780	14498	1222	0.700748	0.855279
Har	FS	32620	13152	15591	1279	0.699516	0.855745
Har	TA6055	30006	12243	13701	1182	0.69657	0.845492
Har	KK98	36404	15169	18184	1473	0.695915	0.871087
Har	KK97	34506	14787	16892	1404	0.689894	0.867242
Har	SS	30804	13283	14695	1282	0.685945	0.84923
Har	HK114	30624	13432	14259	1287	0.682923	0.849559
Har	TA6054	30502	13493	15300	1382	0.681125	0.856394
Har	SH83	32731	14068	15631	1282	0.679983	0.855613
Har	SaK	26048	11957	12073	1156	0.673771	0.841763
Har	SuK	30575	14149	14674	1373	0.671504	0.851552
Har	KG	30249	14019	13949	1316	0.67137	0.846562
HB	SH83	39130	2924	14022	395	0.904069	0.892977
HB	KG	33461	6940	12427	701	0.813575	0.869414
HB	TA6055	31691	6548	12161	661	0.810949	0.86699
HB	HK114	32696	7012	12486	705	0.808489	0.868036
HB	KK92	27710	6111	10164	560	0.803111	0.863263
HB	SaK	28330	6658	10832	665	0.795266	0.862186
HB	SuK	32740	7679	12921	794	0.794509	0.86819
HB	KK98	35783	8825	15210	884	0.789193	0.880496
HB	SS	31727	7961	12737	798	0.784039	0.861969
HB	KK96	34771	9068	14758	943	0.780683	0.873432
HB	KK97	33653	8980	14147	886	0.777153	0.874165
HB	TA6054	31092	8322	13142	862	0.77358	0.864304
HB	HK109	31541	8641	12804	822	0.771314	0.860324
HB	HS	34168	9315	13943	955	0.770686	0.856827
HB	Sra	31462	8424	12608	806	0.768246	0.862363
HB	KH94	33674	9639	14245	907	0.765329	0.87276
HB	VF	28100	8106	10742	705	0.76111	0.859048
HB	SH84	30874	8896	12370	832	0.760791	0.858018
HB	HH112	30817	9058	12915	853	0.758629	0.864925
HB	HK113	30529	9092	12332	881	0.756257	0.858441
HB	FS	31244	9298	13048	919	0.754759	0.859678
HB	KK93	31020	9745	13186	911	0.749494	0.870111
HB	IS	28733	9408	13020	927	0.73991	0.850095
HB	YB	26925	8864	10683	858	0.738791	0.840906
HB	K3	32390	11674	14052	1235	0.723035	0.845264
HB	G65	33488	12627	14997	1307	0.713793	0.843445
HB	Har	31949	12945	14648	1206	0.699556	0.853254
HB	TY6	27166	11499	13131	1026	0.690772	0.846642
HB	STN	32231	13750	15174	1339	0.688972	0.846431
HB	SP	26676	11663	12124	1043	0.681839	0.844142
HH112	HK113	42397	44	14753	112	0.98368	0.92272
HH112	KK93	39072	3969	14983	440	0.895129	0.912185
HH112	KK97	40154	4691	15895	520	0.882032	0.907803
HH112	TA6054	35883	4494	14453	479	0.873114	0.899683
HH112	KK98	40805	5688	16664	593	0.864268	0.908453
HH112	KK96	39730	5659	16187	588	0.862392	0.904751
HH112	KK92	30320	4645	11107	491	0.851067	0.882344
HH112	HS	38695	6010	15137	636	0.850364	0.883237
HH112	TA6055	34287	5305	13126	537	0.849146	0.880238
HH112	HK114	34937	5910	13385	607	0.839863	0.879537
HH112	SaK	29775	6045	11597	591	0.817032	0.875304
HH112	SuK	34083	6967	13829	705	0.815147	0.883866
HH112	KG	33691	6981	13126	650	0.813369	0.879529
HH112	KH94	33549	10713	15065	963	0.746081	0.881108
HH112	VF	27720	8693	11196	746	0.745954	0.865582
HH112	STN	33736	12416	15973	1243	0.718941	0.857414
HH112	K3	32025	12008	14596	1200	0.715471	0.854932
HiH	DM	44468	3067	16443	539	0.919669	0.892225
HiH	IB	46401	3532	17475	599	0.913808	0.885354
HiH	OH	54086	4426	21475	795	0.909265	0.888669
HiH	MB	28706	3589	9855	451	0.872843	0.874869
HiH	SH83	43936	5827	17497	716	0.859011	0.885491
HiH	ST	51834	7493	21520	1108	0.857787	0.878261
HiH	KiM	52600	8089	22575	1125	0.85259	0.887255
HiH	KG	40486	6408	15691	731	0.847941	0.878499
HiH	HB	40937	6838	16079	855	0.841876	0.872061
HiH	ShiH	50205	8709	21446	1098	0.834239	0.878907
HiH	DrM	49333	9281	21072	1235	0.827322	0.873006
HiH	SaK	33397	6404	13328	698	0.824094	0.869474
HiH	SuK	39094	7827	16223	884	0.817573	0.875912
HiH	KM	50316	11248	22760	1503	0.800905	0.862824
HiH	HK114	37483	8666	15509	960	0.796907	0.865884
HiH	SS	37436	8845	16168	973	0.793329	0.867381
HiH	TA6054	37851	9017	17034	1011	0.792737	0.872292
HiH	MuM	47275	11356	21064	1448	0.791717	0.8561
HiH	KK97	41180	10139	18319	1098	0.789484	0.881168
HiH	KK98	43229	10795	19628	1236	0.787305	0.879039
HiH	TA6055	35283	8966	14920	954	0.781597	0.858492
HiH	KH94	41148	11042	18412	1175	0.776344	0.875281
HiH	SH84	36484	9694	15373	1059	0.774952	0.855017
HiH	KK93	38118	10336	16900	1070	0.774754	0.877167
HiH	VF	32562	8709	13091	845	0.773631	0.861695
HiH	HH112	36690	10256	16332	1033	0.767164	0.867815
HiH	FS	37200	10459	16675	1139	0.764878	0.863012
HiH	HK113	35866	10200	15577	1070	0.764024	0.862951
HiH	MO	44386	13054	20769	1530	0.759691	0.862691
HiH	KK96	40535	12003	18855	1331	0.759143	0.871774
HiH	HS	39681	11867	17624	1274	0.754945	0.855558
HiH	KK92	28908	8921	11902	942	0.749212	0.848381
HiH	HK109	35499	11229	15913	1178	0.746143	0.854751
HiH	YB	30564	9892	13003	1023	0.742468	0.845728
HiH	Sra	35436	11152	15626	1164	0.741857	0.854337
HiH	MM	45012	15390	21830	1797	0.730287	0.853199
HiH	N4718	33475	12821	15359	1247	0.707595	0.854465
HiH	AI6	42265	18406	21382	2093	0.684381	0.845313
HiH	S33	31330	14494	15082	1371	0.668782	0.84754
HiH	IS	30199	14201	16219	1502	0.668176	0.837377
HiH	T254	30722	14489	14868	1430	0.6656	0.840496
HiH	MisG	27304	13063	12532	1321	0.665256	0.828553
HiH	HM	32292	15854	16609	1578	0.658371	0.843672
HiH	TaG	30215	15040	14571	1468	0.656215	0.832654
HiH	SP	29743	14782	15135	1461	0.655066	0.836001
HiH	TY73	37469	18725	19487	1855	0.655019	0.840533
HiH	K3	36084	18193	18153	2002	0.653891	0.830947
HiH	SuG	31056	15671	16114	1573	0.653872	0.832971
HiH	T216	26626	13370	12612	1273	0.65334	0.837326
HiH	MN	32208	16365	16432	1657	0.651702	0.833457
HiH	T133	27178	13817	13270	1396	0.651357	0.824645
HiH	KN	28703	14662	14251	1412	0.650325	0.839768
HiH	AsG	34205	17501	17397	1793	0.648896	0.832408
HiH	KN25	31330	16228	15731	1655	0.648206	0.825168
HiH	SaG	30290	15698	14635	1570	0.647758	0.826899
HiH	TI	32939	16958	16666	1697	0.647177	0.838462
HiH	KN29	28574	14791	13862	1429	0.646693	0.835917
HiH	SJ17	36084	18881	18995	2050	0.646226	0.831492
HiH	H41	29118	15252	14185	1486	0.645171	0.82645
HiH	SH	31094	16286	15476	1644	0.644862	0.824828
HiH	SB	31810	16748	16624	1684	0.644009	0.834713
HiH	MihG	29905	15720	14823	1501	0.643397	0.836054
HiH	STN	38119	20269	20314	2194	0.642325	0.833636
HiH	TS	31175	16577	16279	1675	0.642136	0.833978
HiH	Sre	28745	15233	14316	1474	0.642029	0.834106
HiH	H31	28839	15337	14194	1486	0.641989	0.827441
HiH	TN	35638	19022	19319	1904	0.640126	0.840036
HiH	KN4	30190	16276	14666	1624	0.639571	0.823078
HiH	SN	35178	18988	18712	1937	0.637307	0.834747
HiH	KN15	30274	16402	15565	1635	0.636908	0.825254
HiH	Pri	37518	20349	20475	2100	0.636487	0.842395
HiH	T166	33495	17934	17591	1782	0.635856	0.839946
HiH	MoNa	36691	20112	20005	2104	0.634105	0.840349
HiH	Han	36227	20086	19917	2056	0.631971	0.843026
HiH	Har	36190	20214	19198	2060	0.630865	0.836275
HiH	RF	36924	20746	20197	2167	0.630004	0.835925
HiH	AkN	36918	20853	19976	2265	0.629362	0.827606
HiH	TY6	29255	16495	16650	1689	0.628707	0.832763
HiH	G65	36958	21201	19695	2246	0.625065	0.827305
HK109	HK113	39882	1930	14071	278	0.938887	0.905767
HK109	HH112	40626	1973	14731	264	0.938848	0.910299
HK109	KK96	40365	5008	16096	515	0.87723	0.902985
HK109	KK92	31080	3959	10972	451	0.87154	0.877785
HK109	TA6054	35123	4988	14055	561	0.860647	0.885497
HK109	KK93	37197	5490	14570	573	0.859873	0.895184
HK109	KK97	38574	5692	15383	620	0.85844	0.893652
HK109	TA6055	34335	5224	12988	510	0.851563	0.877959
HK109	HK114	35281	5613	13340	594	0.847616	0.880595
HK109	KK98	39094	6804	16292	723	0.838784	0.893053
HK109	HS	37181	7310	14763	746	0.820918	0.871247
HK109	SuK	33380	7528	13460	775	0.801191	0.869245
HK109	KG	33078	7502	12861	732	0.800912	0.868796
HK109	SaK	29013	6640	11272	686	0.799631	0.860114
HK109	VF	27655	9119	11149	803	0.738097	0.85326
HK109	KH94	32906	11234	14815	1026	0.734556	0.870708
HK109	K3	32425	11695	14492	1133	0.723322	0.852961
HK109	STN	33221	12907	15680	1260	0.708236	0.84889
HK113	KK93	38535	3885	14384	426	0.895546	0.9109
HK113	KK97	39517	4628	15170	497	0.881817	0.908904
HK113	TA6054	35301	4364	13760	466	0.874481	0.897851
HK113	KK98	40051	5565	15902	608	0.864912	0.904996
HK113	KK96	38939	5532	15446	584	0.862608	0.903
HK113	KK92	30055	4604	10672	515	0.851549	0.879097
HK113	HS	38165	5923	14578	636	0.850517	0.881328
HK113	TA6055	33718	5248	12617	521	0.848257	0.881326
HK113	HK114	34693	5849	12959	618	0.84098	0.882638
HK113	SaK	29338	5952	11096	582	0.817023	0.873446
HK113	SuK	33678	6970	13268	682	0.813645	0.881312
HK113	KG	33315	6955	12665	645	0.812837	0.878659
HK113	VF	27523	8656	10760	755	0.746262	0.862118
HK113	KH94	32978	10597	14308	971	0.74506	0.8767
HK113	STN	33189	12279	15204	1225	0.717969	0.854405
HK113	K3	31672	11858	13986	1175	0.715791	0.85209
HK114	TA6054	35563	3588	13500	472	0.891635	0.892989
HK114	TA6055	34804	3735	12505	428	0.885121	0.882527
HK114	KK96	37361	6522	15004	687	0.837916	0.894134
HK114	KK92	29364	5046	10548	504	0.836705	0.876174
HK114	KK97	36653	6545	14560	679	0.835175	0.893178
HK114	KG	34063	6003	12550	614	0.834737	0.875697
HK114	SaK	29818	5411	11028	549	0.831258	0.874247
HK114	SuK	34184	6255	13065	633	0.82955	0.879751
HK114	KK98	36910	7760	15265	825	0.81311	0.888045
HK114	KK93	34239	7246	13612	699	0.812775	0.889309
HK114	HS	35753	7765	13982	806	0.805949	0.867197
HK114	VF	27160	8762	10574	780	0.740849	0.854729
HK114	KH94	32319	10751	14108	1018	0.73829	0.869208
HK114	K3	31618	11837	13826	1194	0.715466	0.84842
HK114	STN	31401	13643	14757	1339	0.684528	0.843003
HK35	HK113	36290	4300	14029	442	0.873409	0.89493
HK35	HH112	36981	4408	14751	455	0.8722	0.895351
HK35	FS	37164	4424	14925	474	0.870638	0.89243
HK35	ST	41763	5560	17217	691	0.861813	0.883714
HK35	SaK	31571	4284	12064	443	0.859671	0.881875
HK35	SuK	36067	4950	14323	536	0.858216	0.887975
HK35	YZ	36119	5011	14361	541	0.85693	0.88836
HK35	SS	35678	4975	14223	528	0.855907	0.884741
HK35	GS	42812	5953	18123	728	0.855604	0.884875
HK35	TA6054	37020	5586	15777	593	0.848365	0.88857
HK35	KK97	38359	5956	16081	603	0.847009	0.897366
HK35	KG	35264	5377	13651	512	0.84666	0.883571
HK35	KiM	41905	6633	18147	745	0.84352	0.890476
HK35	KK93	36400	5843	15027	558	0.843319	0.899741
HK35	DrM	40497	6488	17102	774	0.8421	0.882097
HK35	Sra	35202	5446	14023	551	0.840681	0.882559
HK35	KK98	39733	6612	17089	697	0.838902	0.897349
HK35	HK109	35435	5915	14425	597	0.836934	0.882525
HK35	HK114	34189	5688	13479	611	0.836921	0.879741
HK35	TA6055	34099	5642	13604	559	0.835681	0.876599
HK35	HK49	35586	6096	14676	624	0.833259	0.885381
HK35	HK50	36165	6158	14863	635	0.833222	0.878866
HK35	HK48	36045	6190	15073	631	0.832513	0.884311
HK35	MO	40756	7143	17738	806	0.831198	0.881681
HK35	KM	42277	7307	18482	872	0.831287	0.874977
HK35	MuM	41043	7234	17414	882	0.829666	0.867441
HK35	ShiH	40470	7090	17314	733	0.827505	0.881338
HK35	KK96	38285	7109	16574	748	0.824908	0.89131
HK35	MM	41396	7478	18259	826	0.824878	0.881877
HK35	HK39	33083	6052	13567	579	0.822948	0.881857
HK35	KuH	39619	7737	17326	837	0.817261	0.877425
HK35	KK92	28363	5544	10744	579	0.814819	0.870049
HK35	NaH	40402	7868	17262	865	0.814271	0.868412
HK35	HS	36906	7297	15305	775	0.814206	0.874528
HK35	HaM	41501	8365	18708	930	0.813159	0.884341
HK35	OH	38858	7907	16829	877	0.811448	0.871554
HK35	KH	38314	7846	16981	864	0.810602	0.881274
HK35	HK51	34127	7005	14093	720	0.808444	0.872935
HK35	YuH	41612	8628	19025	938	0.806459	0.884072
HK35	HiH	39886	8478	17536	951	0.805293	0.873539
HK35	AS	39356	8408	17633	862	0.804475	0.879706
HK35	DM	32911	7188	13475	715	0.800761	0.867935
HK35	SenH	40238	8788	17794	959	0.798742	0.868955
HK35	NanH	39620	8779	17813	950	0.798374	0.877707
HK35	IB	33805	7570	14202	727	0.797266	0.866473
HK35	HK52	32971	7730	13903	773	0.789951	0.867807
HK35	SH83	33666	7714	14199	718	0.786229	0.874083
HK35	MB	22938	5665	8463	505	0.781233	0.858578
HK35	AI6	38200	10209	17475	1067	0.77055	0.869229
HK35	HB	31864	8556	13414	878	0.769384	0.860022
HK35	TM	37418	10751	16819	1147	0.757502	0.856803
HK35	KH94	33811	10422	15599	955	0.747798	0.879918
HK35	SK59	30034	9221	13298	845	0.746987	0.863256
HK35	SH103	30112	9154	12911	862	0.746892	0.859284
HK35	VF	27780	8467	11504	750	0.746501	0.860697
HK35	YB	27200	8428	11379	798	0.74533	0.850029
HK35	SH84	30209	9269	13064	893	0.744671	0.854997
HK35	HN	30660	9672	13498	904	0.739427	0.853946
HK35	RS	36300	11685	17533	1251	0.728983	0.853719
HK35	N4718	29331	10157	13177	906	0.721531	0.861817
HK35	UB0630	29243	10512	13139	998	0.718461	0.856227
HK35	T254	28446	10596	12980	983	0.709171	0.858943
HK35	S33	28806	10723	13064	988	0.708943	0.860373
HK35	IS	28654	10964	14437	1060	0.705645	0.850748
HK35	MisG	25172	10233	10935	994	0.694822	0.836077
HK35	SuG	28704	11755	13955	1119	0.693533	0.844669
HK35	K3	31207	12780	14880	1337	0.693404	0.845185
HK35	AsG	30698	12580	14688	1208	0.691403	0.846266
HK35	SaG	27540	11539	12401	1091	0.688131	0.838578
HK35	T216	24544	10251	10985	906	0.687559	0.850372
HK35	TaG	27505	11590	12564	1056	0.686892	0.8429
HK35	TI	29799	12481	14238	1186	0.686683	0.851463
HK35	SJ17	31286	13358	15666	1364	0.685027	0.846182
HK35	SH	28224	12008	13219	1108	0.685118	0.84223
HK35	T133	25249	10746	11579	1016	0.684566	0.83661
HK35	KN15	28082	11998	13415	1132	0.683633	0.840963
HK35	MN	29006	12400	13909	1170	0.683722	0.843306
HK35	KN29	26927	11484	12412	1075	0.683238	0.848181
HK35	KN	26615	11441	12567	1069	0.682916	0.847023
HK35	HM	28822	12323	14235	1172	0.682967	0.852153
HK35	STN	33083	14341	16795	1416	0.68156	0.849485
HK35	MikGT	28138	12098	13040	1132	0.681267	0.845553
HK35	TS	28689	12491	14116	1189	0.68058	0.846569
HK35	AmN	31781	13909	16090	1393	0.680234	0.846961
HK35	H41	26714	11694	12302	1082	0.679456	0.837829
HK35	H31	26642	11717	12279	1107	0.678989	0.83511
HK35	KN25	27702	12244	13181	1216	0.677426	0.830664
HK35	UB0080	28764	12714	13978	1204	0.67619	0.846856
HK35	SN	31407	13967	15772	1298	0.675723	0.846061
HK35	TN	31901	14208	16342	1312	0.675529	0.85235
HK35	NH	27669	12302	13719	1160	0.675196	0.849263
HK35	SB	28759	12900	14234	1210	0.67451	0.845814
HK35	KN4	27083	12184	12495	1167	0.674293	0.833117
HK35	SP	27088	12091	13285	1110	0.673095	0.84734
HK35	RF	31922	14568	16468	1453	0.671507	0.848034
HK35	Har	31219	14296	15690	1379	0.670008	0.850804
HK35	MihG	26346	12148	12465	1134	0.667189	0.841062
HK35	Han	31310	14518	16462	1368	0.666971	0.857743
HK35	G65	31735	14837	16014	1512	0.666297	0.839453
HK35	AkN	31709	14991	16251	1519	0.664353	0.838702
HK35	Sre	25657	12022	12125	1140	0.664171	0.83897
HK35	TY6	27516	12982	14675	1238	0.663844	0.848442
HK35	GM	32849	15630	16843	1614	0.66177	0.835536
HK35	Pri	31617	15062	16708	1435	0.660443	0.85172
HK35	T166	29164	13775	14787	1274	0.658677	0.849659
HK35	MoNa	30800	14872	16234	1394	0.657664	0.85282
HK35	TY73	30721	15110	15951	1331	0.653987	0.848247
HK39	MM	42381	3357	16625	475	0.906474	0.897905
HK39	HK113	35831	3441	12969	376	0.895147	0.896661
HK39	HK109	36174	3503	13424	367	0.894756	0.895839
HK39	HH112	36337	3484	13639	367	0.894681	0.902286
HK39	FS	36321	3460	13661	392	0.893483	0.896923
HK39	Sra	35807	3471	13227	364	0.887885	0.895178
HK39	HK48	36641	4280	14215	465	0.877285	0.894316
HK39	HK49	36047	4243	13884	465	0.87663	0.895618
HK39	HK51	35132	4233	13069	486	0.873126	0.882141
HK39	KK96	37759	5033	15209	490	0.866603	0.907433
HK39	SS	34230	4596	13195	468	0.863472	0.892232
HK39	MO	37859	5353	15424	618	0.859448	0.890236
HK39	KK93	35249	5324	13897	519	0.854535	0.901598
HK39	AI6	39584	5825	16098	658	0.854285	0.888594
HK39	KK97	36479	5575	14645	565	0.852422	0.901263
HK39	KK92	29158	4339	10381	432	0.851785	0.881252
HK39	HK50	35066	5620	13819	543	0.84365	0.88423
HK39	HK52	33423	5421	12942	566	0.842689	0.881108
HK39	TA6055	32149	5430	12265	542	0.836683	0.87566
HK39	HaM	38117	6948	16372	751	0.829345	0.888401
HK39	HK114	32388	5961	12435	603	0.827158	0.877752
HK39	HS	35004	6756	13944	674	0.820609	0.875679
HK39	TA6054	31556	6190	13059	633	0.818255	0.882404
HK39	KK98	35849	7225	15169	709	0.817004	0.894505
HK39	MuM	35886	7491	14990	840	0.809197	0.86265
HK39	KM	36989	8076	15939	872	0.802266	0.870576
HK39	SH83	32214	7234	13101	653	0.791213	0.876901
HK39	SuK	31131	7483	12601	707	0.788699	0.871722
HK39	ShiH	35421	8381	15095	872	0.788633	0.870582
HK39	SaK	27374	6633	10715	628	0.788417	0.866
HK39	MB	22267	5460	7877	489	0.785996	0.858135
HK39	KG	30386	7740	12079	670	0.780558	0.869739
HK39	ST	34342	9163	14765	995	0.772322	0.861753
HK39	YZ	30127	8058	12485	768	0.771745	0.867694
HK39	DrM	33792	9176	14707	970	0.769605	0.863155
HK39	GS	34746	9384	15297	1026	0.768896	0.863126
HK39	KiM	34266	9823	15424	997	0.76121	0.870719
HK39	HB	29331	8543	12051	787	0.757827	0.860732
HK39	KuH	33355	9906	14712	1005	0.75597	0.859636
HK39	S33	29423	8861	12430	772	0.749975	0.869434
HK39	IS	28186	8648	12886	813	0.749204	0.856791
HK39	DM	28542	8770	11820	832	0.749163	0.85565
HK39	SK59	28566	8825	12167	788	0.748934	0.867056
HK39	RS	33306	9745	15212	966	0.747269	0.861153
HK39	OH	32556	10131	14368	1057	0.74658	0.853991
HK39	IB	29671	9253	12479	857	0.746253	0.853675
HK39	KH	32091	10038	14596	973	0.745936	0.866643
HK39	NaH	33626	10332	14635	1027	0.746153	0.846765
HK39	SenH	33870	10456	15100	1058	0.745397	0.850701
HK39	AS	33087	10459	15149	1051	0.743833	0.862453
HK39	HiH	33299	10549	14984	1045	0.74348	0.859299
HK39	HN	29142	9143	12350	827	0.742578	0.854682
HK39	YuH	34529	10820	16170	1100	0.742456	0.870618
HK39	NanH	33229	10878	15253	1078	0.736698	0.861362
HK39	T254	28380	9293	12254	846	0.736027	0.86595
HK39	SH103	28169	9364	11796	879	0.733487	0.853929
HK39	UB0630	28493	9577	12175	890	0.733108	0.858271
HK39	YB	25072	8510	10193	783	0.731182	0.846483
HK39	VF	26181	8926	10733	773	0.729189	0.859905
HK39	T216	25529	8764	10661	735	0.728849	0.862159
HK39	TI	29867	10203	13254	900	0.728153	0.86582
HK39	SuG	28318	9828	12704	884	0.728057	0.853107
HK39	KH94	30952	10816	14095	969	0.727753	0.875099
HK39	N4718	27875	9560	12036	849	0.725726	0.861386
HK39	AsG	30304	10545	13479	992	0.72497	0.849589
HK39	SH84	27255	9532	11520	873	0.724133	0.848205
HK39	MisG	25172	8917	10357	800	0.723583	0.84788
HK39	SaG	27673	9824	11727	889	0.723514	0.846571
HK39	MN	29063	10309	12901	942	0.72316	0.852559
HK39	KN29	26110	9301	11070	840	0.721238	0.856708
HK39	KN	26710	9615	11754	833	0.720656	0.861355
HK39	SH	28227	10142	12192	929	0.720578	0.846858
HK39	HM	28839	10319	13119	933	0.720294	0.862221
HK39	H41	27343	9932	11715	887	0.71924	0.847131
HK39	TaG	27599	10028	11825	891	0.718941	0.853051
HK39	SB	28708	10476	12988	935	0.71836	0.853905
HK39	MikGT	27413	9905	11720	870	0.718256	0.851928
HK39	K3	30287	11076	13527	1090	0.718021	0.852415
HK39	SN	31128	11312	14424	1040	0.717986	0.858049
HK39	H31	26910	9877	11539	858	0.717372	0.848374
HK39	TS	28307	10437	12882	973	0.716165	0.853861
HK39	TM	32069	11702	14582	1175	0.716271	0.844532
HK39	RF	31658	11735	14867	1113	0.716082	0.857191
HK39	AmN	31141	11530	14591	1094	0.715603	0.855843
HK39	UB0080	28774	10670	12971	975	0.713709	0.858299
HK39	AkN	31492	11836	14645	1170	0.713323	0.849277
HK39	G65	31383	11790	14404	1174	0.712696	0.847959
HK39	NH	28119	10524	12797	940	0.712555	0.859287
HK39	KN4	27170	10276	11521	945	0.712066	0.843523
HK39	GM	32377	12225	14967	1281	0.711397	0.843721
HK39	T133	24838	9412	10601	847	0.710256	0.840358
HK39	KN15	27329	10340	12188	954	0.710152	0.843497
HK39	TN	30783	11668	14606	1083	0.709454	0.857931
HK39	KN25	27398	10623	12117	1013	0.706414	0.83841
HK39	STN	30878	11987	14572	1139	0.705835	0.852553
HK39	SJ17	30029	11807	14024	1180	0.704392	0.848842
HK39	TY6	27198	10732	13271	997	0.7032	0.852925
HK39	Har	30372	12052	14257	1108	0.702095	0.858826
HK39	MihG	26765	10615	11771	934	0.700928	0.85392
HK39	Sre	26281	10515	11633	911	0.699211	0.852814
HK39	T166	29337	11542	13683	1034	0.698322	0.858138
HK39	SP	26818	10957	12201	1001	0.6945	0.846941
HK39	Han	29994	12766	14784	1149	0.687311	0.859236
HK39	Pri	29893	13395	14828	1261	0.674997	0.852233
HK39	MoNa	29401	13294	14658	1201	0.673563	0.857372
HK39	TY73	28427	13888	14033	1233	0.657341	0.842621
HK48	HK49	44263	156	15974	122	0.979455	0.922242
HK48	HK109	40759	2509	15062	312	0.926376	0.903097
HK48	HH112	40757	2688	15310	329	0.922518	0.909191
HK48	HK113	40057	2665	14655	333	0.921497	0.907352
HK48	Sra	40430	2482	14823	341	0.920265	0.902824
HK48	FS	40906	2713	15426	363	0.920043	0.903751
HK48	MM	47014	3491	18859	544	0.912136	0.902169
HK48	HK51	38394	4138	14625	470	0.885089	0.890655
HK48	MO	42055	5390	17334	668	0.871019	0.89532
HK48	HK52	37180	4777	14509	499	0.868979	0.889161
HK48	KK96	40641	5991	16893	675	0.857579	0.90325
HK48	AI6	43170	6952	18104	808	0.845977	0.890646
HK48	KK93	37713	6254	15349	619	0.844967	0.902237
HK48	KK92	30489	4938	11250	541	0.843759	0.878755
HK48	TA6055	34422	5754	13484	558	0.839858	0.878703
HK48	KK97	38970	6740	16187	719	0.838666	0.899322
HK48	HaM	42529	7289	18590	813	0.838691	0.896091
HK48	TA6054	34841	5915	14473	624	0.838412	0.889741
HK48	HK114	35445	6044	13827	635	0.837992	0.882074
HK48	SS	35566	6219	14321	652	0.83494	0.882204
HK48	HK50	37210	6544	15079	642	0.833754	0.883083
HK48	KK98	39774	7666	17082	821	0.82499	0.896744
HK48	HS	37897	7701	15380	808	0.815291	0.87322
HK48	MuM	39175	8516	16838	929	0.805131	0.865777
HK48	KM	40144	9373	17907	1056	0.793228	0.867863
HK48	SuK	33201	8468	13964	800	0.781688	0.874747
HK48	SH83	34407	8427	14425	764	0.780194	0.875594
HK48	SaK	28786	7439	11670	740	0.779552	0.867015
HK48	KG	32540	8531	13212	787	0.777019	0.870263
HK48	MB	23028	6081	8486	547	0.776316	0.860773
HK48	YZ	31888	8962	13726	878	0.765118	0.869216
HK48	DrM	36776	10611	16504	1183	0.76156	0.863853
HK48	HB	31624	9287	13281	901	0.758124	0.861271
HK48	ShiH	37238	10838	16839	1096	0.756996	0.865912
HK48	GS	37550	11087	17204	1209	0.755522	0.863372
HK48	ST	36829	10950	16535	1194	0.755393	0.856976
HK48	S33	31972	9586	13759	882	0.752917	0.873018
HK48	IS	30258	9197	14247	900	0.75257	0.860668
HK48	T254	31390	9539	13577	888	0.751456	0.87039
HK48	KiM	37162	11485	17401	1185	0.749306	0.872471
HK48	SK59	30635	9522	13368	874	0.749268	0.869198
HK48	UB0630	31217	10071	13537	952	0.742391	0.86281
HK48	RS	36375	11001	17031	1177	0.741748	0.858607
HK48	HN	31164	9975	13590	944	0.741478	0.856213
HK48	KuH	35626	11747	16544	1216	0.738728	0.860595
HK48	IB	31649	10474	13795	1007	0.736755	0.854744
HK48	SuG	30754	10466	14134	989	0.733359	0.856847
HK48	NaH	36053	12075	16316	1234	0.731981	0.844202
HK48	KH	34334	11704	16283	1157	0.731461	0.865287
HK48	AS	35518	12224	16907	1258	0.729794	0.862389
HK48	TI	32516	11174	14683	1017	0.729193	0.866005
HK48	DM	29736	10241	12898	969	0.729327	0.855273
HK48	VF	28026	9659	11720	830	0.729223	0.864779
HK48	K3	33641	11755	15292	1213	0.728629	0.855365
HK48	YuH	37502	12803	18200	1364	0.728384	0.867207
HK48	OH	34436	11949	16011	1199	0.728243	0.856971
HK48	KH94	33660	11845	15680	1099	0.727812	0.876306
HK48	HiH	35647	12398	16694	1294	0.727867	0.854553
HK48	T216	27249	9498	11724	843	0.727835	0.866686
HK48	SenH	36356	12480	16996	1289	0.727402	0.851326
HK48	SaG	30193	10606	12944	1002	0.727279	0.849756
HK48	TM	35834	12477	16512	1301	0.727168	0.847868
HK48	AsG	33217	11599	15092	1128	0.726624	0.851456
HK48	MisG	26996	9541	11313	875	0.72645	0.847984
HK48	MN	31577	11137	14354	1053	0.726378	0.851598
HK48	SH103	29896	10422	13006	941	0.726103	0.858886
HK48	KN15	30182	10666	13613	998	0.72511	0.851426
HK48	YB	26241	9316	11125	860	0.724088	0.84888
HK48	NanH	35848	12632	17090	1293	0.724159	0.859893
HK48	TaG	29910	10713	13056	1020	0.723443	0.85036
HK48	HM	31283	11125	14587	1048	0.723191	0.865672
HK48	H31	29131	10498	12718	966	0.72296	0.850434
HK48	SH84	29180	10354	12637	971	0.722705	0.851065
HK48	KN29	28107	10075	12167	917	0.722135	0.862945
HK48	AmN	34521	12490	16425	1289	0.722001	0.85814
HK48	RF	35017	12737	16679	1271	0.721307	0.858987
HK48	KN	28628	10417	12831	906	0.720888	0.863456
HK48	SH	30420	11084	13483	1033	0.719799	0.850271
HK48	MikGT	29519	10699	12971	968	0.718718	0.854596
HK48	N4718	29705	10714	13261	946	0.717949	0.863631
HK48	H41	29301	10830	12841	985	0.717539	0.847634
HK48	SN	34101	12573	16086	1192	0.717589	0.859678
HK48	TS	30688	11434	14296	1094	0.715992	0.857512
HK48	SB	30823	11544	14447	1058	0.71505	0.858683
HK48	KN4	29544	11257	12886	1069	0.711993	0.84573
HK48	G65	34486	13141	16206	1333	0.711716	0.848858
HK48	TN	33884	12877	16385	1191	0.71128	0.861866
HK48	GM	35678	13708	17064	1432	0.709743	0.846165
HK48	STN	34180	13112	16488	1338	0.709556	0.853821
HK48	AkN	34466	13350	16510	1328	0.709244	0.851872
HK48	MihG	29452	11319	13150	1054	0.70876	0.856239
HK48	Har	33413	12961	15950	1248	0.708055	0.862636
HK48	T133	26329	10195	11618	935	0.707815	0.842944
HK48	UB0080	30852	11987	14352	1113	0.706447	0.860408
HK48	TY6	29306	11475	14688	1123	0.705938	0.85358
HK48	NH	29899	11730	14055	1093	0.705173	0.85792
HK48	Sre	28574	11207	12888	988	0.705132	0.859249
HK48	SP	29210	11444	13560	1064	0.704204	0.855944
HK48	SJ17	32821	13050	15781	1337	0.703409	0.851709
HK48	T166	32146	12724	15384	1149	0.699358	0.864171
HK48	KN25	29577	12025	13466	1181	0.698571	0.838723
HK48	Han	32867	14087	16582	1339	0.686948	0.863035
HK48	Pri	33315	14320	16775	1385	0.685088	0.857352
HK48	MoNa	32852	14346	16581	1302	0.682832	0.86276
HK48	TY73	30981	15262	15812	1414	0.656998	0.84713
HK49	HK109	40175	2408	14685	305	0.927717	0.900659
HK49	HH112	39972	2508	14900	321	0.92515	0.907162
HK49	HK113	39307	2521	14259	313	0.923843	0.905584
HK49	Sra	39892	2353	14548	275	0.922216	0.907368
HK49	FS	40256	2559	15177	344	0.92172	0.906175
HK49	MM	45975	3493	18274	505	0.911386	0.900634
HK49	HK51	37782	4019	14332	452	0.885987	0.889608
HK49	HK52	36745	4661	14247	480	0.871421	0.892212
HK49	MO	41326	5418	17025	637	0.86886	0.895235
HK49	KK96	39669	6062	16451	648	0.853748	0.902259
HK49	KK93	37022	5976	14975	621	0.84831	0.900337
HK49	KK92	30192	4816	11098	512	0.845688	0.881403
HK49	AI6	42079	6867	17593	772	0.844246	0.89123
HK49	HK114	34914	5893	13485	610	0.840091	0.880215
HK49	TA6054	34533	5835	14297	633	0.839526	0.888977
HK49	TA6055	33962	5688	13291	551	0.839534	0.880572
HK49	KK97	38155	6575	15764	696	0.839134	0.89707
HK49	HaM	41773	7192	18103	797	0.837826	0.895516
HK49	HK50	36469	6444	14796	625	0.833333	0.882483
HK49	SS	34937	6212	13991	634	0.833005	0.881106
HK49	KK98	38988	7474	16620	768	0.825673	0.895989
HK49	HS	37088	7531	15111	781	0.815665	0.872702
HK49	MuM	38483	8243	16421	913	0.807535	0.863874
HK49	KM	39365	9212	17468	1010	0.793535	0.869091
HK49	SuK	32749	8331	13748	813	0.782	0.872474
HK49	SaK	28543	7299	11560	692	0.78163	0.870048
HK49	KG	32094	8382	12997	787	0.778038	0.870721
HK49	SH83	33732	8381	14127	743	0.777484	0.87686
HK49	MB	22846	6100	8354	546	0.774926	0.859467
HK49	YZ	31514	8945	13407	861	0.763724	0.870624
HK49	DrM	35994	10355	16120	1121	0.762177	0.865315
HK49	ShiH	36491	10502	16357	1039	0.758774	0.866283
HK49	HB	31133	9266	13042	871	0.756226	0.86253
HK49	ST	36013	10687	16066	1179	0.75588	0.85762
HK49	GS	36662	10930	16804	1168	0.753804	0.863967
HK49	S33	31409	9387	13457	827	0.753103	0.873195
HK49	IS	29908	9125	13955	879	0.752279	0.860877
HK49	T254	30845	9347	13313	859	0.751665	0.8707
HK49	SK59	30236	9341	13103	865	0.750724	0.867695
HK49	KiM	36364	11181	16955	1132	0.750242	0.872363
HK49	UB0630	30807	9799	13203	887	0.74503	0.862919
HK49	HN	30870	9795	13299	919	0.74311	0.853477
HK49	RS	35649	10795	16680	1126	0.742146	0.85935
HK49	KuH	34933	11474	16159	1176	0.739523	0.860661
HK49	IB	31174	10266	13487	977	0.737878	0.852373
HK49	KH	33724	11432	15828	1152	0.732934	0.864919
HK49	SuG	30283	10360	13837	924	0.732824	0.856909
HK49	TI	32151	10896	14333	979	0.731886	0.868236
HK49	OH	33966	11598	15643	1179	0.731366	0.853787
HK49	NaH	35384	11872	15939	1223	0.731387	0.843824
HK49	DM	29430	10122	12705	947	0.729446	0.854933
HK49	AS	34790	12009	16550	1216	0.729258	0.863211
HK49	SenH	35767	12225	16504	1260	0.728854	0.848456
HK49	K3	33092	11582	14989	1141	0.728435	0.85808
HK49	AsG	32749	11342	14818	1057	0.728333	0.856266
HK49	VF	27534	9530	11450	813	0.728083	0.862293
HK49	T216	26864	9348	11439	805	0.72772	0.865213
HK49	YuH	36547	12536	17706	1275	0.727639	0.870784
HK49	HiH	34980	12179	16281	1267	0.727503	0.85487
HK49	SH103	29618	10252	12767	904	0.727342	0.857049
HK49	KH94	32905	11617	15244	1034	0.727172	0.877137
HK49	SaG	29724	10443	12854	956	0.727175	0.855146
HK49	MisG	26712	9420	11159	867	0.726999	0.850216
HK49	TM	35136	12315	16075	1253	0.726178	0.849404
HK49	MN	31058	10975	13985	1039	0.725818	0.850767
HK49	YB	25997	9171	10986	829	0.725434	0.847331
HK49	KN15	29787	10523	13331	991	0.725227	0.850249
HK49	NanH	35111	12351	16639	1261	0.724503	0.860471
HK49	KN29	27918	9878	12063	888	0.724427	0.864268
HK49	TaG	29476	10542	12857	969	0.723726	0.855481
HK49	H31	28755	10322	12420	935	0.723613	0.849482
HK49	AmN	33878	12183	16011	1214	0.723052	0.858611
HK49	SH84	28788	10185	12427	942	0.723094	0.850374
HK49	HM	30796	10957	14222	1015	0.723027	0.86458
HK49	RF	34332	12420	16336	1208	0.722519	0.86354
HK49	KN	28274	10289	12603	903	0.720688	0.864552
HK49	SH	29999	10888	13234	996	0.72057	0.851016
HK49	MikGT	29175	10579	12713	943	0.719262	0.853404
HK49	N4718	29284	10605	13008	929	0.717352	0.864789
HK49	SN	33391	12293	15732	1122	0.717381	0.861808
HK49	TS	30229	11237	14078	1025	0.716716	0.858981
HK49	H41	28701	10669	12579	926	0.716553	0.852291
HK49	SB	30441	11428	14122	1003	0.714225	0.860744
HK49	G65	33819	12843	15887	1274	0.712414	0.851864
HK49	KN4	29164	11098	12609	1047	0.71238	0.842438
HK49	TN	33320	12616	16088	1121	0.711677	0.862568
HK49	STN	33683	12847	16050	1306	0.710847	0.85409
HK49	GM	34955	13390	16587	1388	0.709806	0.845824
HK49	MihG	28904	11071	12809	1000	0.709325	0.856777
HK49	AkN	33749	13084	16100	1285	0.708988	0.852895
HK49	Har	32894	12714	15598	1194	0.708764	0.863802
HK49	T133	26105	10101	11506	921	0.708192	0.845427
HK49	TY6	28965	11296	14381	1052	0.706874	0.856677
HK49	UB0080	30347	11778	14058	1058	0.706516	0.860605
HK49	NH	29455	11473	13810	1054	0.706437	0.860905
HK49	SP	28721	11279	13297	1049	0.704008	0.85411
HK49	Sre	28063	11049	12660	984	0.703918	0.85701
HK49	SJ17	32162	12806	15318	1274	0.703595	0.851454
HK49	KN25	29146	11778	13211	1104	0.69999	0.841801
HK49	T166	31467	12408	14938	1139	0.699838	0.860478
HK49	Han	32186	13781	16136	1262	0.687668	0.863622
HK49	Pri	32638	14080	16342	1325	0.684776	0.859281
HK49	MoNa	32152	14048	16144	1285	0.682928	0.859627
HK49	TY73	30383	15082	15357	1363	0.655352	0.845358
HK50	SS	37124	4633	14155	546	0.871684	0.885062
HK50	HH112	37425	4915	14500	490	0.867167	0.890154
HK50	HK113	36771	4892	13892	480	0.866535	0.886848
HK50	FS	37926	4990	14811	530	0.86569	0.887289
HK50	KK97	39634	5644	15832	638	0.860461	0.89514
HK50	KK96	40602	5826	16535	663	0.86001	0.893488
HK50	KK93	37997	5557	15002	584	0.858557	0.898326
HK50	KK92	30844	4390	10997	520	0.857955	0.870758
HK50	Sra	36501	5480	14078	523	0.847362	0.883048
HK50	HK109	36530	5865	14305	563	0.846452	0.881909
HK50	MM	42942	6922	17989	788	0.842652	0.880353
HK50	HS	39108	6440	15273	723	0.841824	0.875278
HK50	KK98	40251	6959	16693	732	0.837742	0.89312
HK50	TA6055	34257	5865	13221	602	0.835132	0.871706
HK50	MO	39989	7249	16794	827	0.831384	0.880187
HK50	HK51	35608	6436	13979	661	0.8292	0.871348
HK50	DrM	40265	7474	16596	914	0.82754	0.873719
HK50	YZ	34407	6863	13690	721	0.816897	0.870227
HK50	TA6054	33956	6780	14249	693	0.816451	0.877371
HK50	SaK	30009	6161	11606	610	0.813409	0.865603
HK50	HK52	34314	7204	13887	704	0.809709	0.868136
HK50	SuK	34418	7279	13874	724	0.808236	0.875793
HK50	HK114	33692	7370	13321	719	0.80501	0.870376
HK50	KG	33664	7504	13167	708	0.801163	0.870644
HK50	ST	39139	8798	16562	1025	0.799768	0.862497
HK50	KM	39651	9711	17545	1086	0.785961	0.861791
HK50	AI6	39749	9922	17342	1042	0.785038	0.870222
HK50	GS	39086	9631	17070	1083	0.784359	0.865616
HK50	ShiH	38558	9422	16722	945	0.784167	0.86814
HK50	HaM	39537	10043	17899	1103	0.782283	0.874019
HK50	KiM	38955	9985	17200	1054	0.781094	0.87008
HK50	MuM	38070	9714	16464	1087	0.780327	0.852361
HK50	KuH	37026	10316	16306	1074	0.76786	0.859483
HK50	TM	38156	10777	16503	1183	0.764357	0.850526
HK50	OH	36220	10445	15908	1098	0.76096	0.854867
HK50	DM	31467	9078	13107	881	0.760289	0.856524
HK50	SenH	38340	10977	17001	1148	0.759877	0.854651
HK50	NanH	37906	11007	17117	1164	0.759386	0.863486
HK50	MB	22622	6599	8339	566	0.758586	0.846437
HK50	NaH	37760	10867	16362	1140	0.758902	0.847444
HK50	SH83	33208	9225	14075	816	0.758735	0.868804
HK50	KH	35571	10427	16136	1081	0.758085	0.863699
HK50	IB	32437	9622	13646	941	0.755731	0.8505
HK50	YuH	38672	11339	18072	1222	0.755482	0.870015
HK50	HiH	37077	11202	16620	1177	0.752598	0.857886
HK50	AS	36622	11121	16658	1123	0.751894	0.862595
HK50	SK59	30599	9413	13110	895	0.750324	0.861501
HK50	HB	31461	9640	13124	924	0.749881	0.853946
HK50	KH94	34460	10818	15380	1038	0.748266	0.872266
HK50	HN	31348	9646	13243	944	0.747467	0.850474
HK50	VF	28750	8927	11588	796	0.747182	0.85945
HK50	SH84	30289	9681	12668	949	0.741767	0.849134
HK50	S33	31257	10079	13420	906	0.73894	0.862487
HK50	IS	29703	9723	13866	950	0.738538	0.849979
HK50	SH103	30239	9861	12811	937	0.737608	0.854257
HK50	YB	27145	8994	11132	846	0.736908	0.842718
HK50	T254	30449	10349	13268	974	0.729942	0.856518
HK50	UB0630	30257	10437	13051	964	0.728717	0.852559
HK50	RS	35555	11751	16654	1226	0.726589	0.850726
HK50	N4718	30298	10473	13195	911	0.725281	0.860101
HK50	TI	32248	11509	14435	1072	0.721088	0.856968
HK50	SuG	30392	11060	13907	1027	0.71978	0.850539
HK50	MisG	26880	9829	11194	944	0.718409	0.841142
HK50	T216	26838	9786	11357	883	0.718173	0.852174
HK50	STN	34704	12743	16259	1275	0.71769	0.85201
HK50	AsG	32998	12063	14777	1166	0.716868	0.84323
HK50	K3	33085	12269	14903	1226	0.716692	0.847248
HK50	MN	31397	11661	14165	1124	0.715068	0.845747
HK50	SJ17	33141	12412	15375	1229	0.714726	0.849217
HK50	T133	26942	10066	11521	942	0.713791	0.838067
HK50	TaG	29498	11063	12856	1056	0.713159	0.846065
HK50	SaG	29727	11202	12788	1062	0.712939	0.844883
HK50	KN29	27853	10424	12040	954	0.712706	0.852511
HK50	HM	30932	11595	14292	1094	0.712102	0.852633
HK50	AmN	34094	12959	16098	1286	0.71139	0.850355
HK50	SH	30235	11450	13251	1097	0.71127	0.840455
HK50	KN25	30060	11458	13407	1085	0.711	0.840671
HK50	KN15	29787	11309	13357	1084	0.710278	0.838757
HK50	TS	30434	11782	14040	1135	0.707808	0.850136
HK50	UB0080	30691	11847	14085	1103	0.706703	0.854044
HK50	H31	28632	11219	12525	1044	0.705304	0.841765
HK50	MikGT	29175	11326	12790	1059	0.704874	0.843301
HK50	SN	33611	13182	15859	1226	0.703954	0.852316
HK50	KN	28247	11167	12679	993	0.70305	0.852335
HK50	NH	29561	11678	13735	1070	0.702717	0.852996
HK50	SB	30558	12131	14191	1135	0.702435	0.847703
HK50	H41	28631	11374	12493	1076	0.702483	0.83342
HK50	RF	33851	13521	16200	1321	0.701817	0.849931
HK50	Han	33533	13352	16411	1229	0.701694	0.862333
HK50	TN	33401	13476	16153	1232	0.698119	0.852223
HK50	AkN	33751	13771	16075	1371	0.697896	0.844223
HK50	MihG	28816	11676	12767	1081	0.697538	0.845212
HK50	G65	33741	13802	15884	1389	0.69654	0.841449
HK50	KN4	28780	11926	12623	1132	0.694068	0.835093
HK50	GM	34801	14470	16596	1454	0.69263	0.838858
HK50	TY6	28384	11828	14215	1140	0.692514	0.84577
HK50	Sre	27995	11674	12611	1091	0.691238	0.844433
HK50	Har	32523	13729	15612	1291	0.690047	0.853336
HK50	T166	31598	13118	15005	1269	0.688678	0.848562
HK50	Pri	33373	14120	16379	1381	0.687658	0.852261
HK50	SP	27997	12095	13100	1157	0.683469	0.840646
HK50	MoNa	32576	14126	16042	1297	0.683506	0.855039
HK50	TY73	30997	15154	15432	1391	0.65769	0.839977
HK51	MM	44365	4059	17427	585	0.896673	0.891335
HK51	HK109	37267	4226	13910	488	0.881738	0.886811
HK51	Sra	37170	4092	13739	451	0.877895	0.888233
HK51	MO	41246	4894	16320	632	0.87772	0.884295
HK51	HK52	36681	4452	13882	465	0.873717	0.884087
HK51	HK113	36327	4481	13427	516	0.87345	0.886511
HK51	HH112	36940	4551	14091	510	0.873091	0.889148
HK51	FS	36951	4568	14155	520	0.871209	0.884908
HK51	KK96	39428	5485	15731	650	0.862602	0.893018
HK51	KK92	30074	4493	10644	518	0.852707	0.870601
HK51	KK93	36095	5803	14097	602	0.847232	0.890827
HK51	SS	35145	5501	13472	607	0.847115	0.874567
HK51	KK97	37590	6244	15070	670	0.84257	0.888606
HK51	HK114	34580	5727	13037	594	0.841175	0.876344
HK51	TA6055	33899	5516	12754	586	0.84079	0.871386
HK51	AI6	41118	6934	16782	797	0.838675	0.878096
HK51	HaM	40988	7231	17284	844	0.833882	0.881444
HK51	TA6054	34285	5982	13869	675	0.833879	0.878271
HK51	KK98	37954	7510	15812	837	0.820168	0.883373
HK51	HS	36990	7190	14552	794	0.82025	0.867968
HK51	MuM	38534	7842	15925	904	0.813299	0.860739
HK51	KM	39134	8476	16675	985	0.803725	0.862722
HK51	SH83	33609	7814	13564	747	0.786587	0.865541
HK51	KG	32324	7989	12537	813	0.785534	0.860549
HK51	MB	23096	5753	8157	507	0.785174	0.84738
HK51	SuK	32535	8123	13226	829	0.783469	0.865238
HK51	SaK	28342	7122	11079	705	0.782988	0.85484
HK51	HB	31817	8386	12733	820	0.775889	0.855949
HK51	YZ	31785	8395	13005	848	0.774798	0.857913
HK51	DrM	35931	9635	15407	1098	0.772573	0.857453
HK51	ST	35840	9832	15385	1085	0.767881	0.857035
HK51	ShiH	36153	10017	15561	1011	0.764191	0.858897
HK51	KiM	36540	10353	16175	1121	0.763539	0.862334
HK51	GS	36264	10233	15977	1132	0.76187	0.856873
HK51	S33	30913	9094	12812	803	0.755055	0.86393
HK51	IS	29723	8893	13551	883	0.754646	0.854864
HK51	KuH	34869	10699	15315	1159	0.75058	0.848966
HK51	IB	31434	9676	13147	922	0.748385	0.848587
HK51	T254	29861	9300	12520	861	0.745293	0.858379
HK51	SK59	29739	9450	12684	871	0.744621	0.857641
HK51	KH	33569	10613	15039	1118	0.744449	0.854092
HK51	DM	29956	9548	12339	913	0.742962	0.845779
HK51	HiH	35166	11255	15629	1191	0.7425	0.850438
HK51	SenH	35878	11335	15846	1190	0.741959	0.845404
HK51	UB0630	30193	9719	12685	906	0.741587	0.857152
HK51	NaH	35382	11160	15312	1189	0.741733	0.84166
HK51	HN	30510	9760	12907	927	0.740298	0.850541
HK51	RS	35042	10819	16000	1127	0.739239	0.850749
HK51	AS	34526	11216	15664	1175	0.739225	0.8536
HK51	OH	33801	11071	14992	1128	0.738086	0.850055
HK51	YuH	36418	11715	16960	1270	0.737941	0.858952
HK51	T216	26664	8863	10886	783	0.73577	0.851171
HK51	K3	32863	11006	14371	1088	0.735511	0.852861
HK51	SuG	30332	10187	13449	947	0.73514	0.849853
HK51	TI	31986	10588	13907	974	0.735257	0.858575
HK51	NanH	35145	11636	15976	1177	0.73493	0.856791
HK51	VF	27194	9030	10811	795	0.734757	0.848967
HK51	SH103	29250	9709	12249	920	0.733999	0.852504
HK51	MN	31135	10521	13557	977	0.733288	0.849396
HK51	TM	34883	11692	15378	1180	0.733171	0.847561
HK51	YB	26378	8950	10716	824	0.732605	0.843576
HK51	KH94	32422	11115	14497	1052	0.731424	0.864592
HK51	AmN	33685	11591	15372	1126	0.730556	0.853151
HK51	MisG	26640	9170	10809	844	0.730173	0.844645
HK51	AsG	32389	11047	14166	1043	0.729778	0.849861
HK51	SH84	29144	9960	12137	964	0.728954	0.841964
HK51	SaG	29301	10188	12209	916	0.728204	0.844964
HK51	H31	28769	10060	12057	925	0.727677	0.845982
HK51	MikGT	29575	10279	12480	944	0.726219	0.847303
HK51	N4718	29470	10158	12547	913	0.72613	0.852123
HK51	RF	33721	11908	15548	1139	0.726028	0.85675
HK51	TaG	29147	10269	12352	923	0.725356	0.848709
HK51	KN29	27699	9733	11623	883	0.724908	0.849036
HK51	HM	30475	10705	13718	1007	0.724772	0.853195
HK51	KN	28325	10051	12197	859	0.724557	0.856105
HK51	H41	28826	10254	12142	914	0.724566	0.847672
HK51	KN15	29599	10510	12892	1008	0.723371	0.842375
HK51	SH	29881	10727	12782	1005	0.721626	0.839668
HK51	SN	33366	11953	15208	1136	0.721528	0.854015
HK51	SB	30503	11001	13744	995	0.721364	0.853238
HK51	TS	30331	10979	13652	1022	0.720803	0.852099
HK51	G65	33618	12332	15228	1237	0.718143	0.847524
HK51	UB0080	30355	11053	13593	1014	0.718035	0.854342
HK51	T133	26336	9652	11186	869	0.717777	0.842882
HK51	GM	34643	12701	15875	1296	0.717319	0.847206
HK51	AkN	33456	12504	15392	1230	0.715509	0.846306
HK51	KN4	28916	10820	12302	1013	0.714822	0.839518
HK51	NH	29372	10906	13265	972	0.714848	0.855675
HK51	TN	33288	12359	15566	1125	0.714359	0.85413
HK51	Har	32576	12216	14840	1146	0.713936	0.854565
HK51	TY6	28851	10841	13922	1006	0.713573	0.855501
HK51	STN	33379	12603	15539	1236	0.712134	0.850331
HK51	SJ17	31925	12186	14726	1223	0.71088	0.846624
HK51	MihG	28364	10790	12230	981	0.709619	0.846933
HK51	KN25	29046	11214	12723	1064	0.708555	0.836144
HK51	Sre	27546	10761	11925	967	0.704613	0.845243
HK51	T166	31231	11933	14400	1102	0.704533	0.855955
HK51	Han	32174	12922	15410	1193	0.699898	0.855313
HK51	SP	28107	11317	12751	1066	0.697753	0.843567
HK51	MoNa	31643	13312	15349	1222	0.689145	0.856263
HK51	Pri	32007	13799	15616	1306	0.683775	0.850529
HK51	TY73	30090	14619	14736	1349	0.659236	0.837693
HK52	MM	42540	5199	17272	664	0.872335	0.884719
HK52	HK109	36662	4636	13883	510	0.871907	0.884057
HK52	Sra	36340	4378	13530	470	0.870446	0.885085
HK52	HH112	35813	5186	13942	544	0.858385	0.885936
HK52	HK113	35129	5129	13252	549	0.857452	0.885175
HK52	FS	36178	5236	14078	564	0.856145	0.883445
HK52	MO	39692	5904	16263	714	0.854991	0.884156
HK52	KK96	37585	6791	15649	679	0.833134	0.890246
HK52	KK92	28688	5429	10478	543	0.824621	0.86892
HK52	AI6	39753	7661	16626	872	0.822853	0.87531
HK52	HK114	33010	6555	12801	671	0.818506	0.868289
HK52	TA6055	32260	6384	12589	602	0.817215	0.868488
HK52	HaM	39604	8078	17128	906	0.815822	0.878665
HK52	KK93	34311	7260	13937	740	0.812312	0.884453
HK52	KK97	35653	7641	14945	782	0.809847	0.88525
HK52	TA6054	32673	7032	13637	769	0.807186	0.872012
HK52	SS	32981	7119	13312	710	0.805883	0.870916
HK52	KK98	36102	8786	15702	897	0.790841	0.880636
HK52	MuM	36853	9047	15704	1011	0.786327	0.854965
HK52	HS	34683	8716	14284	861	0.783715	0.862661
HK52	KM	37339	9875	16525	1091	0.773686	0.857576
HK52	SuK	31528	8589	13002	833	0.770654	0.859344
HK52	MB	22421	6214	8053	581	0.768828	0.846533
HK52	SaK	27420	7701	10962	741	0.766289	0.853876
HK52	SH83	32243	8608	13428	788	0.765736	0.865438
HK52	DrM	35251	10101	15469	1115	0.762235	0.857746
HK52	YZ	30840	8832	12918	851	0.762132	0.858659
HK52	KG	30737	8827	12396	863	0.761754	0.856136
HK52	HB	30652	9176	12659	876	0.754871	0.85451
HK52	RS	35642	10065	16128	1079	0.754469	0.85541
HK52	ShiH	35344	10450	15596	1081	0.753765	0.859507
HK52	IS	29459	9136	13523	863	0.749079	0.854836
HK52	S33	30631	9371	12954	840	0.748988	0.86754
HK52	ST	34701	10656	15234	1191	0.748832	0.848874
HK52	GS	35294	11109	15880	1215	0.743901	0.851473
HK52	KiM	35003	11433	16073	1238	0.739716	0.857495
HK52	SK59	29139	9691	12573	905	0.7371	0.855107
HK52	IB	30427	10116	12897	1025	0.735892	0.844134
HK52	TI	31501	10421	13720	960	0.735673	0.858534
HK52	K3	32636	10998	14264	1141	0.734691	0.847403
HK52	T216	26553	8923	10905	788	0.734541	0.851256
HK52	MisG	26578	8979	10814	862	0.734026	0.842057
HK52	MN	30951	10477	13492	1039	0.73308	0.848634
HK52	KuH	33900	11513	15380	1233	0.733076	0.847667
HK52	UB0630	29582	10033	12629	909	0.732976	0.854944
HK52	SuG	29937	10205	13324	965	0.732763	0.847277
HK52	T254	29358	9934	12647	924	0.731264	0.856906
HK52	TaG	29207	10085	12317	967	0.729835	0.846364
HK52	AmN	33462	11609	15309	1215	0.729603	0.849644
HK52	MikGT	29367	10054	12387	910	0.729566	0.849281
HK52	HN	29734	10129	12775	945	0.72957	0.846628
HK52	DM	29001	10038	12288	983	0.728432	0.842576
HK52	SaG	29091	10133	12203	939	0.728195	0.845962
HK52	SenH	34807	11933	15748	1284	0.728145	0.841539
HK52	OH	33058	11511	14911	1192	0.727644	0.846621
HK52	AsG	31945	11087	14028	1062	0.727112	0.846789
HK52	H31	28401	10033	11946	949	0.726404	0.841299
HK52	NaH	34328	11857	15300	1253	0.726515	0.838305
HK52	KN	28078	9897	12142	872	0.726097	0.853016
HK52	KN29	27433	9612	11555	877	0.725981	0.851817
HK52	SN	32917	11587	15033	1095	0.725332	0.853185
HK52	G65	33551	11942	15226	1206	0.724377	0.845341
HK52	KH	32577	11533	15058	1218	0.724253	0.849867
HK52	H41	28503	10180	12016	960	0.724164	0.840669
HK52	KN4	29028	10416	12261	986	0.723674	0.841433
HK52	HM	30149	10684	13684	1010	0.723459	0.853766
HK52	YuH	35372	12399	16820	1338	0.723081	0.856619
HK52	YB	25771	9243	10652	840	0.722628	0.842263
HK52	HiH	33858	12106	15534	1278	0.722616	0.847931
HK52	AS	33602	12010	15618	1283	0.722452	0.848168
HK52	TS	30140	10857	13618	999	0.722341	0.852166
HK52	SH103	28593	10157	12166	944	0.72239	0.846529
HK52	RF	33425	12058	15495	1215	0.722239	0.850167
HK52	TM	33977	12097	15229	1247	0.722399	0.841239
HK52	SB	30415	10954	13648	1014	0.722113	0.851838
HK52	GM	34625	12442	15911	1271	0.722026	0.8445
HK52	AkN	33587	12195	15503	1212	0.721757	0.847069
HK52	TN	33171	11893	15478	1123	0.721777	0.853342
HK52	VF	26635	9527	10886	806	0.721643	0.850892
HK52	NanH	34184	12229	15879	1267	0.721337	0.850302
HK52	KH94	31692	11575	14384	1096	0.720816	0.862965
HK52	SH84	28412	10200	12029	979	0.720628	0.840946
HK52	SH	29540	10679	12780	982	0.720359	0.841957
HK52	KN25	29301	10844	12843	1039	0.717542	0.838996
HK52	KN15	28886	10635	12830	1003	0.716843	0.840939
HK52	TY6	28846	10700	13846	1013	0.716664	0.851132
HK52	N4718	28623	10449	12406	909	0.715619	0.852802
HK52	STN	33263	12451	15514	1277	0.714335	0.844181
HK52	Har	32301	12126	14955	1163	0.714115	0.85586
HK52	SJ17	31948	12113	14726	1218	0.712952	0.846642
HK52	UB0080	29920	11296	13539	998	0.711518	0.854259
HK52	NH	29132	11048	13288	994	0.711318	0.852391
HK52	T133	25806	9862	11051	932	0.710253	0.834896
HK52	T166	31148	11797	14317	1070	0.707193	0.855446
HK52	MihG	28051	10889	12169	1012	0.706324	0.843731
HK52	Sre	27406	10816	12094	1004	0.703169	0.846259
HK52	SP	27996	11103	12651	1047	0.701962	0.843803
HK52	Han	32095	12872	15422	1221	0.700695	0.85547
HK52	MoNa	31630	13419	15384	1264	0.688562	0.851248
HK52	Pri	31829	13787	15623	1316	0.683533	0.849114
HK52	TY73	30397	14304	14755	1302	0.666455	0.840779
HM	Sre	38918	2309	14312	352	0.928974	0.912981
HM	SuG	40372	2926	15670	341	0.918717	0.89824
HM	SaG	39459	3203	14555	406	0.911084	0.893872
HM	SH	40541	3307	15236	429	0.910349	0.896873
HM	MihG	38766	3286	14509	409	0.906827	0.904545
HM	KN29	36656	3146	13730	349	0.905233	0.915575
HM	T216	34814	3041	12816	318	0.904493	0.914059
HM	TS	40125	3657	15903	402	0.902615	0.905155
HM	AsG	43010	3940	16791	473	0.9003	0.893512
HM	SB	40642	3979	16126	450	0.89668	0.903531
HM	KN15	38938	4007	15057	496	0.89161	0.886844
HM	T254	37885	3889	14585	438	0.890671	0.90648
HM	SN	43788	4772	17720	549	0.886554	0.897606
HM	T133	34152	3985	12854	479	0.881629	0.881378
HM	T166	41621	4717	16922	478	0.878773	0.910118
HM	MN	39891	4792	15799	558	0.878392	0.886047
HM	KN	36157	4357	14100	433	0.878231	0.904726
HM	MisG	33594	4390	12633	473	0.870989	0.889343
HM	TaG	36871	4923	14187	536	0.868413	0.887515
HM	AkN	43550	5958	17959	731	0.866536	0.886295
HM	STN	43193	6054	18081	738	0.863279	0.893176
HM	G65	43294	6114	17798	767	0.862787	0.883951
HM	KN25	37731	5404	14890	644	0.861404	0.877981
HM	KN4	37157	5365	14237	578	0.861105	0.882092
HM	TN	42351	5993	17938	621	0.861208	0.898467
HM	IS	34815	5378	15085	569	0.851295	0.884511
HM	S33	36376	5566	14423	552	0.849854	0.900505
HM	RF	41907	6955	17865	798	0.84482	0.892053
HM	TY6	35534	5951	15549	602	0.843183	0.889151
HM	H31	34846	6014	13775	631	0.839956	0.876447
HM	K3	39802	7061	16415	805	0.83609	0.881761
HM	SJ17	39798	7145	16871	810	0.835089	0.883876
HM	H41	34693	6333	13709	630	0.832679	0.873476
HM	Har	40430	7412	17248	768	0.831786	0.894273
HM	N4718	34731	7142	14212	732	0.812219	0.886695
HM	Han	39225	8578	17628	887	0.806641	0.894444
HM	MoNa	38957	8850	17516	880	0.800582	0.889279
HM	YB	29602	6942	11766	700	0.796287	0.864388
HM	Pri	38751	9738	17711	980	0.784516	0.884728
HM	HS	34564	10343	15211	1002	0.755339	0.862138
HM	VF	28618	8662	11781	777	0.753056	0.866938
HM	KH94	34475	10663	15691	1014	0.752331	0.880967
HM	SH84	30442	9610	13115	954	0.744816	0.854497
HM	KK92	26166	8438	10872	782	0.741285	0.861864
HM	SP	30485	9880	13726	911	0.74056	0.864825
HM	AI6	37423	12236	17721	1297	0.739772	0.868031
HM	KK93	31916	10620	14453	1025	0.738877	0.879196
HM	KK96	33871	11671	16101	1123	0.731347	0.877077
HM	HK109	30568	10711	13791	1002	0.727173	0.855285
HM	Sra	30617	10447	13585	994	0.726159	0.859814
HM	TA6055	28672	10228	12669	993	0.72107	0.847989
HM	KK97	32508	11989	15370	1157	0.718588	0.873122
HM	HK113	29601	10834	13276	1030	0.718596	0.859923
HM	KK98	33763	12526	16449	1215	0.717495	0.876412
HM	FS	30583	11157	14183	1097	0.717132	0.858541
HM	HH112	30087	11071	13946	1010	0.717096	0.864862
HM	SS	29746	10927	13614	1074	0.716727	0.854042
HM	HB	29699	11282	13351	1062	0.710765	0.851649
HM	TA6054	29008	11182	13971	1093	0.707565	0.863942
HM	HK114	28969	11495	13095	1081	0.702399	0.851137
HM	DrM	34067	13701	16551	1493	0.69998	0.850454
HM	MB	20690	8468	8428	725	0.697285	0.849209
HM	TY73	32962	13611	16145	1277	0.695166	0.854781
HM	SH83	30111	11945	14042	1088	0.694393	0.855949
HM	SaK	25052	10511	11290	999	0.691267	0.847514
HM	SuK	28744	12187	13417	1185	0.688435	0.850322
HM	MuM	33550	14299	16532	1452	0.687319	0.836195
HM	KG	28144	12229	12765	1163	0.683888	0.844575
HM	IB	28946	13023	13737	1227	0.676997	0.83926
HM	ShiH	32605	14757	16312	1491	0.67227	0.842992
HM	DM	27284	12848	12936	1200	0.667138	0.841235
HM	OH	31144	15179	15796	1502	0.660005	0.836719
HN	SK59	39281	1158	13723	252	0.953716	0.897912
HN	SH84	34505	5055	12775	526	0.85275	0.87107
HN	VF	31951	4817	11348	444	0.850846	0.874944
HN	KH94	38139	5976	15129	597	0.84947	0.892063
HN	S33	35055	5324	13277	565	0.848303	0.883198
HN	IS	33824	5368	13940	627	0.846156	0.869636
HN	YB	30523	5226	11199	550	0.837209	0.864867
HN	T254	33948	5688	12927	606	0.837127	0.875911
HN	SH103	33928	5757	12798	576	0.835999	0.872741
HN	SuG	34398	6477	13806	689	0.826118	0.865932
HN	AsG	37064	6851	14571	777	0.826155	0.862894
HN	MisG	30447	5811	11130	613	0.824764	0.861538
HN	TS	35054	6672	14041	731	0.824388	0.865344
HN	SaG	33473	6409	12528	731	0.823632	0.858437
HN	SB	35330	6815	14198	711	0.823111	0.870427
HN	TaG	33390	6506	12717	695	0.821141	0.864157
HN	MN	35153	6881	14004	766	0.820362	0.864406
HN	STN	38754	7653	16117	895	0.819302	0.866765
HN	UB0080	35170	6951	13977	742	0.818623	0.870621
HN	T216	30078	5962	11263	602	0.818088	0.865929
HN	KN29	31472	6216	11913	635	0.817706	0.869618
HN	KN25	33934	6857	13268	788	0.816908	0.856054
HN	SJ17	37158	7597	15298	892	0.815309	0.865938
HN	HM	34577	7016	14025	771	0.814073	0.867412
HN	KN15	33624	6862	13329	771	0.813584	0.854493
HN	TI	35517	7182	14093	769	0.813621	0.868794
HN	UB0630	33376	6888	13002	673	0.812914	0.869856
HN	MikGT	33261	6843	12801	699	0.811624	0.863058
HN	KN4	33172	6972	12636	740	0.811235	0.856983
HN	SH	33910	7090	13208	737	0.810856	0.859526
HN	N4718	33059	6731	12903	639	0.810736	0.870661
HN	NH	33663	7123	13663	733	0.809253	0.870984
HN	T133	29961	6379	11474	652	0.808786	0.858134
HN	KN	31737	6813	12476	692	0.807876	0.866309
HN	SN	37577	8053	15539	892	0.807439	0.864343
HN	AkN	38240	8365	15911	984	0.806041	0.858893
HN	K3	36131	8101	14576	945	0.802029	0.860607
HN	G65	37896	8490	15627	968	0.801837	0.861891
HN	T166	35751	7824	14772	843	0.799581	0.868922
HN	GM	39115	8875	16409	1036	0.799274	0.858791
HN	HS	35382	8112	14433	827	0.796245	0.864841
HN	TN	37212	8749	15860	902	0.793091	0.865703
HN	RF	37184	9043	15855	993	0.789866	0.865033
HN	Sre	31082	7557	12266	734	0.788657	0.862275
HN	TY6	32181	7925	14168	836	0.787102	0.863867
HN	H31	31251	7752	12250	775	0.786686	0.855657
HN	Har	36066	9123	15231	989	0.782563	0.861799
HN	MihG	31516	7920	12605	799	0.782462	0.859718
HN	H41	31204	8006	12316	812	0.781401	0.853425
HN	Han	35993	9461	15826	986	0.776613	0.866914
HN	KK98	35526	9495	15495	884	0.774582	0.87933
HN	KK97	33859	9342	14460	932	0.769484	0.87035
HN	KK92	26606	7278	10209	694	0.767993	0.851945
HN	MoNa	35591	9875	15749	1025	0.766642	0.86387
HN	KK93	32326	9104	13638	831	0.766335	0.872062
HN	SS	31130	8644	12942	858	0.765991	0.855996
HN	HH112	31453	8854	13356	837	0.764301	0.86503
HN	HK113	31026	8729	12604	814	0.764031	0.859319
HN	FS	31627	8882	13388	868	0.762702	0.859399
HN	MO	35051	10034	15509	1035	0.76184	0.857646
HN	NanH	36423	10445	16043	1103	0.759915	0.857584
HN	TA6054	30559	8826	13268	905	0.759521	0.856077
HN	DrM	35244	10279	15224	1171	0.757979	0.84875
HN	Pri	35652	10444	16019	1073	0.756659	0.862801
HN	SaK	27182	8009	10874	747	0.756637	0.849276
HN	SuK	30969	9223	12954	911	0.754393	0.855087
HN	TM	35742	10703	15387	1165	0.752641	0.844259
HN	KG	30594	9204	12361	839	0.752684	0.852671
HN	HK109	30881	9378	13041	863	0.751601	0.857034
HN	Sra	30890	9054	12777	867	0.751625	0.85348
HN	IB	31251	9523	12981	919	0.749994	0.843317
HN	AI6	35926	11051	15979	1179	0.748747	0.853986
HN	KK96	33412	10532	14793	1067	0.746311	0.86188
HN	MM	35754	11123	16248	1162	0.744181	0.854411
HN	TA6055	29160	9157	12032	868	0.743194	0.84808
HN	HaM	35761	11465	16487	1263	0.74204	0.856412
HN	YZ	30046	9575	12660	914	0.741881	0.851709
HN	SP	29729	9620	12891	907	0.738944	0.852992
HN	HB	29865	9785	12422	887	0.737185	0.849937
HN	HK114	29502	9758	12282	937	0.735339	0.846911
HN	ShiH	34269	11203	15285	1120	0.734088	0.850268
HN	KuH	34060	11523	15331	1181	0.73294	0.849694
HN	DM	29032	9987	12150	937	0.7282	0.843999
HN	SenH	35104	12008	15828	1223	0.727246	0.844321
HN	MuM	33768	11736	15211	1221	0.725524	0.841592
HN	MB	21072	7403	7822	649	0.724532	0.830394
HN	KH	32671	11536	14933	1208	0.723579	0.84566
HN	ST	33564	11868	15089	1276	0.722625	0.840596
HN	GS	34289	12113	15749	1275	0.721832	0.845386
HN	HiH	34044	12123	15570	1250	0.721725	0.843724
HN	NaH	34223	12025	15190	1224	0.721688	0.835147
HN	KiM	34250	12237	15840	1291	0.721394	0.848831
HN	SH83	30429	10374	13160	951	0.721322	0.850123
HN	AS	33614	12154	15550	1233	0.719032	0.846873
HN	YuH	35408	12618	16823	1336	0.718689	0.855433
HN	OH	32740	12011	14879	1242	0.716378	0.841839
HN	RS	33704	11881	15739	1265	0.714243	0.840869
HN	KM	34259	12608	15974	1354	0.713766	0.839122
HN	TY73	31433	13190	14871	1235	0.689589	0.844701
HS	KK97	43923	4644	16986	579	0.889938	0.899974
HS	KK98	45504	5212	18091	628	0.882709	0.901565
HS	KK92	33140	3888	11703	443	0.877884	0.879058
HS	KK96	44095	5347	17623	651	0.877469	0.896731
HS	KK93	40495	5437	15607	613	0.86797	0.894994
HS	TA6054	37515	5843	15254	647	0.84877	0.882686
HS	TA6055	35839	6141	13676	671	0.835688	0.867666
HS	SaK	31868	6065	12227	636	0.824536	0.868172
HS	SuK	36915	7485	14695	825	0.815721	0.869964
HS	KH94	37998	9922	16301	950	0.780086	0.879609
HS	VF	31060	8058	11945	711	0.778247	0.864655
HS	STN	39507	11858	17837	1234	0.755785	0.860646
HS	K3	36888	11623	16098	1192	0.747457	0.857529
IB	DM	39761	2065	13769	339	0.934411	0.888701
IB	MB	26981	2981	8674	351	0.885189	0.867735
IB	KG	35141	6173	13087	643	0.835658	0.869051
IB	HB	35434	6345	13394	669	0.832822	0.86789
IB	SH83	36702	6164	14195	622	0.831652	0.874625
IB	SaK	30168	5899	11400	572	0.820929	0.864243
IB	SuK	34614	6871	13547	715	0.818413	0.869807
IB	KH94	37097	8013	15183	797	0.809675	0.879278
IB	SH84	33573	7216	13000	755	0.807333	0.859386
[truncated: 3,781 more rows]
