# Supplementary material for: Development of Genome-Wide SNP Markers for Barley via Reference- Based RNA-Seq Analysis
Source: Front Plant Sci. 2019 May 10;10:577. doi: 10.3389/fpls.2019.00577 (PMC6523396; doi:10.3389/fpls.2019.00577)
Supplement: Supplementary file 5 [file Table_4.XLSX]

## Sheet: Sup_table
Supplementary Table 4 Selected genotypes of accessions based on the Morex genome under the threshold of <0.1 Minor Allele Frequency (MAF) and <0.5 missing genotypes.
#CHROM	Position	REF	ALT	HK35	HK39	HK48	HK49	HK50	HK51	HK52	AmN	HN	SK59	UB0080	UB0630	NH	YZ	SH103	RS	MikGT	GS	AS	KH	HaM	TM	NaH	SenH	GM	NanH	KuH	YuH	HiH	KiM	MO	MM	KM	TI	ST	HM	N4718	KN29	Sre	MihG	T216	T166	T254	MoNa	S33	MuM
chr1H	50269	T	C	SNP	REF	REF	REF	SNP	REF	REF	SNP	REF	REF	SNP	SNP	SNP	SNP	SNP	SNP	SNP	SNP	SNP	SNP	REF	SNP	SNP	DIF	SNP	SNP	SNP	SNP	SNP	SNP	REF	REF	SNP	SNP	SNP	SNP	SNP	REF	REF	REF	REF	REF	SNP	REF	SNP	SNP
chr1H	51586	A	T	SNP	REF	REF	REF		REF	REF	SNP			SNP		SNP			SNP		SNP	SNP	REF	REF	REF	SNP	SNP	SNP	SNP	SNP	SNP	REF	REF	REF	REF	SNP		SNP		SNP	REF	REF	REF		ND	SNP	REF		SNP
chr1H	1275211	T	C	REF	ND	REF	REF	SNP	REF	REF	REF	ND	REF	ND	REF	ND	SNP	REF	REF	REF	SNP	SNP	SNP	REF	SNP	SNP	SNP	REF	SNP	SNP	SNP	SNP	SNP	ND	REF	SNP	REF	SNP	REF	REF	SNP	REF	REF	REF	REF	REF	DIF	REF	SNP
chr1H	1431698	A	G	REF	REF	REF	REF	SNP	ND	REF	SNP	SNP	SNP	SNP	REF	SNP	SNP		SNP	SNP	SNP	SNP		REF		SNP	SNP	SNP	SNP	SNP	SNP	SNP	SNP	ND	REF	SNP	SNP	SNP	SNP	SNP		SNP	REF	SNP	SNP	SNP	SNP	REF	SNP
chr1H	2203479	C	T	ND	SNP	SNP	ND	REF	SNP	SNP	REF	SNP	SNP	REF	SNP	REF	REF	REF	REF	REF	REF	REF	REF	SNP	REF	REF	REF	REF	REF	REF	REF	REF	REF	SNP	SNP	REF	REF	REF	REF	REF	REF	REF	REF	REF	SNP	REF	SNP	SNP	REF
chr1H	3880367	C	T	SNP		SNP	SNP	SNP	SNP	SNP	SNP		SNP	SNP	REF	ND	REF	SNP	REF		REF	REF	DIF	REF	REF	REF	REF	SNP	REF	REF	REF	REF	REF	SNP	SNP	SNP	SNP	REF	SNP	SNP	SNP	SNP	SNP	SNP	SNP	SNP	SNP	REF	SNP
chr1H	3881481	C	T	SNP		SNP	SNP		SNP	SNP	SNP	SNP	REF	SNP	REF	SNP	REF	SNP	REF	SNP	REF	REF	REF	REF	REF	REF	DIF	SNP	REF	REF	REF	REF	REF	SNP	SNP	SNP	SNP	REF	SNP	SNP	REF	SNP	SNP	SNP	REF	SNP	REF	REF	SNP
chr1H	4314261	C	A	REF	REF	REF			REF	REF	REF	SNP		ND	REF	ND	SNP	REF	SNP		SNP	SNP		SNP	SNP	SNP	SNP	REF	SNP	SNP	SNP	SNP	SNP	DIF	REF	REF	REF	SNP	REF						SNP	REF	SNP	REF	REF
chr1H	4320331	A	G	REF	REF	REF	REF	REF	REF	REF	REF	REF	REF	REF	SNP	REF	REF	REF	DIF	REF	SNP	SNP	SNP	REF	REF	SNP	SNP	REF	SNP	SNP	REF	SNP	REF	REF	REF	REF	REF	SNP	SNP	REF	SNP	SNP	REF	REF	REF	SNP	REF	SNP	REF
chr1H	5019767	A	C		REF	ND	REF	REF		ND		REF		REF	SNP			REF	REF	REF		REF	REF	REF		ND	REF	REF	REF	REF	REF	REF		REF	ND		REF	REF	REF		REF	REF		REF
chr1H	5157983	C	T	SNP	SNP	SNP	SNP	SNP	SNP	SNP		SNP	REF	SNP	SNP	SNP		SNP		SNP								SNP					REF	SNP	SNP	SNP	SNP		SNP	SNP	REF	SNP		SNP	REF		REF	SNP	SNP
chr1H	5767493	A	G				SNP		SNP		ND		REF			REF	REF	REF		REF	DIF	SNP	ND	REF	REF	SNP	SNP	REF	SNP		SNP	SNP	REF	SNP	SNP	SNP		REF	REF	REF		ND			ND		REF		SNP
chr1H	5767576	G	A				SNP		SNP				REF			REF	REF	REF		REF	ND	SNP	ND	REF	REF	SNP	SNP	REF	SNP		SNP	SNP	SNP	SNP	SNP	SNP		REF	REF	REF		ND			ND		REF		SNP
chr1H	5767989	T	C	REF	SNP	SNP	SNP		SNP	SNP	ND	REF	REF	REF	SNP	REF	REF	REF	DIF	REF	REF	SNP	SNP	REF	DIF	SNP	SNP	REF	SNP	SNP	SNP	SNP	REF	SNP	SNP	SNP	REF	REF	REF	REF	REF	REF	REF	ND	REF	SNP	REF	SNP	SNP
chr1H	6690325	G	A	REF	SNP	SNP	SNP	SNP	SNP	SNP	SNP	REF	REF	REF	REF	REF	REF	REF	DIF	SNP	REF	REF	REF	SNP	REF	REF	REF	SNP	REF	REF	DIF	REF	SNP	SNP	SNP	DIF	SNP	REF	REF	SNP	REF	SNP	SNP	SNP	REF	REF	REF	REF	SNP
chr1H	7228863	T	C	SNP	SNP	SNP	SNP	SNP	SNP	SNP	REF	REF	REF	REF	SNP	REF	SNP	REF	SNP	REF	SNP	DIF	DIF	SNP	SNP	SNP	SNP	REF	SNP	SNP	SNP	SNP	SNP	SNP	SNP	SNP	REF	SNP	REF	REF	REF	REF	REF	REF	REF	REF	REF	SNP	SNP
chr1H	7469332	G	T		REF	REF	REF	REF	REF	REF	REF	REF	REF	REF	SNP	REF	SNP	REF	REF	REF	SNP	SNP	SNP	REF	SNP	SNP	SNP	REF	SNP	SNP	DIF	SNP	SNP	REF	REF	REF	REF	SNP	REF	REF	REF	REF	REF	REF	REF	REF	REF	SNP	REF
chr1H	7713620	C	T	REF	REF	REF	REF	REF	REF	REF	SNP	SNP	SNP	SNP	REF	SNP	REF	SNP	REF	SNP	REF	REF	REF	REF	REF	REF	REF	SNP	REF	REF	SNP	SNP	REF	REF	REF	REF	SNP	REF	SNP	SNP	SNP		SNP	SNP	SNP	SNP	SNP	REF	REF
chr1H	8062283	C	A	REF	REF	REF	REF	REF	REF	REF	REF	SNP	SNP	SNP	SNP		REF	SNP	HET	REF	SNP	REF	REF	REF	REF	REF	REF	REF	REF	REF	SNP	DIF	SNP	REF	REF	REF	REF	SNP	SNP	REF	SNP	REF	REF	REF	SNP	SNP	SNP	SNP	REF
chr1H	8351502	C	T	SNP	REF	REF	ND		REF	REF	ND	SNP	SNP	SNP	SNP	SNP			REF	REF	REF	SNP		REF	SNP	SNP		REF		SNP	SNP	SNP	REF	REF	REF	REF	REF	SNP	SNP	REF	SNP		REF	REF	SNP	SNP	SNP	SNP	REF
chr1H	8354813	A	G	REF	SNP	SNP	SNP	SNP	SNP	SNP	SNP	SNP	SNP	SNP	REF	SNP	REF	SNP	DIF	SNP	SNP	REF	REF	SNP	REF	REF	REF	SNP	REF	REF	REF	REF	SNP	SNP	SNP	SNP	SNP	SNP	SNP	SNP	SNP	SNP	SNP	SNP	SNP	SNP	DIF	REF	SNP
chr1H	8915239	G	T	HET	REF	REF	REF	REF	REF	REF	SNP	REF	REF	REF	REF	REF	SNP	REF	DIF	SNP	REF	REF	REF	REF	SNP	REF	REF	SNP	REF	REF	SNP	SNP	REF	REF	REF	REF	SNP	REF	REF	SNP	REF	SNP	SNP	SNP	REF		REF	REF	REF
chr1H	8931172	G	C		REF	REF	REF	REF	REF	ND	REF	SNP		SNP	ND	SNP		SNP	REF	SNP			SNP	REF	ND	SNP	SNP		SNP				SNP	REF	REF	REF		DIF	SNP		SNP	SNP	SNP		SNP	SNP	SNP	REF	REF
chr1H	8931525	G	C	REF	REF	REF	REF	REF	REF	REF	REF	SNP	SNP	SNP	REF	SNP	REF	SNP	REF	REF	REF	SNP	SNP	REF	REF	SNP	SNP	REF	SNP	SNP	REF	REF	REF	REF	REF	REF	REF	SNP	SNP	REF	SNP	REF	REF	REF	SNP	SNP	SNP	REF	REF
chr1H	8936159	A	G	HET	REF	REF	REF	REF	REF	ND				SNP	REF	SNP		SNP	DIF	REF	REF	SNP	SNP		SNP	SNP	SNP		SNP	SNP	SNP	SNP	REF	REF	REF	REF	REF	SNP	ND		SNP	ND				SNP		REF	REF
chr1H	8937390	G	C	HET	REF	REF	REF	REF	REF	REF	SNP	SNP	ND	SNP	REF	SNP	SNP	SNP	DIF	SNP	SNP	SNP	SNP	REF	SNP	SNP	SNP	SNP	SNP	SNP	SNP	SNP	SNP	REF	REF	REF	SNP	SNP	SNP	SNP	SNP	SNP	SNP	SNP	SNP	SNP	SNP	REF	REF
chr1H	9163315	G	A	HET	REF	REF	REF	REF		REF				SNP	REF	SNP		SNP	SNP	SNP	SNP	SNP	SNP	REF	SNP		SNP	SNP	SNP	SNP	SNP	SNP		REF	REF	REF	SNP	SNP			SNP	SNP	SNP		SNP	SNP	SNP	REF	REF
chr1H	10767426	T	G	HET	REF	REF	REF	SNP	REF	REF	REF	SNP	SNP	SNP	REF	SNP	SNP	SNP	DIF	REF	SNP	SNP	SNP	REF	SNP	SNP	SNP	REF	SNP	SNP	SNP	SNP	REF	REF	REF	REF	REF	ND	SNP	ND	SNP	SNP	SNP	REF	SNP	SNP	SNP	REF	REF
chr1H	11141980	CGCGAGGTGG	C	REF	REF	REF	REF		REF	REF	SNP	REF	REF	REF	REF	REF	REF	REF	SNP	REF	SNP	SNP	SNP	REF	DIF	SNP	SNP	REF	SNP	SNP	SNP	SNP	REF	REF	REF	REF	REF	SNP	REF	REF	REF	REF	REF	REF	REF	REF	REF	SNP	REF
chr1H	11165250	C	T	SNP	ND	SNP	SNP	REF		SNP	DIF	REF	REF	REF	REF	REF	SNP	REF	REF	REF	REF	REF	REF	DIF	DIF	REF	REF	REF	REF	REF	REF	REF	SNP	SNP	DIF	SNP	REF	REF	REF	REF	REF	REF	REF	REF	REF	REF	REF	SNP	DIF
chr1H	11527879	C	G	REF	SNP	SNP	SNP	SNP	SNP	SNP	REF	SNP		SNP	REF	SNP	REF	SNP	REF	REF	REF	REF		SNP	REF	REF	DIF	REF	REF	DIF	REF	DIF	REF	SNP	SNP		REF	REF	SNP	REF	SNP		SNP	REF	SNP	SNP	SNP	REF	SNP
chr1H	12289032	A	C	HET	REF	REF	REF	REF	REF	REF	SNP	REF	REF	REF	REF	REF	SNP	REF	REF	REF	SNP	SNP	SNP	REF	SNP	SNP	SNP				SNP	SNP	SNP	REF	REF	REF	REF		REF		ND	REF	REF	REF	REF	REF	REF	SNP	REF
chr1H	12441710	C	T	HET	REF	REF	REF	REF	REF	REF	REF	SNP	SNP	SNP	REF	SNP	SNP	SNP	REF	REF	REF	SNP	SNP	REF	SNP	SNP	SNP	REF	SNP	SNP	SNP	SNP	SNP	REF	REF	REF	REF	SNP	SNP	REF	SNP	SNP	SNP	REF	SNP	SNP	SNP	REF	REF
chr1H	12481418	C	T		SNP	SNP	SNP	SNP	SNP	SNP	REF				SNP			REF	SNP		REF	REF	REF	SNP	REF	REF	REF	REF	REF	REF	REF	REF	REF	SNP	SNP	SNP	SNP	REF		REF	REF		REF	SNP	REF	REF	REF	REF	SNP
chr1H	12509236	G	A		ND	REF	REF		REF	ND	REF	SNP	SNP	SNP	REF	SNP	SNP		HET		REF	SNP	SNP	REF	SNP	SNP	SNP	REF	SNP	SNP	SNP	SNP	SNP	REF	REF	REF	ND	SNP		REF			SNP		SNP	SNP	SNP	REF	REF
chr1H	12554472	G	T	HET	REF	REF	REF	REF	REF	REF	REF	SNP	SNP		REF			SNP	DIF	REF	SNP	SNP	SNP	REF	DIF	SNP	SNP	REF	SNP	SNP	SNP	SNP	SNP	REF	REF	DIF	REF	SNP		REF				REF	SNP	SNP	SNP	REF	DIF
chr1H	12569594	G	A	SNP	ND	REF	REF	REF		REF	ND				REF			SNP	DIF	REF	SNP	SNP	SNP	REF	SNP	SNP	SNP	DIF	SNP	SNP	SNP	SNP	SNP	REF	REF	REF	REF		SNP	REF	SNP	SNP	SNP	REF	SNP	SNP	SNP	REF	REF
chr1H	13576151	G	A	REF		SNP		REF	SNP	SNP	SNP		REF	REF		REF	ND	REF	REF	REF		REF	REF	SNP	REF	REF	DIF	ND	REF	ND	REF		REF	SNP	SNP	SNP	REF	ND			REF		ND	ND	REF	ND	ND	SNP	SNP
chr1H	13596571	ACAG	A	HET	REF	REF	REF	SNP	REF	REF	REF	SNP	SNP	SNP	REF	SNP	SNP	SNP	REF	REF	SNP	SNP	SNP	REF	SNP	SNP	SNP	REF	SNP	SNP	SNP	SNP	SNP	REF	ND	REF	REF	SNP	SNP	REF	SNP			REF	SNP	SNP	SNP	REF	REF
chr1H	13602307	A	C	HET	SNP	SNP	SNP	REF	SNP	SNP	SNP	REF	REF	REF	SNP	REF	REF	REF	SNP	SNP	REF			SNP	REF	REF	REF	SNP	REF	REF	REF	REF	REF	SNP	SNP	SNP	SNP	REF	REF	SNP	SNP	REF	REF		SNP	SNP	REF	SNP	SNP
chr1H	13602447	G	A	HET		SNP	SNP	REF	SNP	SNP	SNP	REF	REF	REF	REF	REF	REF	REF	REF	REF		REF		SNP	REF	REF	REF	ND	REF		ND	DIF	REF	SNP	SNP			REF		REF	ND		REF	ND		REF	REF	SNP	SNP
chr1H	13990792	C	A		ND	REF	REF			ND	SNP	SNP		SNP	SNP		SNP			SNP	SNP	SNP	SNP	REF	SNP	SNP	SNP	REF		SNP	SNP		SNP	REF	REF	REF				REF			SNP				SNP	SNP	REF
chr1H	14370190	G	A	HET	SNP	SNP	SNP	REF	SNP	ND	DIF	REF	REF	SNP	SNP	SNP	REF	ND	REF	SNP	REF	REF	REF	DIF	REF	REF	REF	REF	REF	REF	REF	REF	REF	SNP	SNP	SNP	REF	REF	SNP	REF	ND	SNP	ND	REF	SNP	SNP	SNP	ND	DIF
chr1H	14373495	A	T	SNP	ND	REF	REF	ND	REF	ND	REF	SNP	SNP	REF		REF	SNP	REF	SNP	ND	SNP	SNP		REF	SNP	SNP		REF	SNP	SNP	SNP	SNP	SNP		REF	REF	ND	SNP	REF	REF	REF	ND	REF				REF	REF	REF
chr1H	14373693	T	G		SNP	SNP	SNP	REF	SNP		SNP	ND							REF	SNP	REF	REF	REF		REF	ND		REF	REF		REF	REF		SNP	SNP	SNP	REF	ND	SNP	REF	SNP	SNP	SNP		SNP	SNP	SNP		SNP
chr1H	14373860	C	T		REF	REF	REF	ND	REF	ND	REF	SNP		REF	REF	REF			SNP	REF	SNP		SNP	ND		SNP		REF	SNP		SNP	SNP		DIF	DIF	REF	REF	SNP		REF		REF	REF		REF	REF	ND	ND	ND
chr1H	14373974	C	G	REF	SNP	SNP	SNP	ND	HET	SNP	SNP	REF	REF	SNP	SNP	SNP	REF		REF	SNP	REF	REF	DIF	SNP	REF	REF	REF	DIF	REF	REF	REF	DIF	REF	SNP	SNP	SNP	REF	REF	SNP	REF	SNP	SNP	SNP	REF	SNP	SNP		SNP	SNP
chr1H	14374681	C	T	HET	SNP	SNP	SNP	REF	SNP	SNP	SNP	REF	REF	ND	ND	SNP	REF	SNP	REF	SNP	REF	REF	REF	SNP	REF	REF	REF	REF	REF	REF	REF	REF	REF	DIF	SNP	SNP	REF	REF	SNP	REF	SNP	SNP	SNP	REF	SNP	SNP	SNP	SNP	SNP
chr1H	15065043	G	T		REF			REF	REF		REF	SNP	SNP	REF			SNP	REF	SNP	ND	SNP	SNP		REF	SNP	SNP	SNP	REF	SNP	SNP	SNP	SNP	SNP	REF	REF			SNP	REF	REF	REF					REF		REF	REF
chr1H	15305163	C	G	REF		SNP	SNP	SNP	SNP		SNP	REF	REF		SNP	SNP		SNP	REF		REF	REF	REF	SNP	REF	DIF	REF	REF	REF		ND	REF	REF				REF	REF	SNP		SNP		SNP			SNP			SNP
chr1H	15599835	G	A	REF		SNP	REF	REF	REF	REF	REF		SNP	REF	REF	REF	SNP	REF	SNP	REF	SNP	SNP	SNP	SNP	SNP	SNP	SNP	REF	DIF	SNP	SNP	SNP	SNP	REF	REF	SNP	REF	REF	REF	ND	REF	REF			REF	REF	REF	REF	SNP
chr1H	15602448	G	A	HET	SNP	REF	SNP	REF	ND	SNP	SNP	REF	REF	REF	SNP	REF	REF	REF	REF	SNP	REF	REF	REF	REF	REF	REF	REF	REF	REF	REF	REF	REF	REF	SNP	SNP	REF	REF	REF	REF	REF	SNP	REF	REF	REF	SNP	SNP	REF	REF	REF
chr1H	15604544	T	A	HET	REF	SNP	REF	SNP	ND	REF	REF	SNP	SNP	SNP	REF	SNP	SNP		SNP	REF	SNP	SNP	SNP	SNP	SNP	SNP	SNP	REF	SNP	SNP	SNP	SNP	SNP	REF	REF	SNP	REF	SNP	SNP		REF				REF	REF	SNP	SNP	SNP
chr1H	15612920	A	C	SNP	SNP		SNP	SNP	SNP	SNP	SNP	ND	REF	SNP	SNP	SNP		SNP	REF	SNP	REF	REF	REF	REF	REF	REF	REF	REF	REF	REF	REF	REF	REF	SNP	SNP	REF	REF	SNP	SNP	REF	SNP	SNP	SNP	REF	SNP	SNP	SNP	SNP	DIF
chr1H	15613890	C	A	SNP	SNP	REF	SNP	SNP		SNP	SNP	REF	REF	SNP	SNP	SNP	REF	SNP	REF	SNP	REF	REF	REF	REF	REF	REF	REF	REF	REF	REF	REF	REF	REF	SNP	SNP	REF	REF	SNP	SNP	REF	SNP			REF	SNP	SNP	SNP	SNP	REF
chr1H	16450333	C	A	SNP	REF	SNP	REF	REF	SNP	REF	REF	SNP	SNP	SNP	REF	SNP	SNP	ND	REF	REF	SNP	SNP	SNP	SNP	SNP	SNP	SNP	REF	SNP	SNP	SNP	SNP	SNP	DIF	DIF	SNP	REF	SNP	SNP	REF	REF	SNP	ND	REF	REF	REF	DIF	REF	SNP
chr1H	16450715	G	A	SNP	REF	SNP	REF	REF	SNP	REF	REF	SNP	SNP	SNP	REF	ND	SNP	SNP	SNP	REF	SNP	SNP	SNP	SNP	DIF	SNP	SNP	REF	SNP	SNP	SNP	SNP	SNP	DIF	DIF	SNP	REF	SNP	SNP	REF	REF	SNP	SNP	REF	REF	REF	SNP	REF	SNP
chr1H	16644648	G	A	REF		REF	ND	SNP	REF	SNP	REF	REF	REF	REF	REF	REF	REF	REF		REF		REF	REF	REF	REF		REF	REF	REF	DIF	REF	REF	REF	SNP	SNP		REF	REF	REF		SNP	REF	REF	REF	REF	SNP	REF	SNP
chr1H	16644736	C	G	SNP		SNP	REF	ND	SNP	REF	REF	SNP	SNP	SNP	REF	SNP	SNP	SNP		REF	SNP	SNP	SNP	SNP	ND			REF	SNP	SNP	SNP	SNP	SNP	REF	REF		REF	SNP	SNP		REF	SNP	SNP	REF	REF	REF	SNP	REF
chr1H	16644808	A	G	REF		REF	SNP		REF	SNP	REF	REF	REF	REF	REF	REF	REF	REF		REF	REF	DIF	REF	REF	REF		REF		REF	REF	REF	REF	REF	SNP	SNP	REF	REF	REF	REF		SNP	REF	REF	REF	REF	SNP	REF	SNP
chr1H	16645336	G	C			SNP	REF		SNP	REF	REF	SNP	SNP	SNP	REF	SNP	SNP	SNP		ND	SNP	SNP	SNP	SNP			SNP	REF	SNP	SNP	SNP	SNP	SNP	ND	REF		REF	SNP	SNP	ND	REF	SNP	SNP	REF	REF	REF	SNP	REF
chr1H	16645568	C	G		REF	SNP	REF	ND	SNP	REF	REF	SNP	SNP	SNP	REF	SNP	SNP	SNP		REF	SNP	SNP	SNP	SNP			SNP	REF	SNP	SNP	DIF	SNP	SNP	REF	REF	SNP	REF	SNP	SNP	REF		SNP	SNP	REF	REF	REF	SNP	REF
chr1H	16806805	C	T	REF	SNP	REF	SNP		REF		REF		REF	REF	REF	REF	REF	REF		REF			REF	ND		REF	REF	REF	REF		REF	REF	REF		SNP	REF	REF	REF	REF		SNP	REF	REF	REF	REF	SNP	REF	SNP
chr1H	17331520	G	C		SNP	ND	SNP	REF		SNP	SNP	REF	REF	REF		REF	REF	REF	REF	SNP	REF	REF	REF	REF	DIF	REF	REF	REF	REF	REF	REF	REF	REF	SNP	SNP	REF	REF	REF		REF		REF		REF		REF	DIF	REF	REF
chr1H	17331987	G	A		REF		REF			REF	REF	SNP	SNP	SNP	REF	SNP	SNP	SNP	REF	REF	SNP	SNP	SNP	SNP	SNP	SNP	SNP	REF	SNP	SNP	SNP	SNP	SNP	REF	REF	SNP	REF	SNP				SNP					SNP		SNP
chr1H	17342185	G	A	SNP			REF	REF	SNP	REF	REF		SNP	SNP	REF	SNP	SNP	SNP	DIF	REF	SNP	SNP	SNP	SNP	SNP	SNP	SNP	REF	SNP	SNP	SNP	SNP	SNP	REF	REF	SNP	REF	DIF	SNP	REF	REF	SNP	SNP	REF	REF	REF	SNP	REF	SNP
chr1H	17571688	G	A	ND	REF	SNP	REF	REF	SNP	REF	REF	SNP	SNP	REF	REF	REF	SNP	REF	DIF	REF	SNP	DIF	DIF	DIF	SNP	DIF	DIF	REF	SNP	SNP	DIF	DIF	DIF	REF	REF	SNP	REF	SNP	REF	REF	REF	REF	REF	REF	REF	REF	REF	REF	SNP
chr1H	17582436	C	T	SNP	REF	SNP	REF	REF	SNP	REF	REF	SNP	SNP	REF	REF	REF	SNP	REF	DIF	REF	SNP	SNP	SNP	SNP	SNP	SNP	SNP	REF	DIF	SNP	SNP	SNP	SNP	REF	REF	SNP	REF	SNP	REF	REF	REF	REF	REF	REF	REF	REF	REF	REF	SNP
chr1H	17582640	G	A	SNP	REF	ND	REF	REF	SNP	REF	SNP	ND	SNP	SNP	SNP	SNP	SNP	SNP	SNP	SNP	DIF	SNP	SNP	SNP	SNP	SNP	SNP	REF	SNP	SNP	SNP	DIF	SNP	REF	REF	DIF	REF	SNP	SNP	REF	REF	SNP	SNP	REF	ND	REF	SNP	REF	SNP
chr1H	17903221	T	C	REF	SNP	REF	SNP	REF	REF	SNP	SNP	REF	REF	REF	SNP	REF	REF	REF	REF	SNP	REF	REF	REF	REF	REF	REF	REF	REF	REF	REF	REF	REF	REF	SNP	SNP	REF	REF	REF	REF	REF	REF	REF	REF	REF	SNP	REF	REF	REF	REF
chr1H	17908067	A	G	SNP	REF	SNP	REF	REF	SNP	REF	SNP	SNP	SNP	REF	SNP	REF	SNP	REF	SNP	SNP	SNP	SNP	SNP	SNP	SNP	SNP	SNP	REF	SNP	SNP	SNP	SNP	SNP	REF	REF	SNP	REF	SNP	REF	REF	REF	SNP	SNP	REF	SNP	REF	REF	REF	SNP
chr1H	17909229	C	T		REF	SNP	REF	REF	SNP	REF		SNP	SNP	REF		REF	SNP	REF	SNP		SNP	SNP	SNP	SNP	SNP	DIF	SNP	REF	SNP	SNP	SNP	SNP	SNP	DIF	REF	SNP	REF	SNP	REF	REF	REF	SNP	SNP	REF		REF	REF	REF	SNP
chr1H	17909351	T	C		REF	SNP	REF	REF	SNP			SNP		REF		REF	SNP	ND	SNP		SNP	SNP	SNP	SNP	SNP	SNP	SNP	REF	SNP	SNP	SNP	SNP	SNP	REF	DIF	SNP			REF	REF	REF	SNP	SNP	REF		REF	REF		SNP
chr1H	17910510	C	T	SNP	REF	SNP	REF	REF	SNP	REF		HET	SNP	REF		REF	SNP	REF	SNP		SNP	SNP	SNP	SNP	SNP	SNP	SNP	REF	SNP	SNP	SNP	SNP	SNP	DIF	REF	SNP	REF	SNP	REF	REF		SNP	SNP	REF		REF	REF	REF	SNP
chr1H	17911943	A	G	SNP			REF	REF	SNP	REF	SNP	SNP		REF		REF		REF	SNP	SNP	SNP	SNP	SNP	SNP	SNP	SNP	SNP	REF	SNP	SNP	SNP	SNP	SNP	REF	REF	DIF	REF	SNP				SNP	SNP		SNP	REF	REF	REF	SNP
chr1H	18158582	G	C			REF	REF	REF	SNP	REF	REF	SNP	SNP	REF	REF	REF		REF		REF	SNP				SNP		SNP	REF	SNP	SNP	SNP	SNP	SNP		REF			SNP	REF	REF	REF	SNP	SNP	REF	REF	REF	REF	REF	SNP
chr1H	18355432	T	C		SNP	SNP	SNP	REF	REF	SNP	REF	REF	REF	SNP	SNP		REF	SNP	REF	SNP	REF	REF	REF	DIF	REF	REF	REF	REF	REF	REF	REF	REF	REF	SNP	SNP	REF	ND	REF	SNP	REF		SNP		REF	SNP		SNP		REF
chr1H	18412182	A	AT,ATT,ATTT	SNP	REF	REF	REF		ND	REF	DIF	HET		SNP	REF	SNP	SNP		ND	REF	DIF	SNP	SNP	SNP	SNP	DIF	SNP	REF	SNP	SNP	SNP	DIF	HET	REF	REF	DIF	REF	HET	SNP	REF	SNP		REF	REF	REF	SNP	SNP	SNP	SNP
chr1H	18670997	C	G		REF	REF	REF	REF		REF	REF			REF		REF		REF		SNP			SNP	SNP			SNP	REF		SNP	DIF			REF	REF	SNP	REF			REF	REF		SNP	REF	ND	REF	REF	ND
chr1H	18777085	G	A	REF	REF	REF	REF	REF	ND	REF	REF	REF	REF	SNP	SNP	SNP	REF	SNP	REF		REF	REF	DIF	REF	REF	REF	REF	REF	REF	REF	SNP	SNP	REF	REF	REF	REF	REF	DIF	SNP	REF	SNP		SNP	REF	SNP	SNP	SNP		REF
chr1H	18779327	A	G	REF	REF	REF	REF	REF	REF	REF	REF	REF	REF	SNP	REF	SNP	REF	SNP	REF	REF	REF	REF	REF	REF	REF	REF	REF	REF	REF	REF	SNP	SNP	REF	REF	REF	REF	REF	REF	SNP	REF	SNP	SNP	SNP	ND	REF	SNP	SNP	SNP	REF
chr1H	18792579	G	A	REF		REF	REF	REF		REF	REF			REF	ND		SNP	REF	HET	ND	DIF		SNP	SNP	SNP	SNP	SNP	REF	SNP	SNP	REF	REF	SNP	REF	DIF	SNP	REF	SNP	REF	REF	REF	REF	REF	REF	REF	REF	ND	ND	SNP
chr1H	18846741	C	A	HET		REF	REF			REF	REF	SNP	SNP	REF	ND	ND	SNP	REF		REF	SNP	SNP	SNP	SNP	SNP		SNP			SNP	SNP	SNP	SNP			SNP	REF		REF	ND		REF	REF	REF		SNP		SNP
chr1H	18847707	G	C	HET	REF	REF	REF	SNP	SNP	REF	REF	SNP	SNP	REF	SNP	REF	SNP	REF	SNP	SNP	SNP	SNP	SNP	SNP	SNP	SNP	SNP	REF	SNP	SNP	SNP	SNP	SNP	REF	REF	SNP	REF	SNP	REF	REF	SNP	REF	REF	REF	SNP	SNP	REF	SNP	SNP
chr1H	19121987	A	G			REF	REF	SNP			REF	SNP			SNP	REF	ND	REF	HET	SNP	REF	SNP	SNP	SNP	DIF	SNP	SNP	REF	SNP	SNP	DIF	REF	ND	REF	REF	SNP		REF						REF		ND	REF	REF
chr1H	19269303	C	A	HET	SNP	SNP	SNP	SNP	REF	SNP	REF	REF	REF	REF	SNP	REF	REF	REF	REF	SNP	REF	REF	REF	REF	REF	REF	REF	REF	REF	REF	REF	REF	DIF	SNP	SNP	REF	REF	REF	REF	REF	REF	SNP	SNP	REF	SNP	REF	REF	SNP	REF
chr1H	19370660	G	A	HET	SNP	SNP	SNP	REF	REF	SNP	REF	REF	REF	REF	SNP	REF	REF	REF	REF	REF	REF	REF	REF	REF	REF	REF	REF	REF	REF	REF	REF	REF	REF	SNP	SNP	REF	REF	REF	REF	REF	REF	REF	REF	REF	REF	REF	REF	SNP	REF
chr1H	20239406	TCGC	T	SNP	SNP	SNP	SNP	SNP	SNP	SNP	REF	SNP	SNP	SNP	REF	ND	SNP	SNP	SNP	SNP	SNP	SNP	SNP	SNP	SNP	SNP	SNP	REF	SNP	SNP	REF	REF	SNP	SNP	SNP	SNP	REF	SNP	SNP	REF	SNP	SNP	SNP	REF	SNP	SNP	SNP	REF	SNP
chr1H	20287869	C	G	HET				SNP					REF	SNP	SNP	SNP	REF		REF	SNP	DIF	REF	REF	REF		REF	REF	SNP	REF	REF	ND		REF	SNP	SNP	ND	SNP		SNP	SNP	REF				SNP	ND	SNP		REF
chr1H	20486439	G	A	HET	REF	REF	REF	REF	REF	REF	REF	SNP	SNP	SNP	SNP	SNP	SNP		SNP	REF	SNP	SNP	SNP	SNP	SNP	SNP	SNP	REF	SNP	SNP	REF	REF	SNP	REF	REF	SNP	REF	SNP	SNP	REF	REF	REF	ND	REF	REF	REF	SNP	SNP	SNP
chr1H	20673322	T	C	REF	REF	REF	REF	REF	REF	REF	SNP	REF	REF	SNP	REF	SNP	SNP	SNP	REF	REF	REF	REF	REF	REF	REF	REF	REF	SNP	REF	REF	REF	DIF	SNP	REF	REF	REF	SNP	REF	SNP	SNP	SNP	SNP	SNP	SNP	REF	SNP	SNP	REF	REF
chr1H	22167861	T	C	SNP	REF	REF	REF	SNP	REF	REF	REF	ND	SNP	REF	REF	REF	SNP	REF	SNP	ND	SNP	SNP	SNP	SNP	SNP	SNP	SNP	REF	SNP	SNP	SNP	SNP	SNP	REF	REF	SNP	REF	SNP	REF	REF	REF	SNP	SNP	REF	REF	ND	REF	REF	SNP
chr1H	22231315	C	A	REF	SNP	SNP	ND	REF	SNP	SNP	SNP	REF	REF	SNP	SNP	SNP	REF	SNP	REF	SNP	REF	REF	REF	REF	REF	REF	REF	SNP	REF	REF	REF	REF	REF	SNP	DIF	REF	ND	REF	SNP	ND	SNP	SNP	ND	SNP	ND	ND	DIF	SNP	REF
chr1H	22564718	G	C	REF	SNP	SNP	SNP	REF	SNP	SNP			REF				REF	SNP		SNP	REF	REF	REF	DIF	REF	REF	REF	SNP	REF	REF	REF	REF	REF	SNP	SNP	REF	SNP		REF	SNP		SNP	SNP		SNP		ND	SNP	REF
chr1H	22567411	C	T	REF	SNP	SNP	SNP	REF	SNP	SNP	SNP	REF	REF	SNP	SNP	SNP	REF	SNP	REF	SNP	REF	REF	REF	REF	REF	REF	REF	SNP	REF	REF	REF	REF	REF	DIF	SNP	REF	SNP	REF	REF	SNP	REF	SNP	SNP	SNP	SNP	SNP	REF	SNP	REF
chr1H	22838438	G	A	REF	SNP	SNP	SNP	REF	SNP	SNP	DIF	REF	REF	SNP	SNP	SNP	REF	SNP	REF	SNP	REF	REF	REF	REF	REF	REF	REF	SNP	REF	REF	REF	REF	REF	SNP	SNP	REF	SNP	REF	REF	SNP	REF	SNP	SNP	SNP	SNP	SNP	REF	SNP	REF
chr1H	22841827	A	C	SNP	REF	REF	REF	REF	REF	REF	REF	SNP	SNP	REF	REF	REF	SNP	REF	SNP	REF	SNP	SNP	SNP	SNP	SNP	SNP	SNP	REF	SNP	SNP	SNP	SNP	SNP	REF	REF	SNP	REF	SNP	REF	REF	REF	REF	REF	REF	REF	REF	REF	REF	SNP
chr1H	23059640	G	T		REF	ND		ND	REF	REF	REF	SNP	SNP	REF	REF			REF	SNP	REF	SNP	SNP		SNP	SNP	SNP	SNP	REF	SNP	SNP	SNP	SNP	SNP		REF	SNP	REF	SNP		REF		REF	ND	ND	ND	REF	SNP	REF	SNP
chr1H	23059870	T	C	SNP	REF	REF	ND	SNP	REF	REF	REF	SNP	SNP	REF	REF	REF	SNP	REF	SNP		SNP	SNP	SNP	SNP	SNP	SNP	SNP	REF	SNP	SNP	SNP	SNP	SNP	ND	REF	SNP	REF	ND		REF	SNP	ND	REF	REF	REF	REF	SNP	REF	SNP
chr1H	23167036	T	C		ND	REF	ND	REF	REF	REF		SNP	SNP	ND	REF	REF	SNP	REF	SNP	REF	SNP			SNP	SNP	SNP	SNP	ND	SNP	SNP	SNP	SNP		REF		SNP	ND	SNP		REF		REF	ND		REF	REF	REF	REF	SNP
chr1H	23167904	G	C	SNP	ND	REF	REF	REF	REF	REF	REF	SNP	SNP	REF	REF	REF	SNP	REF	SNP	REF	SNP	SNP	SNP	SNP	SNP	SNP	SNP	REF	SNP	SNP	SNP	SNP	SNP	REF	REF	SNP	REF	SNP	REF	REF	REF	REF	REF	REF	REF	REF	REF	REF	SNP
chr1H	23168577	T	G	REF	SNP	SNP	SNP	SNP	SNP	SNP	REF	REF	REF	REF	REF	REF	REF	REF	DIF	REF	REF	REF	REF	REF	REF	REF	REF	REF	REF	DIF	REF	DIF	REF	SNP	SNP	REF	REF	REF	SNP	REF	SNP	REF	REF	REF	REF	REF	SNP	REF	DIF
chr1H	23168771	T	C	SNP	REF	REF	REF	REF	REF	REF	REF	SNP	SNP	REF	REF	REF	SNP	REF	SNP	REF	SNP	SNP	SNP	DIF	SNP	SNP	SNP	REF	SNP	SNP	SNP	SNP	SNP	REF	REF	SNP	REF	SNP	REF	REF	REF	REF	REF	REF	REF	REF	DIF	REF	SNP
chr1H	23202238	A	G	REF	SNP	SNP				SNP	REF	ND	REF	REF	REF		ND	ND	REF		DIF	DIF	DIF	REF	REF	DIF	REF	REF	DIF	REF	DIF	REF	REF	SNP	SNP		REF	REF	SNP	REF		ND	REF	REF	REF	REF		REF	REF
chr1H	23814394	C	T	SNP	ND	REF	REF	REF	SNP	REF	REF	SNP	SNP	REF	REF	REF	SNP	REF	DIF	REF	SNP	SNP	SNP	SNP	SNP	SNP	SNP	REF	SNP	SNP	DIF	SNP	SNP	DIF	REF	SNP	REF	SNP	REF	REF	REF	REF	REF	REF	REF	REF	REF	REF	SNP
chr1H	23822267	C	T		SNP	REF	REF	REF	SNP		REF	SNP	SNP	SNP	SNP	SNP	SNP	SNP			SNP	SNP		SNP	SNP	SNP	SNP	REF	SNP	SNP	SNP	SNP	SNP	SNP	REF	SNP	HET	SNP	REF	REF	REF		SNP		REF		DIF	SNP	ND
chr1H	23924927	A	T	SNP	REF	REF	REF	REF	SNP	REF	REF	SNP	SNP	ND	SNP	SNP	SNP	SNP	DIF	REF	SNP	REF	SNP	SNP	ND	DIF	SNP	REF	SNP	SNP	REF	REF	REF	REF	REF	REF	REF	REF	REF	REF	REF	REF	REF	REF	REF	SNP	REF	SNP	REF
chr1H	24026217	G	A	SNP	ND		ND	REF	SNP	REF	REF		SNP	REF	REF	REF	SNP	REF	REF		SNP	ND	SNP	SNP	SNP	SNP	SNP	ND		SNP			REF	REF	ND		REF	REF		ND	ND					REF	REF	REF
chr1H	24026475	C	G	SNP		REF	REF	REF	SNP	REF	REF	SNP	SNP	SNP	SNP	SNP	SNP	SNP	SNP	REF	SNP	SNP	SNP	SNP	SNP	SNP	SNP	REF	SNP	SNP	SNP	SNP	SNP	SNP	REF	SNP	REF	SNP	REF	REF	REF	SNP	SNP		REF	SNP	REF	SNP
chr1H	24027726	T	C	SNP	SNP	REF	ND	ND	SNP	REF	REF	SNP	SNP	REF	REF	ND	SNP		SNP	REF	SNP	SNP	SNP	SNP	SNP	DIF	SNP	DIF	SNP	SNP	SNP	SNP	SNP	SNP	REF	SNP	REF	SNP	REF	REF	REF	SNP	SNP	REF	REF	REF	REF	REF	SNP
chr1H	24027833	G	A	SNP	SNP	REF	REF	REF	SNP	REF	REF	SNP	SNP	SNP	SNP	SNP	SNP	SNP	SNP	REF	ND	SNP	SNP	SNP	DIF	SNP	SNP	REF	DIF	SNP	SNP	SNP	SNP	SNP	REF	SNP	REF	SNP	REF	REF	REF	REF	REF	REF	REF	SNP	REF	SNP	SNP
chr1H	25046242	C	T	REF	REF	REF	REF	REF	REF	REF	REF	SNP	SNP	REF	REF	REF	REF	REF	SNP	REF	REF	SNP	SNP	REF	SNP	SNP	SNP	REF	SNP	SNP	REF	REF	SNP	REF	REF	REF	REF	SNP	REF	REF	REF	REF	REF	REF	REF	REF	REF	REF	REF
chr1H	25048580	G	A	ND	REF	REF	REF	REF	ND	REF	REF	SNP	SNP		REF	ND		REF	REF	REF	REF	REF	REF	REF	SNP	REF	SNP	DIF	SNP	SNP	REF	REF	REF	DIF	REF	REF	REF	REF	REF			REF	REF	REF	REF	REF	REF	REF	REF
chr1H	25328247	C	G	SNP	REF	REF	REF	REF	SNP	REF	REF	SNP	SNP	REF	REF	REF	SNP	REF	REF	REF	SNP	REF	SNP	SNP	SNP	SNP	SNP	REF	SNP	SNP	REF	REF	REF	REF	REF	REF	REF	REF	REF	REF	REF	REF	REF	REF	REF	REF	REF	REF	REF
chr1H	25328696	A	G	SNP	REF	REF	REF	REF	SNP	REF	REF	SNP	SNP	REF	REF	REF	SNP	REF	REF	REF	SNP	REF	SNP	SNP	DIF	SNP	SNP	REF	SNP	SNP	REF	REF	REF	REF	REF	REF	REF	REF	REF	REF	REF	REF	REF	REF	REF	REF	REF	REF	REF
chr1H	25329805	A	G	REF	SNP	SNP	SNP	REF	REF	SNP	SNP	REF	REF	REF	REF	REF	REF	REF	REF	SNP	REF	REF	REF	REF	REF	REF	REF	SNP	REF	REF	REF	REF	REF	SNP	SNP	SNP	SNP	REF	SNP	SNP	SNP	SNP	SNP	SNP	SNP	REF	SNP	REF	SNP
chr1H	25329948	T	C	SNP	REF	REF	REF	REF	SNP	REF	REF	SNP	SNP	REF	REF	REF	SNP	REF	SNP	REF	SNP	SNP	SNP	SNP	SNP	DIF	SNP	REF	SNP	SNP	DIF	SNP	SNP	REF	REF	REF	REF	SNP	REF	REF	REF	REF	REF	REF	REF	REF	REF	REF	REF
chr1H	25331366	G	T	SNP	REF	REF	REF	REF	SNP	REF	REF	SNP	SNP	REF	REF	REF	SNP	REF	REF	REF	SNP	REF	DIF	SNP	SNP	SNP	SNP	REF	SNP	SNP	REF	REF	REF	REF	REF	REF	REF	REF	REF	REF	REF	REF	REF	REF	REF	REF	REF	REF	REF
chr1H	25331857	T	C			SNP	SNP		REF		SNP		REF	REF			REF	REF		SNP	REF	REF	REF	DIF	REF	REF	ND	SNP	REF	DIF	DIF		REF	SNP	SNP	SNP		REF			SNP		SNP				SNP	ND	SNP
chr1H	25943643	T	A,TA	SNP		REF	REF			REF	REF		SNP	SNP			SNP		SNP	REF		SNP		SNP	SNP	SNP	SNP	HET	SNP		SNP	SNP	SNP	REF	REF	REF	REF	SNP	ND	REF		REF				SNP	REF	SNP	REF
chr1H	25944320	A	C	ND		REF	ND	SNP	REF	REF		REF	REF		SNP								REF	REF	REF	REF	REF	REF	REF	REF	SNP	SNP	SNP		REF	REF		SNP	REF	REF					REF		REF		REF
chr1H	25944559	C	T		REF	REF	REF		REF	REF	ND	REF	ND		SNP	SNP			SNP	ND	DIF		REF	ND	REF	ND	DIF	REF	REF	REF	SNP	SNP	SNP	REF	DIF	REF		SNP	REF	REF	ND			REF	REF		ND		ND
chr1H	25947337	ATTCT	A		REF	REF	REF	REF	SNP	REF	REF			ND			SNP	ND	REF		SNP	SNP	SNP	SNP	SNP	SNP	SNP	REF	SNP	SNP	REF	REF	REF	REF	REF	REF		REF	REF	REF			ND		REF	REF	DIF	REF
chr1H	25951163	C	G	SNP		REF	REF	SNP		REF	DIF	SNP	SNP	SNP	SNP	SNP	SNP	SNP	SNP	REF	SNP	SNP	SNP	SNP	DIF	SNP	SNP	REF	SNP	SNP	SNP	SNP	SNP		REF	REF	REF	SNP	REF		REF	REF	REF	ND	REF	SNP	REF	SNP	DIF
chr1H	25952186	G	A	SNP	REF	REF		REF	SNP	REF	REF	SNP	SNP	REF	REF	REF	SNP		SNP		SNP	SNP	SNP	SNP	SNP	SNP	SNP	REF	SNP	SNP	SNP	SNP	SNP	REF	REF	REF	REF	SNP	REF	REF	REF	REF		REF	REF	REF	REF	REF	REF
chr1H	27153283	A	C	SNP	REF	REF	ND		SNP	REF	REF	SNP	SNP						SNP	ND	SNP	SNP	SNP	SNP	SNP	SNP	SNP	REF	SNP	SNP	SNP	SNP	SNP	REF	REF	REF		SNP		REF		REF	ND	REF	REF		REF		REF
chr1H	27435584	G	C	SNP	REF	REF	REF	REF	SNP	REF	REF	SNP	SNP	REF	REF	REF	SNP	REF	DIF	REF	SNP	SNP	SNP	SNP	SNP	SNP	SNP	REF	SNP	SNP	SNP	SNP	DIF	REF	REF	DIF	REF	SNP	REF	REF	REF	REF	REF	REF	REF	REF	REF	REF	DIF
chr1H	27456565	G	A	REF	REF	REF	REF	REF	REF	REF	REF	SNP	SNP	REF	REF	REF	REF	REF	REF	REF	REF	REF	REF	REF	SNP	REF	SNP	REF	SNP	SNP	REF	REF	REF	REF	REF	REF	REF	REF	REF		REF	REF	REF	REF	REF	REF	REF	REF	REF
chr1H	27638428	T	G		SNP	SNP	SNP	REF		SNP	DIF	ND	ND	REF	REF	REF		REF		SNP	REF		DIF	REF	REF	REF	REF	SNP	REF	REF	REF	REF	REF	SNP	SNP	SNP	SNP	ND	SNP	SNP		SNP	SNP	SNP	SNP	REF	SNP	REF	SNP
chr1H	27685080	T	A	SNP		REF	REF	REF	SNP	ND	REF		SNP	REF	REF	REF	SNP	REF	SNP	REF	SNP	SNP	SNP	SNP		SNP	SNP	REF	SNP	SNP	SNP	SNP	SNP	REF	REF	REF	REF	SNP		REF		REF	REF		REF		REF	REF	REF
chr1H	27865557	T	G	REF	REF	REF	REF	REF	SNP	REF	DIF	SNP	SNP	REF	REF	REF	SNP	REF	REF	ND	DIF	REF	SNP	REF	SNP	SNP	SNP	REF	SNP	SNP	SNP	SNP	SNP	REF	REF	REF	REF	REF	REF	REF	REF	REF	REF	REF	REF	REF	REF	REF	REF
chr1H	27866311	C	T	REF	SNP	SNP	SNP	REF	REF	SNP	SNP	REF	REF	REF	REF	REF	REF	REF	REF	SNP	REF	REF	REF	REF	REF	REF	REF	SNP	REF	REF	REF	REF	REF	SNP	DIF	DIF	ND	REF	SNP	SNP	SNP	ND	SNP	SNP	ND	REF	SNP	REF	SNP
chr1H	27866914	C	T	REF	SNP	ND	SNP	REF	SNP	SNP	DIF	SNP	SNP	REF	REF	REF	SNP	REF	REF	SNP	REF	REF	SNP	REF	SNP	DIF	SNP	SNP	SNP	SNP	SNP	SNP	SNP	SNP	SNP	SNP	SNP	REF	SNP	SNP	SNP	SNP	SNP	SNP	SNP	REF	SNP	REF	SNP
chr1H	28058018	T	C	REF	SNP	SNP	SNP	REF	REF	SNP	SNP	REF	REF	REF	REF	REF	REF	REF	REF	SNP	REF	REF	REF	REF	REF	REF	REF	SNP	REF	REF	REF	REF	REF	SNP	SNP	SNP	SNP	REF	SNP	SNP	SNP	SNP	SNP		SNP	REF	SNP	REF	SNP
chr1H	28643790	C	T	REF	SNP	SNP	SNP	REF	REF	SNP	SNP	REF	REF	REF	REF	REF	REF	REF	REF	SNP	REF	REF	REF	REF	REF	REF	REF	SNP	REF	REF	REF	REF	REF	ND	SNP	SNP	SNP	REF	ND	SNP	HET	SNP	SNP	SNP	SNP	REF	ND	REF	SNP
chr1H	28644583	GAAAAATGTTT	G	SNP	REF	REF	REF	REF	REF	REF	REF	SNP	SNP	REF	REF	REF	REF	REF	SNP	REF	SNP	SNP	REF	SNP	SNP	REF	SNP	REF	SNP	SNP	REF	REF	SNP	REF	REF	REF	REF	SNP	REF	REF	REF	REF	REF	REF	REF	REF	REF	REF	REF
chr1H	29084216	C	T	SNP	REF	REF	REF	REF	SNP	REF	REF	SNP	SNP	REF	REF	REF	SNP	REF	SNP	REF	SNP	SNP	SNP	SNP	SNP	SNP	SNP	REF	SNP	SNP	SNP	SNP	SNP	DIF	REF	SNP	REF	SNP	REF	REF	REF	REF	REF	REF	REF	REF	REF	REF	SNP
chr1H	30600670	C	T	REF	SNP	SNP	SNP	REF	REF	SNP	SNP	REF	REF	SNP	SNP	SNP	REF	SNP	REF	SNP	DIF	REF	REF	REF	REF	REF	REF	SNP	REF	REF	DIF	REF	REF	SNP	SNP	REF	SNP	REF	SNP	SNP	SNP	SNP	SNP	SNP	SNP	SNP	SNP	SNP	REF
chr1H	30600790	G	C	REF	SNP	SNP	ND	REF	REF	SNP	SNP	REF	REF	SNP	SNP	SNP	REF	SNP	REF	SNP	DIF	SNP	DIF	REF	REF	REF	REF	SNP	REF	SNP	DIF	REF	REF	SNP	SNP	REF	SNP	REF	SNP	SNP	SNP	SNP	SNP	SNP	SNP	SNP	SNP	SNP	REF
chr1H	30601216	G	A	REF	SNP	SNP	SNP	REF	REF	SNP	SNP	REF	REF	SNP	SNP	SNP	REF	SNP	REF	SNP	REF	REF	DIF	REF	REF	REF	REF	SNP	REF	DIF	REF	REF	REF	SNP	SNP	DIF	SNP	REF	SNP	SNP	SNP	SNP	SNP	SNP	SNP	SNP	SNP	SNP	REF
chr1H	30601580	G	T	SNP	REF	REF	REF	REF	SNP	REF	REF	SNP	SNP	REF	REF	REF	SNP	REF	SNP	REF	SNP	REF	SNP	SNP	ND	SNP	SNP	REF	SNP	REF	SNP	SNP	SNP	REF	REF	SNP	REF	SNP	REF	REF	REF	REF	REF	REF	REF	REF	REF	REF	SNP
chr1H	31176579	G	C	SNP	REF	REF	REF	REF	SNP		REF	SNP	SNP	REF	REF	REF		REF	SNP			REF	SNP	SNP	SNP	SNP		REF	SNP	REF	SNP	SNP		REF	REF	SNP		SNP	REF	REF		REF	REF		REF	ND	ND		SNP
chr1H	31207638	G	A	REF	SNP	SNP	SNP	REF	REF	SNP	SNP	REF	REF	SNP	SNP	SNP	REF	SNP	REF	SNP	REF	SNP	REF	REF	REF	REF	REF	SNP	REF	SNP	REF	REF	REF	SNP	SNP	REF	SNP	REF	SNP		SNP	SNP	SNP		SNP	SNP	SNP	SNP	REF
chr1H	31208216	C	T	REF	SNP	SNP		REF	REF		SNP	REF	REF	SNP		SNP	REF		DIF	SNP	REF	REF	REF	REF	DIF	DIF	REF	SNP	DIF	REF	DIF	REF	REF	SNP	SNP	REF	SNP	REF	SNP		SNP		SNP	SNP	SNP		SNP	SNP	REF
chr1H	31216145	C	G	SNP	REF	REF	REF	REF	SNP	REF	REF	SNP	SNP	REF	REF	REF	SNP	REF	SNP	REF	SNP	REF	SNP	SNP	SNP	SNP	SNP	REF	SNP	REF	SNP	SNP	SNP	REF	REF	SNP	REF	SNP		REF		REF	REF	REF	REF	REF	REF	REF	SNP
chr1H	31351791	G	C	SNP	REF	REF			SNP		REF	SNP	SNP	SNP		SNP		SNP	SNP		SNP	REF	SNP	SNP		SNP	SNP	REF	SNP	REF	SNP	SNP	SNP	REF	REF	SNP	REF	SNP	REF	REF		REF			SNP		REF	SNP	SNP
chr1H	31351876	A	G	SNP	REF	REF	REF		SNP	REF	REF	SNP	SNP	SNP		SNP		SNP	SNP		SNP	SNP	SNP	SNP		SNP	SNP	REF	SNP	SNP	SNP	SNP	SNP	REF	REF	SNP	REF	SNP	REF	REF	SNP	REF			SNP		REF	SNP	SNP
chr1H	31686092	A	T	SNP	REF	REF	REF	REF	REF	REF	REF	SNP	SNP	REF	REF	REF	REF	REF	REF	REF	DIF	REF	REF	SNP	SNP	REF	SNP	REF	SNP	REF	REF	REF	SNP	DIF	REF	SNP	REF	SNP	REF	REF	REF	REF	REF	REF	REF	REF	REF	REF	SNP
chr1H	32101986	G	C	REF		SNP	SNP	REF		SNP	SNP	REF	REF	REF	REF	REF	REF	REF	SNP		REF	REF	REF	REF	REF	REF	REF	SNP	REF	REF	REF	REF	REF	SNP	SNP	REF	SNP	REF	REF	SNP	REF	SNP	SNP	SNP	REF	REF	SNP	REF	REF
chr1H	32102539	C	T			SNP	SNP	REF			SNP		REF	ND	REF	REF	REF	REF	DIF				REF	REF	ND	ND	REF		REF		REF	REF	REF	SNP	SNP	REF	SNP	REF	REF	ND	REF		SNP	SNP	REF	REF	SNP	REF	REF
chr1H	32175772	GTAC	G	REF	SNP	SNP	SNP	SNP	REF	SNP	SNP	REF	REF	REF	REF	REF	REF	REF	DIF	REF	REF	REF	REF	REF	REF	REF	REF	SNP	REF	REF	REF	REF	REF	SNP	SNP	REF	SNP	REF	REF	SNP	REF	SNP	SNP	SNP	REF	REF	SNP	REF	REF
chr1H	32176073	G	A	SNP	REF	REF	REF	REF	SNP	REF	REF	SNP	SNP	REF	REF	REF	SNP	REF	DIF	REF	SNP	REF	SNP	SNP	SNP	SNP	SNP	REF	SNP	REF	REF	REF	DIF	REF	REF	SNP	REF	SNP	REF	REF	REF	REF	REF	REF	REF	REF	REF	REF	SNP
chr1H	32177266	AC	A	REF	SNP	SNP	SNP	ND	REF		SNP	REF	REF	REF	ND	REF	REF	HET	DIF	REF	REF	REF	REF	REF	REF	REF	REF	DIF	REF	REF	REF	REF	REF	HET	SNP	REF		REF	REF	SNP		SNP	SNP	SNP	REF	REF	SNP	REF	REF
chr1H	32177357	G	A	REF	SNP	SNP	SNP	SNP	REF	SNP	SNP	SNP	SNP	REF	REF	REF	REF	HET	DIF	REF	REF	REF	REF	REF	SNP	REF	SNP	SNP	SNP	REF	REF	REF	REF	SNP	SNP	REF		REF	REF	SNP		SNP	SNP	SNP	REF	REF	SNP	REF	REF
chr1H	32178957	C	A		REF	REF	ND	REF		REF	REF	SNP	SNP	REF	REF	REF			REF	REF	REF	REF	REF	REF	SNP	DIF	SNP	REF	SNP	REF	REF		REF	REF	REF	ND		REF				REF			ND		REF	ND	REF
chr1H	32179252	C	CA	REF		SNP	SNP				SNP	REF	REF	REF	ND			REF	DIF		REF	REF	REF	REF	REF		REF	SNP	REF	REF	DIF	REF	REF	SNP	SNP	REF		REF	REF	SNP	REF						SNP	ND
chr1H	33846617	C	G	REF	SNP	SNP	SNP	SNP	REF	SNP	SNP	REF	REF	REF	REF	REF	REF	REF	DIF	REF	REF	REF	REF	REF	REF	REF	REF	SNP	REF	REF	REF	REF	REF	SNP	SNP	REF	SNP	REF	REF	SNP	REF	SNP	SNP	SNP	REF	REF	SNP	REF	REF
chr1H	33846706	C	T	REF	SNP	SNP	SNP	SNP	REF	SNP	SNP	REF	REF	REF	REF	REF	REF	REF	DIF	REF	REF	REF	REF	REF	REF	REF	REF	SNP	REF	REF	REF	REF	REF	DIF	SNP	REF	SNP	REF	REF	SNP	REF	SNP	SNP	SNP	REF	REF	SNP	REF	REF
chr1H	33847081	T	C	SNP	SNP	SNP	SNP	SNP	SNP	SNP	SNP	REF	REF	REF	REF	REF	SNP	REF	SNP	REF	SNP	REF	SNP	SNP	REF	SNP	REF	SNP	REF	REF	REF	REF	SNP	SNP	SNP	SNP	SNP	SNP	REF	SNP	REF	SNP	SNP	SNP	REF	REF	SNP	REF	SNP
chr1H	33847272	G	T	REF	SNP	SNP	SNP	SNP	REF	SNP	SNP	REF	REF	REF	REF	REF	REF	REF	DIF	REF	REF	REF	REF	REF	REF	REF	REF	SNP	REF	REF	REF	REF	REF		SNP	REF	SNP	REF	REF	SNP	REF	SNP	SNP	SNP	REF	REF	SNP	REF	REF
chr1H	33850082	T	C	REF			SNP		REF	SNP	SNP	REF		REF	REF	REF		REF	DIF	REF	REF	ND	DIF	REF	REF	REF	DIF	SNP	REF	ND	REF	REF	DIF		SNP	REF	SNP	ND	ND		REF	SNP			REF		SNP		REF
chr1H	34083932	A	ACACCTCCCCTCT	REF	ND	SNP	SNP	SNP	REF		SNP	REF	REF	REF	REF	REF	REF	REF	DIF	REF	REF	REF	REF	REF	REF	REF	REF	DIF	REF	REF	DIF	REF	REF	SNP	SNP	REF	SNP	REF	REF		REF	SNP	SNP	SNP	REF	REF		REF	REF
chr1H	34084981	GTGGAGC	G	SNP	SNP	SNP	SNP	ND	SNP	SNP	SNP	REF	REF	REF	REF	REF	SNP	REF	SNP	REF	SNP	REF	SNP	SNP	REF	SNP	REF	SNP	REF	REF	REF	REF	SNP	SNP	SNP	SNP	SNP	SNP	REF	SNP	REF	SNP	SNP	SNP	REF	REF	SNP	REF	SNP
chr1H	34085778	T	C	REF		SNP	SNP		REF	SNP	SNP	REF	REF	REF	REF	REF	REF	REF	DIF	ND	REF	REF	REF	REF	REF	REF	REF	SNP	REF	REF	REF	REF	REF	SNP	SNP	REF		REF	REF	SNP	REF	SNP	SNP		REF	REF	SNP	ND	REF
chr1H	34086115	T	G	REF		SNP						REF	REF	REF	REF	REF		REF	DIF	REF	ND	REF	REF	REF	DIF	REF	REF	SNP	REF		REF	REF	REF	SNP		REF		REF			REF	SNP	SNP		REF	REF	SNP	REF	REF
chr1H	34086414	T	C	REF		SNP	SNP	SNP		ND			REF	REF	REF	REF	REF	REF	SNP	REF	REF		REF		REF	REF	REF	SNP	REF	REF	REF	REF	REF	SNP	SNP	REF	SNP	REF	REF		REF	SNP	SNP	SNP	REF	REF	SNP	REF	REF
chr1H	34087236	T	C	SNP	SNP	SNP	SNP	SNP	SNP	SNP	SNP	REF	REF	REF	REF	REF	SNP	REF	SNP	REF	SNP	REF	SNP	SNP	REF	SNP	REF	SNP	REF	REF	REF	REF	SNP	SNP	SNP	SNP	SNP	SNP	REF	SNP	REF	SNP	SNP	SNP	REF	REF	SNP	REF	SNP
chr1H	34087560	C	A	REF	ND	ND	SNP	SNP	REF	SNP	SNP	REF	REF	REF	REF	REF	REF	REF	DIF	REF	REF	REF	REF	REF	REF	REF	REF	DIF	REF	REF	REF	REF	REF	SNP	DIF	REF	SNP	REF	REF	SNP	REF	ND	SNP	SNP	REF	REF	SNP	REF	REF
chr1H	34865415	GAGGAGATGGGTGGACAT	G									SNP	SNP	REF	REF	REF		REF		REF		REF			SNP		SNP		SNP	REF	REF	REF							REF		REF				REF	REF		REF
chr1H	35607742	G	C	REF					REF		SNP	REF	REF		ND		ND		REF	ND	REF	REF	REF	REF	REF	REF	REF	SNP	DIF	DIF	DIF	REF	DIF	SNP		ND		DIF			REF				REF	REF		REF	REF
chr1H	35726249	A	G			SNP	SNP				SNP		REF	REF		REF	ND	REF	SNP		REF	REF	REF	REF	REF	REF	REF	SNP	REF	REF	REF	REF	DIF		SNP	REF			REF	SNP			SNP	SNP	ND	REF	SNP		REF
chr1H	35727508	T	C	SNP	SNP	SNP	SNP	SNP	SNP		SNP			SNP					SNP		SNP	REF	SNP	SNP	REF	SNP	REF	SNP	REF	REF	REF	REF	SNP	SNP	SNP	SNP	SNP		ND			SNP	SNP		REF		SNP	SNP	SNP
chr1H	36170262	C	G	REF	SNP	SNP	SNP		REF	SNP	SNP	REF	REF		REF	SNP		SNP	DIF	REF	REF	REF	REF	REF	REF	REF	REF	SNP	REF	REF	REF	REF	REF	SNP	SNP	REF	SNP			SNP	REF	SNP	SNP	SNP	REF	REF	SNP	REF	REF
chr1H	36171928	A	G	REF	SNP	SNP	SNP	ND	REF	SNP	SNP	REF	ND	SNP	REF	SNP		SNP	DIF	REF	REF	REF	REF	REF	REF	REF	REF	SNP	REF	REF	REF	REF	REF	SNP	SNP	REF	SNP	REF	REF			SNP	SNP	SNP	REF	REF	SNP	REF	REF
chr1H	36442821	C	T	REF	SNP	SNP	SNP	REF	REF	SNP	SNP	REF	REF		REF	SNP	REF	SNP	DIF	REF	REF	REF	REF	REF	REF	REF	REF	SNP	REF	REF	REF	REF	REF	SNP	SNP	REF	SNP	REF	REF	SNP	REF	SNP	SNP	SNP	REF	REF	SNP	REF
chr1H	36455307	C	T	REF		SNP	SNP		REF	SNP	SNP	ND		SNP		SNP	REF	SNP	SNP		REF	REF		REF		REF		SNP		ND		ND	ND	SNP	SNP	REF	SNP		REF	SNP				SNP			SNP		REF
chr1H	36455443	G	A	REF	SNP	SNP	SNP		REF	SNP	SNP	REF	REF	SNP		SNP	REF		DIF		REF	DIF	REF	REF		REF	REF	SNP	REF	REF		REF	REF	SNP	SNP	REF	SNP	REF	REF	SNP	REF			SNP			SNP		REF
chr1H	36457148	G	T	REF	SNP	SNP	SNP	REF	REF	SNP	SNP	REF	REF	SNP	REF	SNP	REF	SNP	DIF	REF	REF	REF	REF	REF	REF	REF	REF	SNP	REF	REF	REF	REF	REF	SNP	DIF	REF	ND	REF	REF	SNP	REF	SNP	SNP	SNP	REF	REF	SNP	REF	REF
chr1H	36457357	C	T	REF	SNP	SNP	SNP	REF	REF	SNP	SNP	REF	REF	SNP	REF	SNP	REF	SNP	DIF	REF	REF	REF	REF	REF	REF	REF	REF	SNP	REF	REF	REF	REF	REF	SNP	DIF	REF	SNP	REF	REF	SNP	REF	SNP	SNP	SNP	REF	REF	SNP	REF	REF
chr1H	36457694	T	C	REF	SNP	SNP	ND	REF	REF	SNP	SNP	REF	REF	SNP	REF	SNP	REF	SNP	DIF	REF	REF	REF	REF	REF	REF	REF	REF	SNP	REF	REF	REF	REF	REF	SNP	SNP	REF	SNP	REF	REF	SNP	REF	SNP	SNP	SNP	REF	REF	SNP	REF	REF
chr1H	36457832	C	T	REF	REF	REF	REF	SNP	REF	REF	REF	SNP	SNP	REF	SNP	REF	REF	REF	DIF	SNP	REF	SNP	SNP	REF	SNP	SNP	SNP	REF	SNP	SNP	SNP	SNP	SNP	REF	REF	REF	REF	REF	SNP	REF	SNP	REF	REF	REF	SNP	SNP	REF	SNP	REF
chr1H	39315274	G	A	REF	REF	REF	REF	REF	REF	REF	REF		SNP	REF	REF		REF	ND	REF	REF	REF	SNP	SNP	REF	REF		REF	REF	SNP	SNP	SNP	SNP	REF	REF	REF	REF		DIF	REF	REF	ND	REF	REF	REF	REF	REF	REF	ND	REF
chr1H	40399644	C	T	REF		REF		REF	REF		SNP	REF		SNP	REF	SNP		SNP	SNP	REF	REF	REF	REF	REF	SNP		SNP	SNP		REF	REF		REF	REF	REF		SNP		REF	SNP	REF	REF	REF	SNP	REF	REF	SNP		REF
chr1H	41079254	G	C	ND	SNP	SNP	SNP	REF	SNP	SNP	SNP	SNP	SNP	SNP	REF	SNP	REF	SNP	SNP	REF	REF	SNP	SNP	SNP	SNP	SNP	SNP	SNP	SNP	DIF	SNP	SNP	DIF	SNP	SNP	REF	SNP	REF	REF	SNP	REF	REF	REF	SNP	REF	SNP	SNP	SNP	REF
chr1H	41079690	T	C	SNP	SNP	SNP	SNP	REF	SNP	SNP	SNP	SNP	SNP	SNP	REF	SNP	REF	SNP	SNP	REF	REF	SNP	SNP	SNP	SNP	DIF	SNP	SNP	SNP	SNP	SNP	DIF	SNP	SNP	SNP	REF	SNP	REF	REF	SNP	REF	REF	REF	SNP	REF	SNP	SNP	SNP	REF
chr1H	41080224	G	T	SNP	SNP	SNP	SNP	REF	ND	SNP	SNP	SNP	SNP	SNP	REF	SNP	REF	SNP	SNP	REF	REF	SNP	SNP	SNP	SNP	SNP	SNP	SNP	SNP	SNP	SNP	SNP	SNP	SNP	ND	REF	SNP	REF	REF	SNP	REF	REF	REF	SNP	REF	SNP	SNP	SNP	REF
chr1H	41441530	C	T		REF	REF	REF		SNP	REF	REF	REF	REF	REF		REF	SNP	REF	HET	SNP	SNP	REF	REF	SNP	REF	REF	REF	REF	REF	REF	REF	REF	SNP	SNP	REF	SNP	REF	SNP		REF	SNP	SNP	SNP	REF	SNP	SNP	REF	REF	SNP
chr1H	41444311	G	T	SNP	REF	REF	REF	SNP	SNP	REF	REF	REF	REF	REF	SNP	REF	SNP	REF	DIF	SNP	SNP	REF	REF	SNP	REF	REF	REF	REF	REF	REF	REF	REF	SNP	SNP	REF	SNP	REF	SNP	SNP	REF	SNP	SNP	SNP	REF	SNP	SNP	REF	REF	SNP
chr1H	46502581	C	A	REF	REF	REF	REF	REF	REF	REF	REF	SNP	SNP	REF	REF	REF	REF	REF	REF	REF	REF	SNP	SNP	REF	REF	SNP	REF	REF	SNP	SNP	SNP	SNP	REF	REF	REF	REF	REF	REF	REF	REF	REF	REF	REF	REF	REF	REF	REF	REF	REF
chr1H	46504207	T	G	SNP	REF	REF	REF	SNP	SNP	REF	REF	SNP	SNP	REF	REF	REF	SNP	REF	DIF	REF	SNP	SNP	SNP	SNP	REF	SNP	REF	DIF	SNP	SNP	SNP	SNP	SNP	SNP	REF	SNP	REF	SNP	REF	REF	REF	REF	REF	REF	REF	SNP	REF	REF	SNP
chr1H	46538486	G	A	ND	REF	REF	REF	REF	REF	REF	ND	SNP	SNP		REF	ND	REF	REF	REF			SNP	SNP	REF	REF	SNP	REF	REF	SNP	SNP	SNP	SNP	REF		REF	REF		REF	REF	REF		REF		ND		REF		REF
chr1H	46542281	A	C	REF	REF	REF	REF	REF	REF	REF	REF	SNP	SNP	REF	REF	REF	REF	REF	REF	REF	REF	SNP	SNP	REF	REF	SNP	DIF	REF	SNP	SNP	SNP	SNP	REF	REF	REF	REF	REF	REF	REF	ND	REF	REF		REF	REF		REF	REF	REF
chr1H	47370926	A	G	SNP	REF	REF	REF	SNP	SNP	ND	REF	SNP	SNP	REF	REF	REF	SNP	REF	DIF	REF	SNP	SNP	SNP	SNP	REF	SNP	REF	REF	SNP	SNP	DIF	SNP	SNP	SNP	REF	SNP	REF	SNP	REF	REF		REF	REF	REF	REF	SNP	REF	REF	SNP
chr1H	47372743	G	A	SNP	REF	REF	ND	SNP	SNP	REF	REF	SNP	SNP	REF	REF	REF	SNP	ND	DIF	REF	SNP	SNP	SNP	SNP	REF	SNP	REF	REF	SNP	SNP	SNP	SNP		SNP	REF	SNP	REF	SNP	REF	REF		REF		REF		SNP	REF	REF	SNP
chr1H	48205405	C	T	SNP	REF	SNP	SNP	SNP	SNP	REF	REF	SNP	SNP	REF	REF	REF	SNP	REF	REF	REF	SNP	SNP	SNP	SNP	REF	SNP	DIF	REF	SNP	SNP	SNP	SNP	SNP	ND	REF	SNP	REF	SNP	REF	REF	REF	REF	REF	REF	REF	SNP	REF	REF	SNP
chr1H	48206205	C	T	SNP	REF	SNP	SNP		SNP	REF	REF	SNP	SNP		REF		SNP		REF	REF	SNP	SNP	SNP	SNP	REF	SNP	REF	REF	SNP	SNP	SNP	SNP	SNP	SNP	ND	SNP	REF		REF	REF			REF		REF		REF	REF	SNP
chr1H	48206787	A	G	SNP	REF		SNP	SNP	SNP	REF	ND	SNP	SNP	REF		REF		REF	REF	REF	SNP	SNP	SNP	SNP	DIF	SNP	REF	REF	SNP		SNP	SNP	SNP		REF		REF	SNP	REF	REF	REF	REF	REF	REF	REF	SNP	REF	REF	SNP
chr1H	48268766	G	C	SNP	REF	SNP		SNP	SNP	REF	REF	SNP	SNP	REF	REF	REF	SNP	REF	REF	REF	SNP	SNP	SNP	SNP	REF	SNP	DIF	REF	SNP	SNP	SNP	SNP	SNP	SNP	REF	SNP	REF	SNP	REF	REF	REF	REF	REF	REF	REF	SNP	REF	REF	SNP
chr1H	48269351	C	G	SNP	REF	SNP	SNP	SNP	SNP	REF	REF	SNP		REF	REF	REF	SNP	REF	DIF	REF	SNP	SNP	SNP	SNP	REF		REF	REF	SNP	SNP	SNP	SNP	SNP	SNP	REF	SNP	REF	SNP	REF	REF	REF		REF	REF	ND	SNP	REF	REF	SNP
chr1H	49255044	T	C	SNP	REF	SNP		SNP	SNP	REF	REF	SNP	SNP	REF	REF	REF		REF		ND	SNP	SNP		SNP	REF	SNP	REF	REF	SNP		SNP	SNP	SNP	SNP	REF	SNP	REF	SNP	REF	REF	REF		REF		REF		REF	REF	SNP
chr1H	49767670	C	G		ND		SNP				REF		SNP	REF	REF	REF		REF	HET	REF	SNP	SNP	SNP	ND	REF	SNP	REF	DIF		SNP	SNP	SNP		SNP	REF	SNP							REF	REF	REF	SNP	DIF	REF
chr1H	49769307	C	T	SNP	REF	SNP		SNP		REF	REF	SNP		REF	REF	REF		REF		REF	SNP	SNP			REF	SNP	REF	REF	SNP	SNP	SNP	SNP	SNP		ND		REF	SNP		REF		REF	REF	ND	REF	SNP	REF	REF	SNP
chr1H	49789417	C	G	SNP	REF	SNP	SNP	SNP	SNP	REF	REF	SNP	SNP	REF	REF	REF	SNP	REF	DIF	REF	SNP	DIF	SNP	SNP	REF	SNP	REF	REF	SNP	DIF	SNP	SNP	SNP	SNP	REF	SNP	REF	DIF	REF	REF	REF	REF	REF	REF	REF	SNP	REF	REF	SNP
chr1H	49792579	C	G	SNP	REF	SNP	SNP	SNP	SNP	REF	REF	SNP	SNP	REF	REF	REF	SNP	REF	DIF	REF	SNP	SNP	SNP	SNP	REF	SNP	REF	REF	SNP	SNP	SNP	SNP	SNP	SNP	REF	SNP	REF	SNP	REF	REF	REF	REF	REF	REF	REF	SNP	REF	REF	SNP
chr1H	49949267	AT	A	SNP	REF	SNP	SNP	SNP	SNP	REF	REF	SNP	SNP	REF	REF	REF	SNP	REF	DIF	REF	SNP	SNP	SNP	SNP	REF	SNP	REF	REF	SNP	SNP	SNP	SNP	SNP	SNP	REF	SNP	REF	SNP	REF	REF	REF	REF	REF	REF	REF	SNP	REF	REF	SNP
chr1H	50763584	C	G	SNP			SNP	SNP	SNP		REF			REF	ND	ND	SNP	REF	ND		SNP	SNP	SNP	SNP	DIF	SNP	DIF	REF	SNP	SNP	SNP	SNP	SNP	SNP	REF	SNP	REF	SNP	REF	REF	REF	REF	REF		REF		DIF	ND
chr1H	51578484	A	G	SNP	REF	SNP	SNP	SNP	SNP	REF	REF	SNP	SNP	REF	REF	REF		REF	HET	REF	SNP	SNP	SNP	SNP	REF	SNP	REF	REF	SNP	SNP	SNP	SNP	SNP	SNP	REF	SNP	REF	SNP	REF		REF	REF	REF	REF	REF	SNP	REF	REF	SNP
chr1H	51585231	G	A	SNP	REF	SNP	SNP	SNP	SNP	REF	REF		SNP	REF	REF	REF	SNP	REF	HET	REF	SNP	SNP	SNP	SNP	DIF	SNP	REF	REF	SNP	SNP	SNP	SNP	SNP	SNP	REF	SNP	REF	SNP	REF	REF	ND	REF	REF	REF	REF	SNP	REF	REF	SNP
chr1H	51595165	G	A	SNP	REF	SNP	SNP		SNP	REF	REF	SNP	SNP	ND	ND		SNP	ND	HET	REF	SNP	SNP	SNP	SNP	ND	SNP	REF	DIF		SNP	SNP	SNP	SNP	SNP	REF	SNP	ND	SNP	REF		ND	ND		ND	REF	SNP	REF	REF	SNP
chr1H	51981975	T	C		REF	SNP	SNP	SNP			REF	SNP		ND							SNP	SNP	SNP	SNP	REF	SNP	REF	REF		SNP	SNP	SNP	SNP	SNP	REF	SNP	REF	SNP	REF	REF		REF	REF	REF	REF		REF	REF	SNP
chr1H	52373902	A	G		REF	SNP	SNP	SNP	SNP	REF	REF	SNP	SNP	REF	REF	ND		REF	REF	REF	SNP	SNP	SNP	SNP	REF	SNP	REF	REF	SNP	SNP	SNP	SNP	SNP	SNP	REF	SNP	REF		REF	REF	REF	REF	REF	REF	REF	SNP	REF	REF	SNP
chr1H	52379512	A	G	SNP	REF	SNP	SNP	SNP	SNP	REF	DIF	SNP	SNP	REF	REF	REF	SNP	REF	DIF	REF	DIF	SNP	SNP	SNP	REF	SNP	REF	REF	SNP	SNP	SNP	SNP	SNP	SNP	REF	SNP	REF	SNP	REF	REF	REF	REF	REF	REF	REF	SNP	REF	REF	SNP
chr1H	52769745	A	C	ND	REF	SNP	SNP	SNP	SNP	REF	REF	SNP	SNP	REF	REF	REF	SNP	REF	DIF	REF	SNP	SNP	SNP	SNP	REF	DIF	REF	REF	SNP	SNP	SNP	SNP	SNP	SNP	REF	DIF	REF	SNP	REF	REF	REF	REF	REF	REF	REF	SNP	REF	REF	SNP
chr1H	53368461	TAAG	T	SNP	REF	SNP	SNP		SNP		REF	SNP			REF	REF		REF	HET	REF	SNP	SNP	SNP	SNP	REF	SNP	REF	REF	SNP	SNP	SNP	SNP	SNP	SNP	REF	SNP	REF	SNP			REF		ND	REF			REF		SNP
chr1H	53378031	T	C		REF	SNP	SNP	SNP	SNP	ND	DIF	SNP	SNP	REF		REF	SNP		SNP		SNP	DIF	SNP	SNP		SNP	DIF	REF	SNP	SNP	SNP	SNP	SNP	SNP	REF	SNP		SNP				REF	REF		REF	SNP	REF		SNP
chr1H	54281806	T	A			SNP	SNP	SNP	SNP		REF		SNP	REF	REF	REF	SNP		DIF	REF	SNP		SNP	SNP	REF		REF		SNP	SNP	SNP	SNP	SNP	SNP	REF	SNP		SNP	REF		REF	ND	REF		REF		REF	REF	SNP
chr1H	54284805	GTC	G	SNP	REF	SNP	SNP	SNP		ND	REF	SNP	SNP	REF	REF	REF	SNP	ND	DIF	REF	SNP	SNP	SNP	SNP	REF	SNP	REF	DIF	SNP	SNP	SNP	SNP	SNP	SNP	REF	SNP	REF	SNP	REF	REF	REF				REF	SNP	REF	REF	SNP
chr1H	54286648	G	C	SNP	REF	SNP	SNP	SNP	SNP	REF	REF	SNP	SNP	REF	REF	REF	SNP	REF	DIF	REF	SNP	SNP	SNP	SNP	REF	SNP	REF	REF	SNP	SNP	SNP	SNP	SNP	SNP	REF	SNP	REF	SNP	REF	REF	REF	REF	REF	REF	REF	SNP	REF	REF	SNP
chr1H	54541823	G	C	SNP	REF	SNP	SNP	SNP	SNP	REF	REF	SNP	SNP	REF	REF	REF	SNP	REF	DIF	REF	SNP	SNP	SNP	SNP	REF	SNP	REF	REF	SNP	SNP	SNP	SNP	SNP	SNP	REF	SNP	REF	SNP	REF	REF	REF	REF	REF	REF	REF	SNP	REF	REF	SNP
chr1H	54542435	A	G	SNP	REF	SNP	SNP		SNP	REF	REF	SNP	SNP	REF	REF	REF	SNP	REF	DIF	REF	SNP	SNP	SNP	SNP	REF	SNP	REF	REF	SNP	SNP	SNP	SNP	SNP	SNP	REF		REF	SNP	REF	REF		REF	REF	REF	REF	SNP	DIF	REF	SNP
chr1H	54542916	G	A		REF	SNP		SNP	SNP	REF	REF	SNP	SNP	REF	REF	REF		REF	DIF		SNP	SNP	SNP	SNP	REF	SNP	REF	REF	SNP	SNP	SNP	SNP	SNP	SNP	DIF	SNP	REF	SNP	ND	REF	REF	REF	REF		REF	SNP	REF	REF	SNP
chr1H	55070852	G	A	SNP	REF	SNP	SNP	SNP	SNP	REF	REF		SNP	REF	REF	REF	SNP	REF	DIF	REF	SNP	SNP	SNP	SNP		SNP	REF	REF	SNP	SNP	SNP	SNP	SNP	SNP	REF	SNP	REF	SNP	REF	REF	REF	REF	REF	REF	REF	SNP	REF	REF
chr1H	55074748	C	T		REF	SNP	SNP	SNP	SNP	REF	REF	SNP	SNP	REF	REF	REF	SNP	REF	REF	REF	SNP	SNP	SNP	SNP	REF	SNP	REF	REF	SNP	SNP	SNP	SNP	SNP	SNP	REF	SNP	REF	SNP	REF	REF	ND	REF	REF	REF	REF	SNP	REF	REF
chr1H	55074943	C	T		REF	SNP	SNP	SNP	SNP	REF	REF	SNP	SNP	REF	REF	REF	SNP	REF	REF	REF	SNP	SNP	SNP	SNP	REF	SNP	REF	REF	SNP	SNP	SNP	SNP	SNP	SNP	REF	SNP	REF	SNP	REF	REF	REF	REF	REF	REF	REF	SNP	REF	REF	SNP
chr1H	55497631	A	T		REF	SNP	SNP	SNP	SNP	REF	REF	SNP		REF	REF	REF	SNP	REF	REF	ND	SNP	SNP			REF	SNP	REF	REF		SNP	SNP	SNP	SNP	SNP	REF	SNP	REF	SNP	REF	REF	REF	REF	REF	REF	REF	SNP	ND	REF
chr1H	55919041	C	T			ND	SNP	SNP	SNP	ND	REF	SNP	SNP	ND	REF		SNP	ND	REF	REF					REF	SNP		REF	SNP		SNP				DIF						REF		REF	ND	REF		REF	ND
chr1H	55919161	C	T		REF	SNP	SNP	ND	SNP	REF	REF	SNP	SNP	REF	REF	REF	SNP	REF	REF	REF	SNP	SNP	SNP		REF	SNP	DIF	REF	SNP	SNP	SNP	SNP	SNP	SNP	DIF	SNP	REF	SNP	REF	REF	REF	REF	REF	REF	REF	SNP	REF	REF	SNP
chr1H	55919299	C	G	ND	REF	SNP	SNP	SNP	SNP	REF	REF	SNP	SNP	REF	REF	REF	SNP	REF	REF	REF	SNP	SNP	SNP	SNP	REF	SNP	REF	REF	SNP	SNP	SNP	SNP	SNP	SNP	DIF	SNP	REF	SNP	REF	REF	REF	REF	REF	REF	REF	SNP	REF	REF	SNP
chr1H	55919401	C	G		REF	SNP	SNP	SNP	SNP	REF	REF	SNP	SNP	REF	REF	REF	SNP	REF	DIF	REF	SNP	SNP	SNP	SNP	REF	SNP	REF	REF	SNP	SNP	SNP	SNP	SNP	SNP	REF	SNP	REF	SNP	REF	REF	REF	REF	REF	REF	REF	SNP	REF	REF
chr1H	56118901	C	T	SNP	ND		SNP	SNP		REF	REF		SNP	REF	ND		SNP	REF	REF	REF	SNP	SNP		SNP	DIF	SNP	REF	REF	SNP	SNP		SNP	SNP	SNP	REF	SNP	REF	SNP	ND	REF	REF	ND		REF	REF	SNP	DIF	REF	SNP
chr1H	56129033	A	G	SNP	REF	SNP	SNP	SNP	SNP	REF	REF	SNP	SNP	REF	REF	REF	SNP	REF	DIF	REF	SNP	SNP	SNP	SNP	REF	SNP	REF	REF	SNP	DIF	SNP	SNP	SNP	DIF	REF	SNP	REF	SNP	REF	REF	REF	REF	REF	REF	REF	SNP	REF	REF	SNP
chr1H	56149001	T	C	SNP	REF	SNP	SNP	SNP	SNP	REF	REF	SNP	SNP	REF	REF	REF	SNP	REF	REF	REF	SNP	SNP	SNP	SNP	REF	SNP	REF	REF	SNP	SNP	SNP	SNP	SNP	SNP	REF	SNP	REF	SNP	REF	REF	REF	ND	REF	REF	REF	SNP	REF	REF	SNP
chr1H	57084444	C	G		REF	SNP	SNP	SNP		REF	REF	SNP	SNP	ND	ND	REF		REF		REF	SNP	SNP	SNP	SNP	REF	SNP	ND	REF	SNP	SNP	SNP	SNP	SNP	SNP	REF	SNP	REF	SNP	REF	REF	REF			REF	REF		REF	REF	SNP
chr1H	57086669	T	C				SNP	SNP		ND	REF	SNP	SNP	REF	ND	REF	SNP		DIF	REF	SNP	SNP	SNP	SNP	ND	SNP	REF	REF	SNP	SNP	SNP	SNP	SNP	SNP		SNP	REF		REF	REF	REF	REF	REF	ND	REF			ND	SNP
chr1H	57232446	T	C	SNP	REF	SNP	SNP	SNP	SNP	REF	REF	SNP	SNP	REF	REF	REF	SNP	REF	DIF	REF	SNP	ND	SNP	SNP	REF	SNP	DIF	REF	SNP	SNP	SNP	SNP	SNP	SNP	REF	SNP	REF	SNP	REF	REF	REF	REF	REF	REF	REF	SNP	REF	REF	SNP
chr1H	57232995	A	G	SNP	REF	SNP	SNP	SNP	SNP	REF	DIF	SNP	SNP	REF	REF	REF	SNP	REF	DIF	REF	SNP	SNP	SNP	SNP	REF	SNP	DIF	REF	SNP	SNP	SNP	SNP	SNP	SNP	REF	SNP	REF	SNP	REF	REF	REF	REF	REF	REF	REF	SNP	DIF	REF	SNP
chr1H	57260405	C	G	SNP	ND	SNP		SNP		REF	REF	SNP		REF	REF	REF	SNP	ND	DIF	REF	SNP	SNP	SNP	SNP	REF	SNP	REF	REF	SNP	SNP	SNP	SNP	SNP	SNP	REF	SNP	REF	SNP	REF	REF	REF				REF		SNP	REF	SNP
chr1H	57260903	C	A		REF	SNP	ND	SNP		REF	ND		SNP	SNP	ND				HET	REF	SNP	SNP	SNP	SNP	REF	SNP	REF	SNP	SNP	SNP	SNP	SNP	SNP	SNP	ND	SNP	SNP	SNP	REF	SNP	ND	ND	REF		REF		SNP		SNP
chr1H	57517011	A	C	SNP	REF	SNP	SNP	SNP	SNP	REF	SNP	SNP	SNP	SNP	REF	SNP	SNP	SNP	DIF	REF	SNP	SNP	SNP	SNP	REF	SNP	REF	SNP	SNP	SNP	SNP	SNP	SNP	SNP	REF	SNP	SNP	SNP	REF	SNP	REF	REF	REF	ND	REF	SNP	DIF	SNP	SNP
chr1H	57890108	T	C	SNP	REF	SNP	SNP	SNP	SNP	REF	DIF	SNP	SNP	REF	REF	REF	SNP	REF	SNP	REF	SNP	SNP	SNP	SNP	REF	SNP	REF	REF	SNP	SNP	SNP	SNP	SNP	SNP	REF	SNP	REF	SNP	REF	REF	REF	REF	REF	REF	REF	SNP	DIF	REF	SNP
chr1H	57891307	A	G	SNP	REF	SNP	SNP	SNP	SNP	REF	REF	SNP	SNP	REF	REF	REF	SNP	REF	DIF	REF	SNP	SNP	SNP	SNP	REF	SNP	REF	REF	SNP	SNP	SNP	SNP	SNP	SNP	REF	SNP	REF	SNP	REF	REF	REF	REF	REF	REF	REF	SNP	DIF	REF	SNP
chr1H	58438671	T	C	SNP	REF	SNP	SNP	SNP	SNP	REF	SNP	SNP	SNP	SNP	REF	SNP	SNP	SNP	REF	REF	SNP	SNP	SNP	SNP	REF	SNP	REF	SNP	SNP	SNP	DIF	SNP	SNP	SNP	REF	SNP	SNP	SNP	REF	SNP	REF	REF	REF	SNP	REF	SNP	DIF	SNP	SNP
chr1H	58442527	G	A		ND	SNP	SNP	SNP	SNP	REF	REF		SNP	REF	REF		SNP	ND	REF	REF	SNP	SNP	SNP	SNP	REF	SNP	REF	REF	SNP	SNP	SNP	SNP	REF	SNP	DIF	SNP	REF	SNP	REF	REF	REF			REF	REF	SNP	REF	REF	SNP
chr1H	58852607	G	T	SNP	REF	ND	SNP	ND	SNP	REF	REF	SNP	SNP	REF	REF	REF	SNP	REF	DIF	REF	DIF	SNP	SNP	DIF	REF	SNP	REF	REF	DIF	DIF	DIF	DIF	SNP	DIF	REF	ND	REF	SNP	REF	REF	REF	REF	REF	REF	REF	SNP	DIF	REF	DIF
chr1H	58852962	T	C	SNP		SNP	SNP	SNP	SNP	REF	SNP		SNP				SNP	SNP	REF	REF	SNP	SNP	SNP	SNP	DIF	SNP	REF	SNP	SNP	SNP	SNP	SNP		SNP	REF	SNP	SNP	SNP	REF	SNP		REF			REF	SNP	ND		SNP
chr1H	58854683	C	T	REF		REF	REF	REF	REF	REF	REF	SNP		REF	REF		REF		DIF	REF	REF	SNP	SNP	REF	REF	SNP	REF	REF	SNP	SNP	SNP	SNP	REF	REF	REF	REF	REF	REF	REF	REF			REF		REF	REF	REF		REF
chr1H	58856474	A	C	SNP	REF	SNP		SNP		REF	SNP			SNP			SNP		REF	REF		SNP			DIF	SNP	DIF			SNP	SNP	SNP	SNP		REF	SNP		SNP	REF	SNP	ND		ND		REF	SNP	REF	ND	SNP
chr1H	59220449	G	A		REF	REF	REF	REF		REF	DIF		SNP						REF		REF	REF	REF	REF	SNP	REF	SNP	REF	SNP		REF	REF	REF	REF	REF		REF	REF	SNP	ND	SNP		SNP		SNP			REF	REF
chr1H	59220617	C	T		REF	ND	ND	REF	REF	ND	REF	SNP	SNP	ND					REF		REF	REF	REF	REF	SNP	REF	SNP	REF	SNP		REF	ND	REF	REF	ND	REF	REF	REF		REF					SNP		SNP		REF
chr1H	59279339	A	G	SNP	SNP	SNP	SNP	SNP	SNP	SNP	REF	REF	REF	REF	SNP	REF	SNP	REF	DIF	SNP	DIF	SNP	SNP	SNP	REF	SNP	REF	REF	REF	SNP	DIF	SNP	SNP	SNP	SNP	SNP	REF	SNP	SNP	REF	SNP	SNP	SNP	REF	SNP	SNP	SNP	REF	SNP
chr1H	59279425	G	A	ND	SNP	SNP	ND	ND	SNP	SNP	REF	REF	REF	REF	ND	REF	SNP	REF	DIF	ND	DIF	DIF	DIF	SNP	REF	SNP	REF	REF	REF	DIF	DIF	SNP	DIF	DIF	DIF	SNP	REF	SNP	ND	REF	ND	ND	ND	REF	ND	SNP	DIF	REF	ND
chr1H	59280021	T	C	SNP	SNP	SNP	SNP	SNP	SNP	SNP	REF	REF	REF	REF	SNP	REF	SNP	REF	DIF	SNP	SNP	SNP	SNP	SNP	REF	SNP	REF	REF	REF	SNP	DIF	SNP	SNP	SNP	SNP	SNP	REF	SNP	ND	REF	ND	SNP	SNP	REF	SNP	SNP	SNP	REF	SNP
chr1H	59280432	T	C	SNP	SNP	SNP	SNP	SNP	SNP	SNP	REF	REF	REF	REF	SNP	REF	SNP	REF	DIF	SNP	SNP	SNP	SNP	SNP	REF	SNP	REF	REF	REF	SNP	DIF	SNP	SNP	SNP	SNP	SNP	REF	SNP	SNP	REF	SNP	SNP	SNP	REF	SNP	SNP	SNP	REF	SNP
chr1H	59284387	T	C	SNP	REF	SNP	SNP	ND	SNP	REF	REF	REF	REF	REF	SNP	REF	SNP	REF	DIF	SNP	SNP	SNP	SNP	SNP	REF	SNP	REF	REF	REF	SNP	SNP	SNP	REF	SNP	REF	SNP	REF	SNP	SNP	REF	SNP	SNP	SNP	REF	HET	SNP	SNP	REF	SNP
chr1H	59558234	A	G	SNP		SNP	SNP	SNP	SNP	SNP	REF		REF	REF	SNP	REF	SNP	REF	DIF	SNP	SNP	SNP	SNP	SNP	REF	SNP	REF	REF	REF	SNP	SNP	SNP	SNP	SNP	SNP	SNP	REF	SNP	SNP	REF	SNP	SNP	SNP	REF	SNP	SNP	SNP	REF	SNP
chr1H	59559752	T	G	SNP	SNP	SNP		SNP	SNP	SNP	REF		REF	REF	SNP	REF		ND	DIF		SNP	SNP	SNP	SNP	REF	SNP	REF	REF		ND	SNP		SNP	SNP	SNP	SNP	REF	SNP		REF			SNP	REF	SNP		SNP	REF	SNP
chr1H	59786135	T	C	ND	SNP	SNP	SNP	SNP	SNP	SNP	REF	REF	REF	REF	SNP	REF	SNP	REF	DIF	SNP	SNP	SNP	SNP	SNP	REF	SNP	REF	REF	REF	SNP	SNP	SNP	SNP	SNP	SNP	SNP	REF	SNP	SNP	REF	SNP	SNP	SNP	REF	SNP	SNP	SNP	REF	DIF
chr1H	60746924	A	T	SNP		SNP	SNP	SNP	SNP		REF	REF	REF	REF	SNP	REF	SNP	REF	DIF	ND	SNP	SNP	SNP	SNP	REF	SNP	REF	REF	REF	SNP	SNP	SNP		SNP		SNP	REF	SNP	SNP	REF	SNP	SNP	SNP	REF	SNP	SNP	SNP	REF	SNP
chr1H	61131302	T	C	SNP	REF	SNP	SNP	SNP	SNP	REF	REF	REF	REF	REF	SNP	REF	SNP	REF	DIF	SNP	SNP	SNP	SNP	SNP	REF	SNP	REF	REF	REF	SNP	SNP	SNP	SNP	SNP	REF	SNP	REF	SNP	SNP	REF	SNP	SNP	SNP	REF	HET	SNP	SNP	REF	SNP
chr1H	63230017	C	T	REF	REF	REF	REF	REF	REF	REF	SNP	ND	ND	SNP	REF	SNP	REF	SNP	REF	REF	REF	REF	REF	REF	SNP	REF	SNP	SNP	SNP	REF	REF	REF	REF	REF	REF	REF	SNP	REF	REF	SNP	REF	REF	REF	SNP	REF	REF	REF	SNP	REF
chr1H	64113541	T	A	SNP		SNP	ND	SNP	REF	REF	SNP			SNP	REF	SNP		SNP	DIF	REF	SNP	SNP	SNP	SNP	SNP	SNP	SNP	SNP	SNP	SNP	SNP	SNP	REF	SNP	REF	SNP	SNP	SNP	REF	SNP	REF	REF	REF		REF		REF	SNP	HET
chr1H	65595740	C	G						REF		SNP	SNP	SNP	SNP		SNP			REF	REF	REF	REF			DIF	REF	SNP		SNP	ND	REF		ND	REF	REF	REF	SNP	REF	REF	SNP	ND				REF			SNP	REF
chr1H	65605592	G	A					ND	REF		SNP		SNP	SNP	REF		ND	SNP	REF	REF	REF		REF		SNP	REF	SNP		SNP	REF	REF	REF	REF	ND		REF		ND	REF			REF			REF			SNP	REF
chr1H	66433239	T	C	REF	REF	REF	REF	REF	REF	REF	REF	SNP	SNP	REF	REF	REF	REF	REF	REF	REF	REF	REF	REF	REF	SNP	REF	SNP	REF	SNP	REF	REF	REF	REF	REF	REF	REF	REF	REF	REF	REF	REF	REF	REF	REF	REF	REF	REF	REF	REF
chr1H	67299035	G	A	REF	REF	REF	REF		REF	REF	SNP		SNP	SNP	REF	SNP	REF	SNP	REF	REF	REF	REF	REF	REF	SNP	DIF	SNP	SNP	SNP	REF	REF	REF	REF	REF	REF	REF	SNP	REF	REF	SNP	REF	REF	REF	SNP	REF		REF	SNP
chr1H	68167565	A	T	REF	REF	REF	REF		REF	REF	SNP	SNP	SNP		REF	SNP	ND		REF		REF	REF	REF	DIF	SNP	REF	SNP	SNP	SNP	REF	REF	DIF	REF	REF	DIF	REF	SNP	REF	REF			REF		SNP	REF	REF	REF	SNP	REF
chr1H	68167920	G	A	REF	REF	REF	REF	REF			SNP		SNP	SNP	REF	SNP	REF	SNP	REF	REF	REF	REF			SNP	REF	SNP	SNP	SNP	REF	DIF	REF	REF		REF	REF	SNP	REF	REF	SNP		REF	REF	SNP	REF	ND	REF	SNP	REF
chr1H	68585444	A	T	REF	SNP		REF	REF	REF	SNP	SNP	SNP	SNP	SNP	REF	SNP	REF	SNP	REF	REF	REF	REF	REF	REF	SNP	DIF	SNP	SNP	SNP	REF	REF	REF	REF	REF	SNP	DIF	SNP	REF	REF	SNP	REF	REF	REF		REF		REF	SNP	REF
chr1H	69602721	T	G	REF		REF	REF		ND		SNP	SNP	SNP	SNP		SNP	REF	SNP	ND	REF	REF	REF	DIF	REF	SNP	REF	SNP	SNP	SNP	REF	REF	REF	ND	REF	SNP	REF	SNP	REF	REF								REF		REF
chr1H	69956997	A	C	SNP	SNP	SNP	SNP	SNP	SNP	SNP	REF	REF	REF	REF	SNP	REF	SNP	REF	DIF	SNP	SNP	SNP	SNP	SNP	DIF	SNP	REF	REF	REF	SNP	SNP	SNP	SNP	SNP	SNP	SNP	REF	SNP	SNP	REF		SNP	SNP		SNP	SNP	SNP	ND	SNP
chr1H	70055019	A	G	SNP	REF	SNP	SNP	SNP	SNP	REF	REF	REF	REF	REF	SNP	REF	SNP	REF	DIF	SNP	SNP	SNP	SNP	SNP	REF	SNP	REF	REF	REF	SNP	SNP	SNP	SNP	SNP	REF	SNP	REF	SNP	SNP	REF	ND	SNP	SNP	REF	SNP	SNP	SNP	REF	SNP
chr1H	70057945	G	A	SNP	ND		SNP				ND		REF		SNP	ND		REF	ND	SNP	SNP	SNP	SNP	SNP	REF		ND	REF	REF	SNP	SNP	SNP	SNP	SNP	REF	SNP	REF	SNP	SNP	ND					SNP		SNP		SNP
chr1H	70059152	A	AT	SNP		SNP	SNP	SNP	SNP			REF	REF	REF	SNP		SNP		DIF		SNP	SNP	SNP		REF	SNP	REF	REF	REF	SNP	SNP	SNP	SNP		REF	SNP	REF				SNP				SNP		SNP	REF	SNP
chr1H	70060784	G	A	SNP	REF	SNP	SNP	SNP	SNP	REF	REF	REF	REF	REF	SNP	REF	SNP	REF	DIF	SNP	SNP	SNP	SNP	SNP	REF	SNP	REF	REF	REF	SNP	SNP	SNP	SNP	SNP	REF	SNP		SNP	SNP		SNP	SNP	SNP	REF	SNP		SNP		SNP
chr1H	70062744	T	C	SNP	SNP	SNP	SNP	SNP	SNP	SNP	REF	REF	REF	REF	SNP	REF	SNP	REF	DIF	SNP	SNP	SNP	SNP	SNP	REF	SNP	REF	REF	REF	SNP	SNP	SNP	SNP	SNP	SNP	SNP	REF	SNP	SNP	REF	SNP	SNP	SNP	REF	SNP	SNP	SNP	REF	SNP
chr1H	71396005	A	G	SNP	ND	SNP	SNP	SNP	SNP	REF	REF	REF				REF	SNP				SNP	SNP		SNP	REF	SNP	REF	REF	REF	SNP	SNP		SNP		REF	SNP	REF	SNP		REF				REF			SNP	ND	SNP
chr1H	71396194	T	C	SNP	REF	SNP	SNP	SNP	SNP	REF	REF	REF	REF	REF		REF			REF		SNP	SNP	SNP	SNP	REF	SNP	REF	REF			SNP	SNP	SNP	SNP	REF	SNP		SNP	SNP					REF			SNP	REF
chr1H	71668300	T	G	SNP	REF	SNP		SNP			REF	REF		REF	SNP	REF		REF	REF	SNP	SNP	SNP	SNP	SNP	REF	SNP	REF	REF	REF		SNP	SNP	SNP	SNP	REF	SNP	REF	SNP	SNP	REF	SNP	SNP	SNP	REF	SNP	SNP	SNP	REF	SNP
chr1H	72173707	A	G	REF		REF	REF	REF	SNP	SNP	REF	REF	REF	REF	SNP	REF	REF	ND	REF		REF	REF		REF	ND	REF	REF	REF	REF	REF	REF	REF		REF		SNP	REF		SNP		SNP	SNP		ND	SNP			REF	SNP
chr1H	72175286	A	AAG	REF		REF	REF	ND				SNP	SNP	SNP			REF	SNP	REF	REF	REF	REF	ND	REF	SNP		SNP	SNP			DIF	REF	REF		ND	REF	SNP	ND	REF		ND	REF	REF		REF	ND	REF	SNP	REF
chr1H	73283426	G	A	REF		REF	REF		REF			SNP		SNP	ND		ND	SNP	REF	REF	REF		REF	REF		REF	SNP	SNP	SNP		DIF	REF	REF	REF	REF	REF	SNP	REF	REF	SNP	REF			SNP	REF	REF	REF		REF
chr1H	73807723	TTCCTCC	T,TTCC	ND	REF			REF		REF	REF	REF	REF	REF		REF	ND	REF	REF	SNP	REF	REF		REF	REF	REF	REF	REF	REF	ND	REF	REF		REF	REF		REF		SNP	REF	SNP		SNP	REF		REF		REF	SNP
chr1H	73923375	A	C	REF		REF	REF	SNP	REF			ND	SNP			SNP	REF		REF	REF	REF	REF	DIF	REF	SNP	DIF		SNP	SNP	REF	REF	REF	REF	REF	SNP			DIF			REF	REF	REF		REF	ND	ND
chr1H	73925050	C	T	REF	SNP	REF	REF	SNP	ND		SNP	SNP	SNP		REF	SNP	REF	SNP	REF	REF	REF	REF	REF	REF	SNP	REF	SNP	SNP	SNP	ND	REF	REF	REF	DIF	SNP	REF	SNP	REF	REF	SNP	REF	ND	REF	SNP	REF	REF	REF	SNP	REF
chr1H	73927903	C	T	REF	SNP	REF	REF	SNP	REF	SNP	SNP	SNP	SNP	SNP	REF	SNP	REF	SNP	REF	REF	REF	REF	REF	REF	SNP	REF	SNP	SNP	SNP	REF	REF	REF	REF	REF	SNP	REF	SNP	REF	REF	SNP	REF	REF	REF	SNP	REF	REF	REF	SNP	REF
chr1H	74709427	G	C	SNP	SNP	SNP		REF	SNP		REF	REF	REF	REF		REF	SNP	REF	REF		SNP	SNP	SNP	SNP	REF	SNP	SNP	REF	REF	SNP	SNP	ND	SNP	SNP	SNP	SNP	REF	SNP	SNP	REF	SNP		SNP	REF	SNP		SNP	REF	SNP
chr1H	81129901	G	C	SNP		SNP	SNP	ND					REF	REF	SNP	REF	SNP	REF	REF	SNP	SNP		SNP	SNP	REF		SNP	REF	REF		SNP		SNP	SNP		SNP			SNP	ND	SNP					SNP	SNP		SNP
chr1H	84347173	CT	C		SNP	SNP	SNP		SNP		REF	REF	ND	REF	SNP	ND		REF	REF		SNP	SNP		SNP	REF			REF	REF	SNP	SNP	SNP	SNP	SNP	SNP		REF		SNP	REF	SNP					SNP	SNP		SNP
chr1H	93775395	A	T	SNP	SNP	SNP			SNP	SNP	REF	REF	REF	REF	SNP	REF		ND	SNP	SNP	SNP			SNP				REF	REF					SNP	SNP		REF		SNP		SNP	SNP	SNP	REF		SNP	SNP	REF
chr1H	123842334	C	T	ND	SNP	REF	REF	SNP	SNP		SNP	REF	REF	SNP	REF	SNP		SNP	REF		REF	REF	REF	ND	REF	REF	REF	SNP	REF	REF	REF	REF	REF	REF	SNP	REF		REF	REF	SNP	REF	REF	REF		REF	ND	REF	SNP	REF
chr1H	125859324	A	G	SNP	REF	SNP	SNP	REF	REF	REF	REF	SNP	SNP	REF	REF	REF	SNP	REF	SNP	REF	SNP	SNP	SNP	SNP	SNP	SNP	SNP	REF	SNP	SNP	SNP	SNP	SNP	SNP	REF	DIF	REF	SNP	REF	REF	REF	REF	REF	REF	REF	SNP	REF	REF	SNP
chr1H	128158788	T	G			SNP			REF	REF	REF	SNP				REF		ND	SNP	ND	SNP	SNP	SNP	SNP		SNP	SNP	REF	SNP	SNP	SNP	SNP	SNP	SNP	REF	SNP			REF		REF	ND	REF	ND	REF		DIF		SNP
chr1H	132842313	A	G	SNP	REF	SNP		REF	REF		REF	SNP		REF	ND	REF	SNP	ND		REF	SNP	SNP	SNP	SNP	SNP	SNP	SNP	DIF	SNP	SNP	SNP	SNP	SNP	SNP	REF	SNP		SNP	REF					REF	REF	SNP	REF	REF	SNP
chr1H	136530585	C	A	SNP	REF	SNP	SNP	REF	REF	REF	REF	SNP	SNP	REF	REF	REF	SNP	REF	SNP	REF	DIF	SNP	SNP	SNP	DIF	SNP	SNP	REF	SNP	SNP	SNP	DIF	SNP	DIF	REF	SNP	REF	SNP	REF	REF	REF	REF	REF	REF	REF	SNP	REF	REF	SNP
chr1H	140561265	C	A		REF			SNP	SNP	REF	REF		SNP	REF	REF	REF	SNP	REF	REF		SNP	SNP	SNP	SNP	REF		REF	REF	SNP	SNP	SNP	SNP	SNP		REF	SNP	REF	SNP		REF			REF	REF	REF		REF
chr1H	143845079	T	G		ND	SNP	SNP	REF	ND	REF	REF	SNP		REF		REF			SNP	REF			SNP	SNP	SNP	SNP	SNP	ND	SNP	SNP		SNP	SNP	SNP	REF	SNP	REF	SNP			REF		REF			SNP	REF		SNP
chr1H	144467592	T	C	SNP	ND	SNP	SNP	REF	REF		REF			REF		REF		REF	SNP	REF	SNP	SNP	SNP	SNP	SNP	SNP	SNP	REF	SNP	SNP	SNP	SNP	SNP	SNP	REF	SNP	REF	SNP	REF	REF	REF		REF		REF	SNP	REF	REF
chr1H	239526037	A	G	SNP	REF	SNP	SNP	REF	REF	REF	REF		SNP	REF	REF	REF	SNP	REF	SNP	REF	SNP	SNP	SNP	SNP	SNP	SNP	SNP	REF	SNP		SNP	SNP	SNP		REF	SNP	REF	SNP		REF		REF	REF	REF	REF	SNP	REF	REF	SNP
chr1H	239637527	G	T	REF	SNP	REF	REF	SNP	SNP	SNP	SNP	REF	REF	SNP	REF	SNP	REF	ND	DIF	REF	REF	REF	REF	REF	REF	REF	REF	DIF	REF	REF	REF	REF	REF	REF	SNP	REF	ND	REF	REF	SNP	REF	REF	REF	SNP	REF	REF	REF	SNP	REF
chr1H	239637670	C	T	REF	SNP	REF	REF	SNP	SNP	SNP	SNP	REF	REF	SNP	REF	SNP	REF	ND	DIF	REF	REF	REF	REF	REF	REF	REF	REF	SNP	REF	REF	REF	REF	REF	REF	SNP	REF	SNP	REF	REF	SNP	REF	REF	REF	SNP	REF	REF	REF	SNP	REF
chr1H	240530852	A	G	ND	SNP	REF	REF	SNP	SNP	SNP	SNP	ND	REF		REF	SNP	REF	SNP	HET	REF	REF	ND		REF	REF	REF	REF	SNP	REF	REF	REF	REF	REF	REF	SNP	DIF	SNP	REF	REF	SNP	REF	REF	REF	SNP	REF	REF	REF	SNP	REF
chr1H	244966413	C	T	REF	SNP	REF	REF	SNP	SNP	SNP	SNP	REF	REF	SNP	REF	SNP	REF	SNP	DIF	REF	REF	REF	REF	REF	REF	REF	REF	SNP	REF	REF	REF	REF	REF	REF	SNP	REF	SNP	REF	REF	SNP	REF	REF	REF	SNP	REF	REF	REF	SNP	REF
chr1H	246182364	C	T	REF	SNP	REF	REF	SNP	SNP	SNP	DIF	REF	REF	SNP	REF	SNP	REF	SNP	DIF	REF	REF	REF	REF	REF	REF	REF	REF	SNP	REF	REF	REF	REF	REF	REF	SNP	REF	SNP	REF	REF	SNP	REF	REF	REF	SNP	REF	REF	REF	SNP	REF
chr1H	247594662	GGA	GGAGA,G	REF	HET	REF		HET	HET	HET	DIF	REF	REF		REF	SNP	REF	SNP	REF	REF	HET	HET	DIF	REF	DIF	DIF	DIF	HET	DIF	DIF	DIF	DIF	REF	REF	SNP	REF	SNP	HET	REF	SNP	REF	REF	REF	HET	REF	REF	REF	HET	REF
chr1H	248917372	G	GAA			ND		SNP		SNP	SNP	REF			REF		REF	SNP	DIF	REF	REF	REF	REF	REF	DIF	REF	DIF	SNP	REF	REF	REF	REF	ND	REF	SNP			REF	REF		REF		REF		REF	REF	DIF	SNP	REF
chr1H	248919889	G	A	ND	SNP		REF			SNP	SNP	ND	REF	SNP			REF		SNP		ND	REF	REF	REF	REF	REF	DIF	SNP	REF	DIF	REF	REF	REF	ND	SNP	REF	SNP	REF	REF	SNP	REF	REF	REF		REF	REF	REF	SNP	REF
chr1H	248921124	C	T	REF			REF	SNP		SNP		ND	REF		REF	SNP	REF		DIF	REF	REF	REF	REF	REF	REF	REF	REF	SNP	REF	REF	REF	ND	REF	REF	SNP	REF		REF	REF			REF	REF		REF	ND	DIF		REF
chr1H	248922866	T	C			REF	REF					REF	ND	SNP	REF	SNP			ND	REF	REF	REF	REF	REF	REF	REF	REF	SNP	REF	REF	REF	REF	REF	DIF	SNP	REF		DIF	REF		REF	REF	REF		REF	REF	REF	SNP	REF
chr1H	250279685	G	T	REF	SNP	REF	REF	SNP	SNP	SNP	SNP	REF	REF	ND	REF	SNP	REF	SNP	DIF	REF	REF	REF	REF	REF	REF	REF	REF	DIF	REF	REF	REF	REF	REF	REF	DIF	REF	ND	REF	REF	SNP	REF	REF	REF	ND	REF	REF	REF	SNP	REF
chr1H	251208061	T	C	REF	SNP	REF	REF	SNP		SNP	SNP	REF	REF	SNP	REF	SNP	REF	SNP	DIF	REF	REF	REF	REF	REF	REF	REF	REF	SNP	REF	REF	DIF	DIF	REF	DIF	SNP	DIF	SNP	REF	REF	SNP	REF	REF	REF	SNP	REF	REF	DIF	SNP	REF
chr1H	251209620	C	T	REF	SNP	REF	REF	SNP	SNP	SNP	SNP	ND	REF		REF		REF		DIF	REF	REF	REF	REF	REF	REF	REF	REF	SNP	REF	REF	REF	REF	REF	REF	SNP	REF		REF	REF	SNP	REF	REF	REF	SNP	REF		REF		REF
chr1H	253433290	T	C	REF		REF	REF	SNP	SNP				ND	SNP	REF	SNP	REF		SNP	ND	REF	REF	ND	DIF	ND	REF	ND	SNP	REF	ND	DIF	DIF	REF	REF	SNP	REF	SNP	REF	ND		REF		REF		REF	REF			REF
chr1H	253486740	T	C	REF		REF	REF	SNP	SNP	SNP	SNP	REF	ND	SNP	REF	SNP	REF	SNP	DIF	REF	REF	REF	DIF	DIF	REF	REF	REF	SNP	REF	REF	DIF	DIF	REF	DIF	SNP	REF	SNP	REF	REF	SNP	REF	REF	REF	SNP	REF	REF	DIF	SNP	REF
chr1H	253487570	C	T	REF	SNP	REF	REF	SNP	SNP	SNP	SNP	REF	REF	SNP	REF	SNP	REF	SNP	DIF	REF	REF	REF	REF	REF	DIF	REF	REF	SNP	REF	REF	REF	REF	REF	DIF	SNP	REF	SNP	REF	REF	SNP	REF	REF	REF	SNP	REF	REF	REF	SNP	REF
chr1H	253806784	T	C	REF	SNP		REF	SNP	SNP	SNP	SNP	REF	REF	SNP	ND	SNP	REF	SNP	SNP	REF	REF	REF	REF	REF	REF	REF	REF	SNP	REF	REF	REF	REF	REF	REF	SNP	REF		REF	REF	SNP		REF	REF		ND	REF	DIF	SNP	REF
chr1H	253807283	C	T	REF	SNP	REF	REF	SNP	SNP	SNP	SNP		REF	SNP	ND		REF	SNP	DIF		REF	REF	REF	REF	DIF	REF	REF	SNP	REF	REF	REF	REF	REF	REF	SNP	REF	SNP	REF	REF	SNP	REF	REF	REF	SNP	REF	REF	REF	SNP	REF
chr1H	256964136	T	A	REF	SNP	REF	REF	SNP	SNP	SNP	SNP	REF	REF	SNP	REF	SNP	REF	SNP	SNP	REF	REF	REF	REF	REF	REF	REF	REF	SNP	REF	REF	REF	REF	REF	REF	SNP	REF	SNP	REF	REF	SNP	REF	REF	REF	SNP	REF	REF	REF	SNP	REF
chr1H	257028773	A	G			REF		SNP	SNP	SNP	SNP	ND		SNP	REF	SNP	REF	SNP	SNP		REF	REF	REF	REF	DIF	REF	REF	SNP	REF	REF	REF	REF	REF	REF	SNP	REF	SNP	ND			REF	REF	REF		REF		ND	SNP	REF
chr1H	257029468	G	A			REF	REF	SNP	SNP		SNP	ND	REF		REF		REF		DIF	REF	REF	REF		REF	REF	REF	DIF	SNP	REF	REF	REF	REF	REF	REF	SNP	DIF	SNP	REF	REF	SNP	REF	REF	REF	SNP	REF	ND	DIF	SNP	REF
chr1H	257032033	G	A	REF	SNP			SNP	SNP	SNP	SNP	REF	REF	ND	ND	SNP	REF	SNP	DIF	REF	REF	REF	REF	REF	DIF	REF	REF	SNP	DIF	REF	REF	REF	REF	REF	SNP	REF	SNP		REF	SNP	REF	REF	REF	SNP	REF		ND	SNP	REF
chr1H	257032580	T	C	REF			REF	SNP	SNP		SNP		REF	SNP					SNP	REF	REF	ND	ND	REF	REF	REF	DIF	SNP	REF	DIF	DIF	REF	REF	REF	SNP	ND				SNP	REF	ND	REF		ND	REF	REF		REF
chr1H	257404563	T	C	REF	SNP		ND	SNP	SNP	SNP		REF		SNP		SNP	REF	SNP	SNP	ND			REF	REF	REF	REF	REF	SNP	REF		REF	REF		DIF	SNP	REF	SNP				REF	REF		SNP	ND	REF	ND	SNP	REF
chr1H	258539497	T	C	REF		REF	REF	SNP	SNP		SNP		REF		REF	SNP			SNP	REF	ND	REF	REF	REF	DIF	DIF	REF	SNP	REF	REF	REF	REF	REF	REF	SNP	REF	SNP		REF		REF			SNP	REF		REF		REF
chr1H	258545707	CATAT	CAT,C	REF	SNP	REF	REF	SNP	SNP	SNP	DIF	ND	REF	SNP	REF	SNP	REF	SNP	DIF	REF	DIF	REF	REF	REF	REF	HET	DIF	SNP	REF	REF	DIF	REF	REF	REF	SNP	REF	SNP	REF	REF	SNP	REF	REF	REF	SNP	REF	REF	REF	SNP	DIF
chr1H	259373108	G	A	REF		REF	REF		SNP	SNP	SNP	REF		SNP	REF	SNP	ND				REF	REF	REF	REF	REF	REF	REF	SNP	REF	REF	REF	REF	REF	REF	SNP	REF	SNP	REF	REF	SNP		REF	REF	SNP	REF		REF		REF
chr1H	259373308	A	C	REF	SNP	REF	REF	SNP		SNP	SNP	REF	REF	SNP	REF	SNP	REF	SNP	SNP	REF	REF	REF	REF	REF	REF	REF	REF	SNP	REF	REF	REF	DIF	REF	REF	ND	REF	SNP	REF	REF	SNP	REF	REF	REF	SNP	REF	REF	REF	SNP	REF
chr1H	259373809	T	C	REF	SNP	REF	REF	SNP	SNP	SNP	SNP	REF	REF	SNP	REF	SNP	REF	SNP	SNP	REF	REF	REF	DIF	REF	REF	DIF	REF	SNP	DIF	DIF	REF	REF	REF	REF	SNP	REF	SNP	REF	REF	SNP	REF	REF	REF	SNP	REF	REF	REF	SNP	REF
chr1H	260237219	G	A	REF	SNP	REF	REF	SNP	SNP	SNP	SNP	REF	REF	SNP	REF	SNP	REF	SNP	DIF	REF	REF	REF	REF	REF	REF	REF	REF	SNP	REF	REF	REF	REF	REF	REF	SNP	REF	SNP	REF	REF	SNP	REF	REF	REF		REF		REF	SNP	REF
chr1H	260669196	A	T	REF	SNP	REF	REF	SNP	SNP	SNP	SNP		REF	SNP	REF	SNP	REF	SNP	HET	REF	REF	REF	REF	REF	REF	REF	REF	SNP	REF	REF	REF	REF	REF	REF	SNP	REF	SNP	REF	REF		REF		REF			REF	REF	SNP	REF
chr1H	261333399	A	G	REF	SNP	REF	REF	SNP	SNP	SNP	SNP	REF	REF	SNP	REF	SNP	REF	SNP	DIF	REF	DIF	REF	REF	REF	REF	REF	REF	DIF	REF	REF	REF	REF	REF	REF	SNP	REF	SNP	REF	REF	SNP	REF	REF	REF	SNP	REF		REF	SNP	REF
chr1H	261333487	A	G	REF	SNP	REF	REF	SNP	SNP	SNP	SNP	REF	REF	ND	REF	SNP	REF	SNP	DIF	REF	REF	REF	REF	REF	REF	REF	REF	SNP	REF	REF	REF	REF	REF	REF	SNP	REF	SNP	REF	REF	SNP	REF	REF	REF	SNP	REF	REF	REF	SNP	REF
chr1H	261763033	AGT	A		SNP	REF	REF		SNP					SNP	REF				DIF	REF	REF	ND	REF	REF	REF	REF	REF	SNP	ND	REF	REF	ND	REF		SNP	REF	SNP	REF		SNP		REF	REF	SNP	REF	REF	DIF		REF
chr1H	261766392	C	T	ND		ND	REF		SNP	SNP	SNP	REF	REF	SNP	REF	SNP	REF	SNP	HET		REF	DIF	DIF	REF	REF	REF	REF	SNP	REF	REF	REF	ND	ND		SNP	REF	SNP	REF	REF			REF	REF	SNP	REF		REF	SNP
chr1H	261772010	A	C	REF	SNP	REF	REF	SNP	SNP	SNP	DIF	REF	REF	SNP	REF	SNP	REF	SNP	DIF	REF	REF	DIF	REF	REF	REF	REF	REF	SNP	REF	REF	REF	REF	DIF	DIF	SNP	DIF	SNP	REF	REF	SNP	REF	REF	REF	SNP	REF	REF	REF	SNP	REF
chr1H	261773376	T	C	REF		REF	REF	SNP	SNP	SNP	SNP	REF		SNP	REF	SNP	REF	SNP	SNP		REF	REF	REF	REF	REF	REF		SNP	REF		REF	REF	REF	ND	SNP	REF		REF	REF		REF		REF	SNP	REF	REF	REF	SNP	REF
chr1H	261938058	G	A	REF	SNP	REF	REF	SNP	SNP	SNP	SNP	REF	REF	SNP	REF		REF	SNP	HET	REF	REF	REF	REF	DIF	REF	REF	REF	SNP	REF	REF	DIF	REF	REF	REF	SNP	REF		REF	REF	SNP	REF	REF			REF	REF	REF	SNP	REF
chr1H	261938418	TTG	T	ND		REF	REF	SNP	SNP	SNP	SNP	REF	REF		REF		REF	SNP	HET	REF	REF	REF	REF	REF	REF	REF	REF	SNP	REF	REF	DIF	REF	REF	REF	SNP	REF		REF	REF	SNP	REF	REF	REF		REF	REF	REF	SNP	REF
chr1H	262943903	C	T	REF	SNP	REF	REF	SNP	SNP	SNP	SNP	REF	REF		REF	SNP	REF	SNP	DIF	REF	REF	REF	REF	REF	REF	REF	REF	SNP	REF	REF	REF	REF	REF	REF	SNP	REF	SNP	REF	REF	SNP	REF	REF			REF	REF	REF		REF
chr1H	263722133	G	A	REF	SNP	REF	REF	SNP	SNP	SNP	SNP	REF	REF	SNP	REF	SNP	REF	SNP	DIF	REF	REF	REF	REF	REF	REF	REF	REF	SNP	REF	REF	REF	REF	REF	REF	SNP	REF	SNP	REF	REF	SNP	REF	REF	REF	SNP	REF	REF	REF	SNP	REF
chr1H	263723519	C	T	REF	SNP	REF	REF	SNP	SNP	SNP	SNP	REF	REF	SNP	REF	SNP	REF	SNP	HET	REF	REF	REF	REF	REF	REF	REF	REF	SNP	REF	REF	REF	REF	REF	REF	SNP	REF	SNP	REF	REF	SNP	REF	REF	ND	SNP	REF	REF	REF	SNP	REF
chr1H	263723939	T	A	REF	ND	REF	REF	SNP	ND	SNP	SNP	REF	REF	SNP	REF	SNP	REF	SNP	DIF	REF	REF	REF	REF	REF	REF	REF	REF	SNP	REF	REF	REF	REF	REF	REF	SNP	REF	SNP	REF	REF	SNP	REF	REF	REF	SNP	REF	REF	REF	SNP	REF
chr1H	263724451	T	C	REF	SNP	REF	REF	SNP	SNP	SNP	SNP	REF	REF	SNP	REF	SNP	REF	SNP	DIF	REF	REF	REF	REF	REF	REF	REF	REF	SNP	REF	REF	REF	REF	REF	REF	DIF	REF	SNP	REF	REF	SNP	REF	REF	REF	SNP	REF	REF	REF	SNP	REF
chr1H	263724557	A	G	REF	SNP	REF	REF	SNP	SNP	SNP	SNP	REF	REF	SNP	REF	SNP	REF	SNP	DIF	REF	REF	REF	REF	REF	REF	REF	REF	SNP	REF	REF	REF	REF	REF	REF	DIF	REF	SNP	REF	REF	SNP	REF	REF	REF	SNP	REF	REF	REF	SNP	REF
chr1H	264017590	G	C			ND	REF	SNP	SNP		SNP	REF	REF	SNP	REF	SNP		SNP	DIF	ND	REF	REF	ND	REF	REF	REF	REF	SNP	REF	REF	REF	REF	REF	REF	SNP	REF	SNP	REF	REF	SNP		ND	REF			REF	REF	SNP	REF
chr1H	264017656	C	T			ND	REF	SNP			SNP	REF		SNP	REF	SNP			HET	ND	REF	REF	ND	REF	REF	REF	REF	SNP	REF	REF	DIF	REF	REF	REF	SNP	REF	SNP	REF	REF	SNP		ND	REF		REF	ND	REF	SNP	REF
chr1H	264022003	G	A	REF	SNP	REF	REF	SNP	SNP	SNP	SNP	REF	REF	SNP	REF	SNP	REF	SNP	DIF	REF	REF	REF	REF	REF	REF	REF	REF	SNP	REF	REF	REF	REF	REF	REF	SNP	REF	SNP	REF	REF	SNP	REF	REF	REF	SNP	REF	REF	REF	SNP	REF
chr1H	264589257	C	T	REF		REF	REF	SNP	SNP			REF	ND		REF	SNP	REF	SNP	REF	REF	REF	DIF	REF	DIF	REF	REF	REF		REF	REF	REF	REF	REF	ND	SNP	DIF	SNP	REF	REF			ND	REF	SNP	REF		REF	SNP	REF
chr1H	264589757	G	GT	REF	SNP	REF	REF	SNP	ND	SNP	SNP	REF	REF	SNP	REF	SNP	REF	SNP	DIF	REF	REF	REF	REF	REF	REF	REF	REF	SNP	REF	REF	REF	REF	REF	REF	SNP	REF	SNP	REF	REF	SNP	REF	REF	REF	SNP	REF	REF	REF	SNP	REF
chr1H	264589975	G	T	REF	SNP	REF	REF	SNP	SNP	SNP	SNP	REF	REF	SNP	REF	SNP	REF	SNP	DIF	REF	REF	REF	REF	REF	REF	REF	REF	SNP	REF	REF	REF	REF	REF	REF	SNP	REF	SNP	REF	REF	SNP	REF	REF	REF	SNP	REF	REF	REF	ND	REF
chr1H	264592234	A	G	REF	SNP	REF	REF	SNP	SNP	SNP	SNP		REF	SNP	REF	SNP	REF	SNP	DIF	REF	REF	REF	REF	REF	REF	REF	REF	SNP	REF	REF	REF	REF	REF	REF	SNP	REF	SNP	REF	REF	SNP		REF	REF	SNP	REF	REF	DIF	SNP	REF
chr1H	265260376	A	G	REF	SNP	REF	REF	SNP	SNP	SNP	SNP	REF	REF	SNP	REF	SNP	REF	ND	DIF	REF	REF	REF	REF	REF	REF	REF	REF	SNP	REF	REF	REF	REF	REF	REF	SNP	REF	SNP	REF	REF	SNP	REF	REF	REF	SNP	REF	REF	REF	SNP	REF
chr1H	266245549	A	G	REF	SNP	REF	REF	SNP	SNP	SNP	SNP	REF	REF	SNP	REF	SNP	REF	SNP	DIF	REF	REF	REF	REF	REF	REF	REF	REF	SNP	REF	REF	REF	REF	REF	REF	SNP	REF	SNP	REF	REF	SNP	REF	REF	REF	SNP	REF	REF	REF	SNP	REF
chr1H	266246785	C	A	REF	SNP	REF	REF	SNP	SNP	SNP	SNP	REF	REF	SNP	REF	SNP	REF	SNP	DIF	REF	REF	REF	REF	REF	REF	REF	REF	SNP	REF	REF	REF	REF	REF	REF	SNP	REF	SNP	REF	REF	SNP	REF	REF	REF	SNP	REF	REF	REF	SNP	REF
chr1H	266634568	T	C				ND			SNP	SNP				REF		ND				ND	REF	ND	REF	ND	REF	REF	SNP	REF	REF	REF	REF	DIF	REF	SNP	REF	SNP	REF	REF			REF	REF		REF	REF	REF	SNP	REF
chr1H	266635685	C	T				REF	SNP		SNP	SNP	ND	ND	SNP	REF				SNP	REF	REF	ND	DIF	REF	REF	REF	REF	SNP	REF	DIF	REF	REF	ND		SNP	REF		REF	REF	SNP			REF	SNP	REF		DIF	SNP	REF
chr1H	266637074	C	T	REF				SNP	SNP	SNP	SNP							SNP	REF		REF	REF		REF	REF	REF	REF	SNP	REF	REF	REF	DIF	REF	ND	SNP	REF	SNP	REF				REF						SNP	REF
chr1H	266642838	A	G	REF	SNP		REF	SNP				REF	REF	SNP	REF		REF		SNP	REF	REF	REF	ND	REF	REF	REF	REF	SNP	ND	REF	DIF	DIF	REF	REF	SNP	REF		REF		SNP	REF	REF		SNP	REF	REF	REF		ND
chr1H	266643036	C	T	REF		REF	REF	SNP			SNP		ND	SNP	REF	SNP			DIF	REF	REF	REF	REF	REF	ND		REF	SNP	REF	ND	REF	REF	REF	REF	SNP	REF	SNP	REF	REF			REF	REF		REF	REF	DIF		REF
chr1H	266643426	C	T	REF		REF		SNP	SNP		SNP		REF	SNP		SNP		SNP		REF	REF	REF	REF	REF	REF	REF	DIF	SNP		REF	REF	REF	REF		SNP	DIF		REF		SNP			REF	SNP	REF	REF	REF	SNP	REF
chr1H	266645077	C	A	REF		REF		SNP	SNP	SNP	SNP			SNP	REF			SNP			REF	REF	REF	REF		REF	REF	SNP	REF	ND	ND	REF	REF	DIF	SNP	REF			REF		ND		ND	SNP	REF	REF	REF		REF
chr1H	266647147	G	A	REF		ND	REF	SNP		SNP			ND	SNP				SNP	SNP	REF		REF	DIF		REF	ND	REF	SNP	REF	REF	DIF	REF	REF	ND	SNP	REF	SNP	REF		SNP		ND	REF	SNP	REF		DIF		REF
chr1H	267245233	G	C				ND				SNP	REF	REF						SNP	ND	REF	DIF	REF	REF	ND	REF	DIF	SNP	REF	DIF	REF		DIF	REF	SNP	REF	SNP	REF				REF	REF		REF	REF	REF	SNP	REF
chr1H	267635044	C	T				REF				SNP		REF	SNP	REF			SNP	SNP	REF				REF		REF	REF	SNP	REF		REF			REF		REF	SNP	ND	REF	SNP	REF	REF		SNP	REF	ND		SNP
chr1H	267635512	C	G			REF		SNP	SNP		SNP	ND		SNP	REF				SNP	REF	REF	REF		DIF	REF	REF	REF	SNP	REF	DIF	REF	REF	ND		SNP	REF		REF	REF	SNP		REF	ND		REF	REF	REF	SNP
chr1H	268003038	G	A	REF	SNP	REF	REF	SNP			SNP	REF	ND	SNP	REF	SNP	REF	SNP	SNP	REF	REF	REF	REF	REF	REF	REF	REF	SNP	REF	REF	REF	REF	REF	DIF	SNP	REF	SNP	REF	REF	SNP	REF	REF		SNP	REF	REF	REF	SNP	REF
chr1H	268004253	C	G	REF	SNP	REF	REF	SNP	SNP	SNP	SNP	REF	REF	SNP	REF	ND	REF	SNP	SNP	REF	REF	REF	REF	REF	REF	REF	REF	SNP	REF	REF	REF	REF	REF	REF	SNP	REF	SNP	REF	REF	SNP	REF	REF		SNP	REF	REF	REF	SNP	REF
chr1H	268004583	G	A	REF	SNP	ND	REF		SNP		SNP	ND	ND	SNP	REF	SNP	REF	SNP		ND	DIF	ND	REF	REF	REF	DIF	ND	SNP	REF	REF	REF	REF	REF	REF	SNP	REF	SNP	REF	REF	SNP		REF			REF		REF	SNP	REF
chr1H	268004818	G	A	REF	SNP	REF	REF	SNP	SNP	SNP	SNP	REF	REF	SNP	REF	SNP	REF	ND	DIF	REF	REF	REF	REF	REF	REF	REF	REF	SNP	REF	REF	REF	REF	REF	REF	SNP	REF	SNP	REF	REF	SNP	REF	REF	REF	SNP	REF	REF	REF	SNP	REF
chr1H	269224160	C	CCA	REF	SNP	REF	REF	SNP	SNP	SNP	SNP	REF	REF	SNP	REF	SNP	REF	SNP	DIF	REF	REF	REF	REF	REF	REF	REF	REF	SNP	REF	REF	REF	REF	REF	REF	SNP	REF	SNP	REF	REF	SNP	REF	REF	REF		REF	REF	REF	SNP	REF
chr1H	269224656	GT	G,GTT	REF	SNP	REF	REF	SNP	SNP	SNP	SNP	REF	REF	SNP	REF	SNP	REF	SNP	DIF	REF	REF	REF	DIF	REF	REF	REF	REF	SNP	DIF	REF	REF	REF	REF	REF	SNP	REF	SNP	DIF	REF	SNP	REF	REF	REF		REF	REF	REF	SNP	DIF
chr1H	269225390	G	A	SNP		SNP	SNP	SNP	SNP	SNP	SNP	REF	REF	SNP	REF	SNP	SNP	SNP	SNP	REF	SNP	REF	REF	SNP	REF	REF	REF	SNP	REF	REF	REF	REF	SNP	SNP	SNP	SNP	SNP	DIF	REF		REF	REF	REF	SNP	REF	SNP	REF	SNP	SNP
chr1H	270047713	C	T	SNP	SNP	SNP	SNP	SNP	SNP	SNP	SNP	SNP	SNP	ND	REF	SNP	SNP	SNP	SNP	REF	SNP	REF	REF	SNP	SNP	REF	REF	SNP	SNP	REF	REF	REF	SNP	SNP	SNP	SNP	SNP	SNP	REF	SNP	REF	REF	REF	SNP	REF	SNP	REF	SNP	SNP
chr1H	270047927	T	C	REF	SNP	REF	REF	SNP	SNP	SNP	SNP	REF	REF	SNP	REF	SNP	REF	SNP	DIF	REF	REF	REF	REF	DIF	REF	REF	REF	SNP	REF	REF	REF	REF	REF	REF	SNP	REF	SNP	REF	REF	SNP	REF	REF	REF	SNP	REF	REF	DIF	SNP	REF
chr1H	270049679	G	T	SNP	REF	SNP	SNP	REF	REF	REF	REF	SNP	SNP	REF	REF	REF	SNP	REF	REF	REF	SNP	REF	REF	SNP	DIF	DIF	REF	DIF	SNP	REF	REF	REF	SNP	SNP	DIF	ND	REF	SNP	REF	REF	REF	REF	REF	REF	REF	SNP	REF	REF	SNP
chr1H	270051789	G	A				ND	SNP			SNP		ND			SNP		SNP	SNP		SNP	REF		SNP	REF	REF		SNP	REF		ND	REF	SNP	SNP		SNP	SNP	SNP	ND			REF	REF	SNP		SNP	REF		SNP
chr1H	270481492	CA	C,CAA	HET	SNP	SNP	SNP	ND	HET	ND	DIF	SNP	SNP	SNP	REF	SNP	SNP	HET	SNP	REF	DIF	REF	REF	SNP	DIF	DIF	REF	SNP	DIF	REF	REF	REF	SNP	SNP	SNP	DIF	SNP	DIF	REF	SNP	REF	REF	REF	SNP	REF	SNP	REF	SNP	DIF
chr1H	270482566	GT	G			REF	REF		SNP	SNP	SNP	REF		SNP	REF	SNP	REF	SNP		ND	ND	ND	REF	REF	ND	REF	REF	SNP	REF		REF			REF	SNP	REF						REF	REF	SNP	REF	REF			REF
chr1H	270793346	A	G		SNP	SNP	SNP		SNP	SNP	HET		SNP				SNP	SNP	SNP	REF	SNP	REF	REF	SNP	SNP	REF	REF	SNP	SNP	REF	REF	ND	SNP	SNP	SNP	SNP	SNP	SNP	REF	SNP		ND	REF	SNP	REF	SNP			SNP
chr1H	271137059	T	C	ND	SNP			SNP	SNP	SNP	SNP	REF	REF	SNP	ND	SNP	SNP	ND	SNP	REF	SNP	REF	REF	SNP	REF	REF	DIF	SNP	REF	REF	DIF	DIF	SNP	SNP	SNP	SNP	SNP	SNP	REF	SNP		REF	ND	SNP	REF	SNP	REF	SNP	SNP
chr1H	271293287	T	C	REF	SNP	REF	REF	SNP	SNP	SNP	SNP	REF	REF	SNP	REF	SNP	REF	SNP	DIF	REF	REF	REF	REF	REF	REF	REF	REF	SNP	REF	REF	REF	REF	REF	REF	DIF	REF	ND	REF	REF	SNP	REF	REF	REF	ND	REF	REF	REF	SNP	REF
chr1H	271988409	A	G	ND		REF	REF	SNP		SNP	SNP	SNP	SNP	SNP			REF	SNP	SNP	REF	REF	ND	REF	REF	SNP	REF	REF	SNP	SNP	REF	REF	REF	REF		SNP	REF	SNP	REF	REF	SNP							REF		REF
chr1H	272440455	T	C	REF	SNP	REF	REF	SNP	SNP	SNP	SNP	SNP	SNP	SNP	REF	SNP	REF	SNP	DIF	REF	REF	REF	REF	REF	SNP	REF	REF	SNP	SNP	REF	REF	REF	REF	REF	SNP	REF	SNP	REF	REF	SNP	REF	REF	REF	SNP	REF	REF	REF	SNP	REF
chr1H	273235066	T	A	REF	SNP	REF	REF	SNP	SNP	SNP	SNP	SNP	SNP	SNP	REF	SNP	REF	SNP	DIF	REF	REF	REF	REF	REF	SNP	REF	REF	SNP	SNP	REF	REF	REF	REF	REF	SNP	REF	SNP	REF	REF	SNP	REF	REF	REF	SNP	REF	REF	REF		REF
chr1H	273235658	A	G	REF	SNP	REF	REF	SNP	SNP	SNP	SNP	SNP	SNP	SNP	REF	SNP	REF	SNP	DIF	ND	REF	REF	REF	REF	SNP	REF	REF	DIF	SNP	REF	REF	REF	REF	REF	SNP	REF	SNP	DIF	REF	SNP	REF	REF	REF	SNP	REF	REF	DIF	SNP	REF
chr1H	273341322	C	CT	ND		REF	REF				SNP	REF			REF		ND		REF	REF	REF	REF	REF	REF	REF	REF	REF	SNP	REF	REF	REF	REF	REF	REF	SNP	DIF		DIF	REF		ND	REF	REF		REF	REF	REF		REF
chr1H	274026934	T	C	REF	SNP	REF	REF	SNP	SNP	SNP	SNP	REF	REF	SNP	REF	SNP	REF		DIF	REF	REF	REF	REF	REF	REF	REF	REF	SNP	REF	REF	REF	REF	REF	DIF	SNP	REF	SNP	REF	REF	SNP	REF		REF		REF	ND	REF	SNP	REF
chr1H	274867999	C	T			REF	REF	SNP	SNP	SNP	DIF	REF	REF	ND	REF	SNP	REF	SNP	DIF	REF	REF	REF	REF	REF	REF	REF	REF	SNP	REF	REF	REF	REF	REF	REF	DIF	REF	SNP	REF	REF	SNP	REF	REF	REF	SNP	REF	REF	REF	SNP	REF
chr1H	275002221	T	C	REF	SNP	REF	REF			SNP	SNP		REF	SNP	REF	SNP	REF	SNP	DIF		REF	REF	REF	REF	REF	REF	REF	SNP	ND	REF	REF	REF	REF	DIF	SNP	REF	SNP	REF	REF	SNP	REF	REF		SNP	REF	REF	DIF	SNP	REF
chr1H	275003190	A	G	REF	SNP	REF	REF	SNP	SNP	SNP	SNP	REF		SNP	REF	SNP	REF	SNP	DIF	REF	REF	REF	REF	REF	REF	DIF	REF	SNP	DIF	REF	REF	REF	REF	REF	DIF	REF	SNP	REF	REF	SNP	REF	REF	REF	SNP	REF	REF	REF	SNP	REF
chr1H	275286970	G	C	SNP	SNP	SNP	SNP	SNP	SNP	SNP	DIF	SNP	ND	SNP	REF	SNP	SNP	SNP	SNP	REF	SNP	REF	REF	SNP	SNP	REF	REF	SNP	SNP	REF	REF	REF	SNP	SNP	DIF	SNP	SNP	SNP	REF	SNP	REF	REF	REF	SNP	REF	SNP	REF	SNP	DIF
chr1H	275287606	A	G	REF	SNP	REF	REF	SNP	ND	SNP	SNP	REF	REF	SNP	REF	SNP	REF	SNP	DIF	REF	REF	REF	REF	REF	REF	REF	REF	SNP	REF	REF	REF	REF	REF	REF	SNP	REF	SNP	REF	REF	SNP	REF	REF	REF	SNP	REF	REF	REF	SNP	REF
chr1H	275290884	A	G	REF	SNP	REF	REF	SNP		SNP	SNP	REF	REF	SNP	REF	SNP	REF	SNP	DIF	REF	REF	DIF	REF	REF	REF	REF	REF	SNP	REF	REF	REF	REF	REF	REF	SNP	REF	SNP	REF	REF	SNP		REF	REF	SNP	REF	REF	REF	SNP	REF
chr1H	276731759	C	A			REF	REF	SNP	SNP		SNP		REF		REF								REF	REF	REF	DIF					REF		REF	REF	SNP	REF	SNP	REF	REF			REF	REF	SNP	REF	REF	REF	SNP	REF
chr1H	278252942	T	C	REF	SNP		REF		SNP	SNP	SNP	REF	REF	SNP		SNP		SNP	SNP	REF	REF	REF		REF	REF	REF	REF	SNP	REF	REF	REF	REF	REF	REF	SNP	REF	SNP	REF	ND	SNP	REF				REF	REF	DIF		REF
chr1H	278254364	G	A	REF	SNP	REF	REF	SNP	SNP		SNP	REF		SNP	REF	SNP	REF	SNP		REF	DIF	REF	REF	REF	REF	REF	REF	SNP	REF	REF		REF	REF	REF	SNP	REF	SNP	REF	REF	SNP	REF		REF		REF	REF	REF	SNP	REF
chr1H	278255421	G	C	REF	SNP	REF	REF	SNP		SNP	SNP	REF	REF	SNP	REF	SNP	REF		SNP	REF	REF	REF	DIF	REF	REF	REF	REF	SNP	REF	REF		REF	REF	REF		REF	SNP	REF	REF	SNP	REF	REF	REF		REF	ND	REF	SNP	REF
chr1H	278255785	A	G	REF	SNP	REF	ND	SNP	SNP	SNP	SNP	ND	REF	SNP	REF	SNP	REF	SNP	SNP	REF	DIF	REF	REF	REF	REF	REF	REF	SNP	REF	REF	REF	REF	REF	REF	SNP	DIF	SNP	REF	REF	SNP	REF	REF	REF	SNP	REF	REF	REF	SNP	REF
chr1H	278256232	G	C	REF		REF	REF	SNP	SNP		SNP	REF	REF	SNP		SNP			SNP	REF	ND	REF		REF	REF	REF	REF	SNP	REF	REF	DIF	ND	REF		SNP	DIF	SNP	REF	REF	SNP			ND		REF		REF	SNP	REF
chr1H	278554007	T	G	REF	SNP	REF	REF	SNP	SNP	SNP	SNP	REF	REF	SNP	REF	SNP	REF	SNP	SNP	REF	REF	REF	REF	DIF	REF	REF	DIF	SNP	REF	REF	REF	REF	REF	DIF	SNP	REF	SNP	REF	REF	SNP	REF	REF	REF	SNP	REF	REF	REF	SNP	REF
chr1H	279478244	C	A	REF	SNP	REF	REF	SNP	SNP	SNP	SNP	REF	ND	SNP	REF	SNP	REF		SNP	REF	REF	REF	REF	REF	DIF	REF	REF	SNP	REF	DIF	REF	REF	REF	REF	SNP	REF	SNP	REF	REF	SNP	REF	REF	REF	SNP	REF	REF	REF	SNP	REF
chr1H	279478466	C	T	REF	SNP	REF	REF	SNP	SNP	SNP	SNP	REF	REF	SNP	REF	SNP	REF	SNP	DIF	REF	REF	REF	REF	DIF	DIF	REF	DIF	SNP	REF	REF	REF	REF	REF	REF	SNP	REF	SNP	REF	REF	SNP	REF	REF	REF	SNP	REF	REF	REF	SNP	REF
chr1H	279482646	A	T	REF					SNP	SNP	SNP	REF			REF	SNP	REF		SNP	REF	REF	REF	REF	REF	REF	REF	REF	SNP	REF	REF	REF	REF	REF	REF	SNP	DIF	SNP	REF							REF	REF	REF		REF
chr1H	279482963	T	A	REF	SNP	REF	REF	SNP	SNP	SNP	SNP	REF			REF	SNP	REF	SNP	SNP	REF	REF	REF	REF	REF		REF	REF	SNP	REF	REF	REF	REF	REF	REF	SNP	DIF	SNP	REF	REF	SNP		REF	REF		REF	REF	REF		REF
chr1H	280300334	T	C	REF	SNP	REF	REF	SNP	SNP	SNP	SNP	REF	REF	SNP	REF	SNP	REF	SNP	SNP	REF	ND	REF	REF	REF	REF	REF	REF	SNP	REF	REF	REF	REF	REF	REF	SNP	REF	SNP	REF		SNP	REF	REF	REF	SNP	REF	REF	REF	SNP	REF
chr1H	281387771	T	C	REF		REF	REF	SNP	SNP	SNP		SNP	SNP		REF		REF	SNP	DIF	REF	DIF	REF	DIF	REF	SNP	REF	REF	SNP	SNP	REF	REF	REF	REF	DIF	SNP			REF	REF		REF	REF	REF		REF	REF	DIF		REF
chr1H	281971069	G	A		SNP			SNP	SNP		SNP			SNP		SNP		SNP	SNP			REF	REF	REF	SNP	REF	REF		SNP	REF	REF	REF		REF	SNP		SNP		ND			REF	REF		ND		REF		REF
chr1H	281975334	G	A		SNP			SNP	SNP	SNP	SNP		SNP	SNP	REF			SNP	SNP			REF	ND		SNP	REF	DIF	SNP	SNP	REF	REF	REF	REF		SNP		SNP				REF	REF	REF		REF		ND	SNP
chr1H	281975700	G	A		SNP			SNP	SNP	SNP		SNP	SNP	SNP		SNP		SNP	SNP	REF	REF	REF	DIF		SNP	REF	REF	SNP	SNP	REF	REF	REF			SNP	REF	SNP	REF	REF	SNP	REF		REF		REF		REF	SNP
chr1H	281978708	T	C		SNP			SNP	SNP	SNP	SNP		SNP	SNP	ND	SNP		SNP	DIF	REF	ND	ND	REF		SNP	REF	REF	SNP	SNP	REF	REF	REF			SNP			REF	REF	SNP	REF	REF	REF		REF		REF	SNP
chr1H	281979858	C	T	REF	SNP	REF	REF	SNP	SNP	SNP	SNP	REF	REF	ND	REF	SNP	REF	SNP	DIF	REF	REF	REF	REF	REF	REF	REF	REF	SNP	REF	REF	REF	REF	REF	REF	SNP	REF	SNP	REF	REF	SNP	REF	REF	REF	SNP	ND	REF	DIF	SNP	REF
chr1H	281982817	C	T	REF		REF	REF		SNP	SNP	SNP	SNP	SNP	SNP	ND	SNP	REF	SNP	REF	ND	REF	ND	REF	REF	SNP	REF	REF	SNP	SNP	REF	REF	REF	REF	REF	SNP	REF	SNP	REF	REF			REF	REF	SNP	REF	REF	REF	SNP	REF
chr1H	281983619	T	C	REF		REF	REF									SNP	REF		REF		REF	REF	REF	REF	SNP		REF	SNP	SNP		REF	REF	REF	REF		REF	SNP	REF			ND		REF		ND	REF			REF
chr1H	281984237	C	T	REF	SNP	REF	REF							SNP	REF		REF		DIF		REF	REF		REF	REF	REF	REF	SNP	REF	ND	REF	DIF	REF	REF		REF	SNP	REF	REF			REF	REF		REF	REF	REF	SNP	REF
chr1H	281985479	A	G	REF	SNP	REF	REF	SNP		SNP		SNP					REF	SNP	REF	REF	REF	REF		REF	SNP	REF			SNP		REF	REF	REF	REF		REF	SNP	REF	REF				REF			REF	REF		REF
chr1H	281985784	T	C	REF		REF	REF		SNP	SNP	SNP		SNP			SNP	REF	SNP	DIF	REF	REF	DIF		REF	SNP	REF	REF	SNP	SNP	REF	REF	REF	REF	DIF	SNP	REF	SNP	REF	ND	SNP		REF	REF	SNP	REF	REF	REF	SNP	REF
chr1H	281986254	G	A	REF		REF	REF	SNP	SNP	SNP		ND			ND		REF		REF		REF	REF		REF	REF	REF	REF	SNP	REF	ND	REF	REF	REF	REF	SNP	REF		REF			ND	REF	REF		REF	REF	DIF		REF
chr1H	281987377	A	T	REF	SNP	REF	REF	SNP			SNP		SNP		REF	SNP	REF	SNP	DIF	REF	REF	REF	ND	REF	SNP	REF	DIF	SNP	SNP	REF	REF	REF	REF	REF	SNP	REF	SNP	REF	REF			REF	REF	SNP	REF	REF	REF		REF
chr1H	281987858	C	T	REF	SNP	REF	REF	SNP	SNP		SNP	REF	REF	SNP			REF		HET		REF	REF	REF	REF	DIF	REF	ND	SNP			REF	REF	REF	REF	SNP	REF	SNP	REF	REF	SNP			REF		REF	REF	REF		REF
chr1H	281987949	T	G	SNP		SNP	SNP	SNP			SNP	SNP	SNP				SNP		SNP		SNP	REF	DIF	SNP	SNP	DIF	REF	SNP	SNP		DIF	REF	SNP	SNP	DIF	SNP	ND	SNP	REF	SNP			REF		SNP	SNP	REF		SNP
chr1H	282824769	A	T		SNP	ND	ND		SNP			SNP			ND	SNP	REF		SNP		REF	REF	REF	REF	SNP	DIF	REF	SNP	SNP	REF	DIF	REF	ND	HET	SNP	REF	SNP	DIF	REF	SNP	ND		REF		ND	ND	DIF		REF
chr1H	282825884	A	G	SNP	SNP	SNP	SNP	SNP	SNP	SNP	SNP	SNP	SNP	SNP	REF	SNP	SNP	SNP	SNP	REF	SNP	REF	REF	SNP	SNP	REF	REF	SNP	SNP	REF	REF	REF	SNP	SNP	DIF	SNP	SNP	SNP	REF	SNP	REF	REF	REF	SNP	REF	SNP	REF	SNP	SNP
chr1H	283844755	A	G	REF	SNP	ND	REF	SNP	SNP	SNP	SNP	SNP		SNP	REF	SNP	REF	SNP	DIF	REF	REF	REF	REF	REF	SNP	REF	REF	SNP	SNP	REF	REF	REF	REF	REF	DIF	REF	SNP	REF	REF	SNP	REF	REF	REF		REF	REF	DIF	SNP	REF
chr1H	284361977	C	T	ND		REF	REF	SNP	SNP	SNP	SNP				REF	SNP	REF	SNP		REF			REF	REF	SNP			SNP	SNP	DIF	REF	REF	REF	REF		DIF				SNP	REF				REF			SNP	REF
chr1H	285704897	A	G		SNP			SNP			SNP			SNP					HET		REF	REF	REF	REF	REF	REF	REF	SNP	REF	REF	REF	REF	REF	REF	SNP	REF		REF	REF	SNP		REF	REF		REF	REF	REF		REF
chr1H	285803156	A	G	SNP	SNP	SNP	SNP	SNP	SNP	SNP	SNP	SNP	ND	SNP	REF	SNP	SNP	SNP	SNP	SNP	SNP	REF	REF	SNP	SNP	REF	REF	SNP	SNP	REF	REF	REF	SNP	SNP	SNP	SNP	SNP	SNP	SNP	SNP	SNP	REF	REF	SNP	SNP	SNP	REF	SNP	SNP
chr1H	285803487	A	G	SNP	SNP	SNP	SNP	SNP	SNP	SNP	SNP	SNP	SNP	SNP	REF	SNP	SNP	ND	SNP	SNP	SNP	REF	REF	SNP	SNP	REF	REF	SNP	DIF	REF	REF	REF	SNP	SNP	SNP	SNP	SNP	SNP	SNP	SNP	SNP	REF	REF	SNP	SNP	SNP	REF	SNP	SNP
chr1H	285804390	A	G	SNP	SNP	SNP	SNP	SNP	SNP	SNP	SNP	SNP	SNP	SNP	REF	SNP	SNP	SNP	SNP	SNP	SNP	REF	REF	SNP	SNP	REF	REF	SNP	SNP	REF	REF	REF	SNP	SNP	SNP	SNP	SNP	SNP	SNP	SNP	SNP	REF	REF	SNP	SNP	SNP	REF	SNP	SNP
chr1H	286703309	G	A	REF	SNP	REF	REF	SNP	SNP	SNP	SNP	REF	REF	SNP	REF	SNP	REF	SNP	DIF	SNP	REF	REF	REF	REF	REF	REF	REF	SNP	REF	REF	REF	REF	REF	REF	SNP	REF	SNP	REF	SNP	SNP	SNP	REF	REF	SNP	SNP	REF	REF	SNP	REF
chr1H	287339868	C	T	ND	SNP	SNP	SNP	SNP	SNP	SNP	SNP	SNP	SNP	SNP	REF	SNP	SNP	ND	SNP	SNP	SNP	REF	SNP	SNP	SNP	DIF	REF	SNP	DIF	REF	SNP	SNP	DIF	SNP	SNP	SNP	SNP	SNP	SNP	SNP	SNP	REF	REF	SNP	SNP	SNP	REF	SNP	SNP
chr1H	287340642	C	A	REF	ND	REF	REF	SNP	SNP	SNP	SNP	REF	REF	SNP	REF	SNP	REF	SNP	DIF	SNP	REF	REF	REF	REF	REF	REF	REF	SNP	REF	REF	REF	REF	REF	REF	SNP	REF	SNP	REF	SNP	SNP	SNP	REF	REF	SNP	SNP	REF	REF	SNP	REF
chr1H	287342092	C	T	SNP	SNP	SNP	SNP	SNP	SNP	SNP	SNP	SNP	SNP	SNP	REF	SNP	SNP	SNP	SNP	SNP	SNP	REF	SNP	SNP	SNP	SNP	REF	SNP	SNP	REF	SNP	SNP	SNP	SNP	SNP	SNP	SNP	SNP	SNP	SNP	SNP	REF	REF	SNP	SNP	SNP	REF	SNP	SNP
chr1H	287653197	A	C	SNP	SNP	SNP	SNP	SNP	SNP	SNP	SNP	SNP	SNP	SNP	REF	SNP	SNP	SNP	SNP	SNP	SNP	REF	SNP	SNP	SNP	SNP	REF	SNP	SNP	REF	SNP	SNP	SNP	SNP	SNP	SNP	SNP	SNP	SNP	SNP	SNP	REF	REF	SNP	SNP	SNP	REF	SNP	SNP
chr1H	288877323	C	A	REF	SNP	REF	ND	SNP		SNP	SNP	REF	REF	SNP	REF		REF		DIF	SNP	REF	REF	REF	REF	DIF	REF	REF	SNP	REF	REF	REF	REF	REF	REF	DIF	REF	SNP	REF			SNP	REF		SNP	SNP	REF	REF	SNP	REF
chr1H	289310877	T	C	REF	SNP	REF	REF	SNP	SNP	SNP	SNP	REF	REF	SNP	REF	SNP	REF	SNP	DIF	SNP	REF	REF	REF	DIF	REF	REF	REF	SNP	REF	REF	REF	REF	REF	REF		REF	SNP	REF	SNP	SNP	SNP	REF	REF	SNP	SNP	REF	REF	SNP	REF
chr1H	289433584	T	C	SNP			SNP				SNP								SNP	SNP		REF	SNP	SNP	SNP	SNP	REF	SNP	SNP	REF	SNP	SNP	SNP	SNP	SNP	SNP		SNP		SNP	SNP	REF	REF	SNP	SNP		REF		SNP
chr1H	290616731	GCCATATGT	G	SNP	REF	SNP	SNP	REF	REF	REF	REF	SNP	SNP	REF	REF	REF	SNP	REF	DIF	REF	SNP	REF	SNP	SNP	SNP	SNP	REF	REF	SNP	REF	SNP	SNP	SNP	SNP	REF	SNP	REF	SNP	REF	REF	REF	REF	REF	REF	REF	SNP	REF	REF	SNP
chr1H	290618766	G	A	REF	REF		REF	REF		ND	DIF	SNP		ND	ND		REF	ND	REF	REF	REF		SNP	REF	SNP	SNP	DIF	REF	SNP		SNP		DIF	DIF	REF	REF	REF	REF	ND	REF		REF			REF		REF	REF	REF
chr1H	290620155	G	A	REF	SNP	REF	REF		SNP	SNP	SNP	REF	REF	SNP	REF	SNP	REF		SNP	SNP	REF	REF	REF	REF	REF	REF	REF	SNP	DIF	REF	REF	REF	REF	REF	SNP	DIF	SNP	REF	SNP	SNP		REF	REF	SNP	SNP	REF	REF		REF
chr1H	290621937	G	T	SNP		SNP				SNP	SNP	SNP			REF				SNP		SNP	REF	SNP	SNP	SNP	SNP	REF	SNP	SNP	REF	SNP	SNP			SNP	SNP	SNP	SNP	SNP	SNP		REF			SNP	SNP	REF		SNP
chr1H	291112401	C	T	REF	SNP	REF	REF	SNP	SNP	SNP	SNP	REF	REF	SNP	REF	SNP	REF		SNP	SNP	REF	REF	REF	REF	REF	REF	REF	SNP	REF	REF	REF	DIF	REF	REF	SNP	REF	SNP	REF	SNP	SNP	SNP	REF	REF	SNP	SNP	REF	REF	SNP	REF
chr1H	291118335	G	A	SNP	SNP	SNP	SNP	SNP	SNP	SNP	SNP	SNP	SNP	SNP	REF	SNP	SNP	SNP	SNP	SNP	SNP	REF	SNP	SNP	SNP	SNP	REF	SNP	SNP	REF	SNP	SNP	SNP	SNP	SNP	SNP	SNP	SNP	SNP	SNP	SNP	REF	REF	SNP	SNP	SNP	REF	SNP	SNP
chr1H	291123152	T	C	REF	SNP	REF	REF	SNP		SNP	SNP	REF	REF	SNP	REF	SNP	ND	SNP	DIF	SNP	REF	REF	REF	REF	REF	REF	REF	SNP	REF	REF	REF	REF	REF	REF	SNP	REF	SNP	REF	SNP	SNP	SNP	REF	REF	SNP	SNP	REF	REF	SNP	REF
chr1H	291596239	G	A	SNP	REF	SNP	SNP	REF	REF	REF	REF	SNP	SNP	REF	REF	REF	SNP	REF	DIF	REF	SNP	REF	SNP	SNP	SNP	SNP	REF	REF	SNP	REF	SNP	SNP	SNP	SNP	REF	SNP	REF	SNP	REF	REF	REF	REF	REF	ND	REF	SNP	REF	REF	SNP
chr1H	292364088	TG	T	REF	SNP					SNP	SNP		REF	SNP									REF	REF	REF	REF	REF		REF		REF	REF	REF	DIF	SNP	DIF	SNP		SNP	SNP	SNP	REF	REF	SNP	SNP	REF	REF
chr1H	292642756	G	T	REF	SNP	REF	REF	SNP	SNP	SNP	SNP	REF	REF	SNP	REF	SNP		SNP	DIF	SNP	REF	REF	REF	REF	REF	REF	REF	SNP	DIF	REF	REF	REF	REF	REF	SNP	REF	SNP	REF	SNP	SNP	SNP	REF	REF	SNP	SNP		REF	SNP	REF
chr1H	292643047	G	GT,GTT	REF	HET	REF	REF	SNP	SNP	SNP	DIF	REF	REF	SNP	HET	HET	REF	SNP	DIF	SNP	REF	REF	HET	REF	REF	REF	HET	DIF	DIF	REF	DIF	REF	REF	REF	HET	REF	SNP	REF	SNP	SNP	SNP	HET	REF	SNP	SNP	REF	REF	SNP	DIF
chr1H	292643356	GA	G	REF	ND	REF		REF	REF	REF	REF	SNP	SNP	REF	REF	REF		REF	REF		REF	REF	SNP	REF	SNP	SNP	REF	REF	SNP	REF	SNP	SNP	REF	REF	REF	REF	REF	REF	REF	REF		REF	REF	REF	REF		REF	REF	REF
chr1H	293657261	A	G	SNP	SNP	SNP		SNP	SNP	SNP	SNP	SNP	SNP	SNP	REF	SNP		SNP	SNP	SNP	SNP	REF	SNP	SNP	SNP	SNP	REF	SNP	SNP	REF	SNP	SNP	SNP	SNP	SNP	SNP	SNP	SNP	SNP	SNP	SNP		REF	SNP			REF	ND	SNP
chr1H	293935459	G	A	ND		REF	REF	SNP		SNP	SNP	ND	REF		REF			SNP	HET		REF	REF	REF	REF	REF	REF	REF	SNP	REF	REF	REF	REF	REF	ND	SNP	REF	SNP	REF	SNP	SNP		REF	REF	SNP	SNP	REF	REF		REF
chr1H	293935723	A	G	REF	SNP	REF	REF	SNP	SNP	SNP	SNP	REF	REF	SNP	REF	SNP	REF	SNP	DIF	SNP	REF	REF	REF	REF	REF	REF	REF	DIF	REF	REF	REF	REF	REF	REF	SNP	REF	SNP	REF	SNP	SNP	SNP	REF	REF	SNP	SNP	REF	REF	SNP	REF
chr1H	293939084	G	T	REF	ND	REF	REF	SNP	SNP	ND	SNP	REF	REF	SNP	REF	SNP	REF	SNP	DIF	SNP	REF	REF	REF	REF	REF	REF	REF	DIF	REF	REF	REF	REF	REF	REF	SNP	REF	SNP	REF	SNP	SNP	SNP	REF	REF	SNP	ND	REF	REF	SNP	REF
chr1H	293939175	C	G	SNP	SNP	SNP	SNP	SNP	SNP	SNP	SNP	SNP	SNP	SNP	REF	SNP	SNP	SNP	SNP	SNP	DIF	REF	SNP	SNP	SNP	SNP	REF	SNP	SNP	REF	SNP	SNP	SNP	SNP	SNP	SNP	SNP	SNP	SNP	SNP	SNP	REF	REF	SNP	SNP	SNP	REF	SNP	SNP
chr1H	296733361	C	T	REF	SNP	REF	REF	SNP	SNP	SNP	SNP	REF	REF	SNP	REF	SNP	REF	SNP	DIF	SNP	REF	REF	REF	REF	REF	REF	REF	SNP	REF	REF	REF	REF	REF	REF	SNP	REF	SNP	REF	SNP	SNP	ND	REF	REF	SNP	SNP	REF	REF	SNP	REF
chr1H	297686578	C	T	REF	REF	REF	REF	REF	REF	REF	REF	SNP	SNP	REF	REF	REF	REF	REF	REF	REF	REF	REF	SNP	REF	SNP	SNP	REF	REF	SNP	REF	SNP	SNP	REF	REF	REF	REF	ND	REF	REF	REF	REF	REF	REF		REF	REF	REF	REF	REF
chr1H	297692231	G	C	REF	REF	REF	REF	REF	REF	REF	REF	SNP	SNP	REF	REF	REF	REF	REF	REF	REF	REF	REF	SNP	REF	SNP	SNP	REF	REF	SNP	REF	SNP	SNP	REF	REF	REF	REF	REF	REF	REF	REF	REF	REF	REF	REF	REF	REF	REF	REF	REF
chr1H	297936967	T	C	SNP		SNP		SNP	SNP	SNP	SNP		SNP	SNP	REF	SNP		SNP				REF	SNP			SNP		SNP		REF	SNP	SNP	DIF		SNP	REF			SNP				REF				REF		REF
chr1H	298473727	C	T	REF	REF	REF	REF	REF	REF	REF	REF	SNP	SNP		REF	REF	REF	ND	REF	REF	REF	REF	SNP	REF	SNP	SNP	REF	REF	SNP	DIF	SNP	SNP	REF	REF	REF	REF	REF	REF	REF	REF	REF	REF	REF		REF	REF	DIF	REF	REF
chr1H	298477603	C	T	SNP	SNP		SNP		SNP	SNP	SNP	SNP		SNP			SNP		SNP	SNP	SNP	REF	SNP	SNP	SNP	SNP	REF		SNP	ND	SNP		REF	SNP	SNP	REF			SNP			REF		SNP		SNP	REF		REF
chr1H	298477686	C	T	REF	SNP		REF		SNP	SNP	SNP	REF		SNP			REF		DIF	SNP	REF	REF	REF	DIF	REF	REF	REF		REF	ND	REF		REF	REF	SNP	REF	SNP		SNP			REF				REF	REF		REF
chr1H	298481691	A	G	SNP	SNP	SNP	SNP	SNP	SNP	SNP	SNP	SNP	SNP			SNP	SNP		SNP	SNP	SNP	REF		SNP	SNP	SNP	DIF	SNP	SNP	REF	SNP	SNP	REF	SNP	SNP	REF	SNP	REF	SNP	SNP	SNP	REF	REF		SNP	SNP	REF	SNP	REF
chr1H	298810165	G	T	REF	ND				REF	ND	ND	SNP	SNP	REF	REF	ND	REF	REF	REF		DIF	REF	SNP	ND	SNP	SNP	DIF	REF	SNP	REF			REF	REF	REF	REF	ND	ND	REF	REF	REF	REF		ND	REF		REF	REF
chr1H	298812364	G	A	REF		REF	REF	SNP	SNP	SNP	SNP	REF		SNP		SNP	REF		DIF			REF	REF	REF	REF	REF	REF	SNP	REF	REF	DIF	REF	REF		SNP	REF		ND		SNP			REF		SNP	REF	REF		REF
chr1H	298812755	T	C	REF	SNP	REF	REF		SNP	SNP	SNP	REF	REF	SNP		SNP	REF	SNP	HET		REF	REF	REF	REF	REF	REF	REF	SNP	REF	REF	REF	REF	REF	REF	SNP	REF	SNP	REF	SNP	SNP		REF			SNP		REF		REF
chr1H	298813995	G	T	REF	REF	REF	REF	REF	REF	REF	DIF	SNP	SNP	REF	ND		REF	REF	DIF	REF	REF	REF	SNP	REF	SNP	SNP	REF	REF		REF	SNP		REF	REF	REF	REF		REF	REF	REF	REF			ND	REF		DIF	REF	ND
chr1H	299750453	C	T		SNP		REF	SNP			SNP	ND		SNP		SNP	REF	SNP	REF	SNP	REF	REF	ND	ND	DIF	REF	DIF	SNP		REF	REF	REF	REF	REF		DIF	SNP	REF		SNP		REF	REF		SNP	ND	REF	SNP
chr1H	300369356	T	A	ND	SNP	ND	REF	SNP			SNP	REF	ND	SNP	ND	SNP	REF		HET		REF	REF	REF	REF	REF	REF	REF	SNP	REF	REF	REF	DIF	REF	REF	SNP	REF	SNP	REF	SNP			REF	REF	SNP			REF	SNP	REF
chr1H	302668719	G	A	ND		REF	REF		ND	REF	REF			REF	ND	REF		REF		REF	REF			REF	SNP		REF	DIF	SNP		SNP	SNP	REF	ND	REF	REF	REF			REF				REF	REF		ND	ND	REF
chr1H	302669725	A	T	REF	SNP	REF	REF	SNP	SNP	SNP	SNP	REF	REF	SNP	REF	SNP	REF	SNP	HET	SNP	REF	DIF	REF	REF	REF	REF	REF	SNP	REF	REF	REF	REF	REF	REF	DIF	REF	SNP	REF	SNP	SNP	SNP	REF	REF	SNP	SNP		REF	SNP	REF
chr1H	302671086	A	G	REF	SNP	REF	REF	SNP	SNP	SNP	SNP	REF	REF	SNP		SNP	REF	SNP	HET	SNP	REF	REF	REF	REF	REF	REF	REF	SNP	REF		REF	REF	REF	REF	SNP	REF	SNP	REF	SNP	SNP	SNP	REF	REF	SNP	SNP	REF	REF		REF
chr1H	302675936	C	G	REF	REF	REF	REF	REF		ND	DIF	SNP	SNP	REF		REF		ND	REF		REF	DIF	SNP	REF	SNP	SNP	DIF		SNP	REF	SNP	SNP	REF	REF	REF	REF	ND	REF								ND	REF	REF	REF
chr1H	302679321	C	T	REF		ND	ND	REF	REF	ND	REF	SNP			ND		REF		REF	REF	REF	REF	SNP	DIF	SNP	SNP	REF	REF	SNP	REF	SNP	SNP	REF	DIF	REF	REF	ND	REF	REF			REF	ND				REF	REF	REF
chr1H	302679392	A	G	REF			REF	SNP	SNP			REF		SNP	REF		REF	SNP	HET	SNP	REF	REF	REF	DIF	REF	REF	REF	SNP	REF	REF	REF	REF	REF	REF	SNP	REF	SNP	REF	SNP			REF	REF				REF	SNP	REF
chr1H	302683181	G	A	SNP						SNP					REF		SNP	SNP	SNP		SNP	REF	SNP	SNP	SNP	SNP	REF	SNP	SNP	REF	SNP	SNP	REF	SNP	SNP	REF	SNP	REF			SNP	REF	ND				REF		REF
chr1H	302684298	G	A	REF		REF	ND		REF	REF	REF	SNP	SNP		REF	REF	REF		REF		REF	REF	SNP	REF	SNP	SNP	REF		SNP	REF	SNP	SNP	REF	REF	REF	REF		REF					REF			REF	REF		REF
chr1H	303086146	C	T	REF	SNP	REF	REF	SNP	SNP	SNP	SNP	REF	REF	SNP	REF	SNP	REF	SNP	DIF	SNP	REF	REF	REF	REF	REF	REF	REF	SNP	REF	REF	REF	REF	REF	REF	DIF	REF	SNP	REF	SNP	SNP	SNP	REF	REF	SNP	SNP	REF	REF	SNP	REF
chr1H	303088944	C	T	REF	REF	REF	REF	REF	REF	REF	REF	SNP	SNP	REF	ND	REF	REF		REF	REF	REF	REF	SNP	DIF	SNP	SNP	REF	REF		REF	SNP	SNP	REF		REF	REF	REF	REF	REF		REF		ND		REF	REF	REF		REF
chr1H	303089449	AG	A	REF	REF	REF	REF		REF	REF	REF	SNP	SNP	REF	REF	REF		REF	REF		REF	DIF	SNP		SNP	SNP		REF	SNP	REF	SNP	SNP	REF	REF	REF	REF	REF	REF	REF	REF				REF	REF		REF	REF	REF
chr1H	303281563	T	C	SNP	SNP	SNP	SNP	SNP	SNP	SNP	SNP	SNP	SNP	SNP	REF	SNP	SNP	SNP	SNP	SNP	SNP	REF	SNP	SNP	SNP	SNP	REF	SNP	SNP	REF	SNP	SNP	REF	SNP	SNP	REF	SNP	REF	SNP	SNP	SNP	REF	REF	SNP	SNP	SNP	REF	SNP	REF
chr1H	303510665	A	C	SNP	SNP	SNP	SNP	SNP	SNP	SNP	SNP	SNP	SNP	SNP	REF	SNP	SNP	SNP	SNP	SNP	SNP	REF	SNP	SNP	SNP	SNP	REF	SNP	SNP	REF	SNP	SNP	REF	SNP	SNP	REF	SNP	REF	SNP	SNP	SNP	REF	REF	SNP	SNP	SNP	REF	SNP	REF
chr1H	303512920	T	C	REF	SNP	REF		SNP	SNP	SNP	SNP	REF	REF	SNP	ND	SNP	REF		SNP	SNP	REF	REF	REF	REF	REF	REF	REF	SNP	REF	REF	REF	REF	REF	REF	SNP	REF		REF	SNP	SNP	SNP	REF	REF	SNP	SNP		REF		REF
chr1H	303513432	C	T	SNP		SNP		SNP		SNP	SNP			SNP	REF	SNP		SNP	SNP	SNP	SNP	REF	REF	SNP		REF	REF	SNP	REF	REF	REF	ND	REF	SNP	SNP	REF	SNP	REF	SNP		SNP						REF	SNP	REF
chr1H	303519070	C	T	SNP	SNP	SNP	SNP	SNP	SNP	SNP	DIF	SNP	SNP	SNP	REF	SNP	SNP	SNP	DIF	SNP	SNP	REF	SNP	SNP	SNP	DIF	REF	SNP	SNP	REF	SNP	SNP	REF	SNP	SNP	REF	SNP	REF	SNP	SNP	SNP	REF	REF	SNP	SNP	SNP	REF	SNP	REF
chr1H	303568097	C	T	REF	SNP	REF	REF	SNP	SNP	SNP	SNP	REF	REF	SNP	REF	SNP	ND	SNP	DIF	SNP	REF	REF	REF	REF	REF	REF	REF	SNP	REF	REF	DIF	REF	REF	REF	SNP	REF	SNP	REF	SNP	SNP	SNP	REF	REF	SNP	SNP	REF	REF	SNP	REF
chr1H	303570033	T	C	REF	SNP	REF	REF	SNP	SNP	SNP	SNP	REF	REF	SNP	REF	SNP	REF	SNP	SNP		ND	REF	REF	REF	REF		REF	SNP	REF	REF	REF	REF	REF	REF	SNP	REF	SNP	REF	SNP	SNP	SNP	REF	REF				REF	SNP	REF
chr1H	303574793	G	A	SNP	SNP	SNP	SNP	ND	SNP	SNP	SNP	SNP	SNP	SNP	REF	SNP	REF	SNP	DIF	SNP	SNP	REF	SNP	SNP	SNP	DIF	REF	SNP	SNP	REF	DIF	SNP	REF	REF	SNP	REF	ND	REF	ND	SNP	SNP	REF	REF	SNP	SNP	ND	REF	SNP	REF
chr1H	304459808	C	A	SNP	SNP	SNP	SNP	SNP	SNP	SNP	SNP	REF		SNP	REF		REF		DIF	SNP	SNP	REF	REF	SNP	REF	REF	DIF	SNP	REF	REF	REF	REF	REF	REF	SNP	REF	SNP	REF			SNP	REF	REF		SNP	SNP	REF	SNP	REF
chr1H	304461718	C	T	REF	SNP	REF	REF	SNP	SNP	SNP	SNP	ND		SNP		SNP		SNP	SNP	SNP	REF	REF	REF	DIF	REF	DIF	REF		DIF	REF	REF	REF	REF	REF	SNP	REF	SNP	REF	SNP			REF	REF	SNP	SNP	REF	ND	SNP	REF
chr1H	304462576	T	C	REF	SNP	REF	REF		SNP	SNP	SNP	REF		SNP					SNP	SNP	REF	DIF	REF	REF	REF	REF		SNP	REF	REF	DIF	ND	REF	REF	SNP	DIF	SNP	REF	SNP	SNP	SNP	REF	REF	SNP	SNP	REF	ND	SNP
chr1H	304751134	G	A	ND	SNP	SNP	SNP	SNP	SNP	ND	SNP	REF	REF	ND	REF	SNP	REF	ND	DIF	SNP	SNP	REF	REF	SNP	REF	REF	REF	ND	REF	REF	REF	REF	REF	REF	DIF	REF	SNP	REF	SNP	ND	ND	REF	REF	SNP	SNP	SNP	REF	SNP	REF
chr1H	305337715	T	C	REF	REF	ND	REF	REF	REF	REF	REF	SNP	SNP	REF	SNP	REF	SNP	REF	DIF	REF	DIF	SNP	SNP	REF	SNP	SNP	SNP	REF	SNP	SNP	SNP	SNP	SNP	SNP	REF	SNP	REF	SNP	REF	REF	REF	SNP	SNP	REF	REF	REF	SNP	REF	SNP
chr1H	305339265	C	T		ND		SNP		REF	REF		SNP		REF	SNP	REF		REF	REF	REF		SNP	SNP		SNP	SNP	SNP	REF	SNP	SNP	SNP	SNP		SNP	REF	SNP	REF	SNP		REF	REF	SNP	SNP	ND	ND			ND	SNP
chr1H	305340341	T	C	REF	REF	REF	REF	REF	REF	REF	REF	SNP	SNP	REF	REF	REF	REF	REF	REF	REF	DIF	REF	SNP	REF	SNP	SNP	REF	REF	SNP	REF	SNP	SNP	REF	REF	REF	REF	REF	REF	REF	REF	REF	REF	REF	REF	REF	ND	REF	REF	REF
chr1H	305521328	G	GGC	ND	REF	SNP	SNP	REF	REF	REF	DIF			REF	SNP	REF	SNP	REF	DIF	REF	REF	SNP		SNP			SNP	REF		SNP			SNP	SNP	REF	SNP	REF	SNP	REF	REF	REF	SNP	SNP	REF	REF	SNP	SNP	REF	SNP
chr1H	305524459	T	G	SNP	REF	SNP	SNP	REF	REF	REF	DIF			REF	SNP	REF	SNP	REF	DIF	REF	SNP	SNP		SNP			SNP	DIF		SNP			SNP	SNP	REF	SNP	REF	SNP	REF	REF	REF	SNP	SNP	REF	REF	SNP	SNP	REF	SNP
chr1H	308778160	C	T	SNP	REF	SNP	SNP	REF	REF	REF	REF	REF	REF	REF	SNP	REF	SNP	REF	DIF	REF	REF	SNP	REF	SNP	REF	REF	SNP	REF	REF	SNP	REF	REF	SNP	SNP	REF	SNP	REF	SNP	REF	REF	REF	SNP	SNP	REF	REF	SNP	SNP	REF	SNP
chr1H	308948331	G	A	SNP	REF	SNP	SNP	REF	REF	REF	REF	SNP	SNP	REF	SNP	REF	SNP	REF	DIF	REF	SNP	SNP	SNP	SNP	SNP	SNP	SNP	REF	SNP	SNP	SNP	SNP	SNP	SNP	REF	SNP	REF	SNP	REF	REF	REF	SNP	SNP	REF	REF	SNP	SNP	REF	SNP
chr1H	309282838	T	C	REF	REF	REF	REF	REF	REF	REF	REF	SNP	SNP	REF	REF	REF	REF	REF	REF	REF	SNP	REF	SNP	REF	SNP	SNP	REF	REF	SNP	REF	SNP	SNP	REF	REF	REF	REF	REF	REF	REF	REF	REF	REF	REF	REF	REF	REF	REF	REF	REF
chr1H	309282981	C	T	SNP	REF	SNP	SNP	REF	REF	REF	REF	REF	REF	REF	SNP	REF	SNP	REF	DIF	REF	REF	SNP	REF	SNP	REF	REF	SNP	REF	REF	SNP	REF	REF	SNP	SNP	REF	DIF	REF	SNP	REF	REF	REF	SNP	SNP	REF	REF	SNP	SNP	REF	SNP
chr1H	309588310	T	C	SNP	REF	SNP	SNP	REF	REF	REF	REF	REF	REF	REF	SNP	REF	SNP	REF	DIF	REF	REF	SNP	REF	SNP	REF	REF	SNP	REF	REF	SNP	REF	REF	SNP	SNP	REF	SNP	REF	SNP	REF	REF	REF	SNP	SNP	REF	REF	SNP	SNP	REF	SNP
chr1H	310020836	T	C	SNP		SNP	SNP	REF			REF			REF	SNP	REF		REF	REF		SNP	SNP		SNP	SNP	SNP	SNP	REF		SNP	SNP	SNP	SNP	SNP	REF	SNP	ND		REF	ND	REF	SNP	SNP	REF	REF	SNP	SNP	REF	DIF
chr1H	310523284	A	G	SNP	REF	SNP	SNP	REF	REF	REF	REF	REF	REF	REF	SNP	REF	SNP	REF	DIF	REF	REF	SNP	REF	SNP	REF	REF	SNP	REF	REF	SNP	REF	REF	SNP	SNP	REF	SNP	REF	SNP	REF	REF	REF	SNP	SNP	REF	REF	SNP	SNP	REF	SNP
chr1H	310820690	G	C			SNP	SNP	REF	ND	REF	REF	REF		REF	SNP	REF	SNP	REF	REF		REF	SNP		SNP	REF		SNP	REF	REF	SNP		REF	SNP		REF	SNP	REF	SNP					SNP	REF	REF			REF	SNP
chr1H	310821381	T	C					ND	ND	ND	REF	SNP	SNP	REF		REF	SNP	REF	HET	ND	SNP	SNP		SNP	SNP		SNP	REF	SNP	SNP		SNP	SNP		REF	SNP	REF	SNP	REF		REF				REF	SNP	SNP	REF	SNP
chr1H	310877765	A	C	SNP	REF	SNP		REF	REF	REF	REF		SNP	ND		REF	SNP	ND	HET		SNP	SNP	SNP	SNP	SNP	SNP	SNP	REF	SNP	SNP	SNP	SNP	SNP	SNP	REF	SNP	REF	SNP				SNP		REF	ND		SNP		SNP
chr1H	310879463	G	T	SNP	REF	SNP	HET	REF	REF	REF	REF	REF	REF	REF	SNP	REF	SNP	REF	HET	REF	REF	SNP	REF	SNP	REF	REF	SNP	REF	REF	SNP	REF	REF	SNP	SNP	REF	SNP	REF	SNP	REF	REF	REF	SNP	SNP	REF	REF	SNP	SNP	REF	SNP
chr1H	311005816	G	A	SNP	REF	SNP		ND	REF	REF	REF		REF	ND		REF	SNP	ND	REF	REF		SNP	REF	SNP	REF	DIF	SNP	REF	DIF	SNP	REF	DIF	SNP	SNP	REF	SNP	REF	SNP	REF	REF	REF	SNP	SNP	REF		SNP	SNP		SNP
chr1H	311099874	T	C	SNP	REF	SNP	SNP	REF	REF	REF	REF	SNP	SNP	REF	SNP	REF	SNP	REF	DIF	REF	SNP	SNP	SNP	SNP	SNP	SNP	SNP	REF	SNP	SNP	SNP	SNP	SNP	SNP	REF	SNP	REF	SNP	REF	REF	REF	SNP	SNP	REF	REF	SNP	DIF	REF	SNP
chr1H	312320128	C	T	REF	REF	REF	REF	REF	REF		REF	SNP	SNP	REF	REF	ND	REF	REF		REF	REF	REF	DIF	REF	SNP	SNP	REF	REF	SNP	REF	SNP	SNP	REF	REF	REF	REF	REF	REF	REF	REF	REF	REF	REF	REF	REF	REF	REF	REF	REF
chr1H	312535048	G	C					REF	REF		REF	ND	ND	REF	SNP	ND					REF	SNP	REF	SNP	REF	REF	SNP	REF	REF	DIF	REF	REF	SNP	SNP	DIF	SNP	ND	SNP	REF	REF	ND		SNP			SNP	SNP	REF	SNP
chr1H	312535303	G	T	SNP				REF			REF	REF		REF		ND		REF	DIF	REF	REF	SNP	REF	SNP	REF	REF	SNP	REF	REF	SNP	REF	ND	SNP			SNP		SNP	ND				SNP		REF	SNP	SNP	ND	SNP
chr1H	313062247	C	T	SNP	REF	SNP	SNP	REF	REF	REF	REF	SNP	SNP	REF	SNP	REF	SNP	REF	REF	REF	SNP	SNP	DIF	SNP	SNP	SNP	SNP	REF	SNP	SNP	SNP	SNP	SNP	SNP	REF	SNP	REF	SNP	REF	REF	REF	SNP	SNP	REF	REF	SNP	SNP	REF	SNP
chr1H	313062345	C	T	SNP	REF	SNP	SNP	REF	REF	REF	REF	REF	REF	REF	SNP	REF	SNP	REF	DIF	REF	REF	SNP	REF	DIF	REF	REF	SNP	REF	REF	DIF	REF	REF	SNP	SNP	REF	DIF	REF	SNP	REF	REF	REF	SNP	SNP	REF	REF	SNP	DIF	REF	SNP
chr1H	313660841	C	T	SNP	REF	SNP	SNP	ND	REF	REF	REF	REF	REF	REF		REF	SNP	REF	REF	REF	REF	SNP	REF	SNP	REF	REF	SNP	REF	REF	SNP	REF	REF	SNP	SNP	REF	SNP	REF	SNP	REF	REF	REF	SNP	SNP	REF	REF	SNP	SNP	REF	SNP
chr1H	313662906	G	C	SNP	REF	SNP	SNP	REF	REF	REF	REF	REF	REF	REF	SNP	REF	SNP	REF	DIF	REF	REF	SNP	REF	SNP	REF	REF	SNP	REF	REF	SNP	REF	REF	SNP	SNP	REF	SNP	REF	SNP	REF	REF	REF	SNP	SNP	REF	REF	SNP	SNP	REF	SNP
chr1H	313664379	A	AT	SNP	ND		SNP	REF	REF	REF	REF	REF	ND	REF	SNP	REF	SNP	REF	REF	REF	REF	SNP	REF	SNP	REF	REF	SNP	REF	REF	SNP	REF	REF	SNP	SNP	REF	SNP	REF	SNP	REF	REF	REF	SNP	SNP	REF	REF	SNP	SNP	ND	SNP
chr1H	313665917	A	G	SNP	REF		SNP	REF	REF	ND	DIF	SNP			SNP	ND			DIF	REF	SNP	SNP	SNP	SNP		SNP	SNP	REF	SNP	SNP	SNP	SNP	SNP	SNP	REF	SNP	ND	SNP	REF	REF	REF			REF	REF		SNP
chr1H	314033675	A	G	SNP	REF	SNP	SNP	REF	REF	REF	REF	REF	REF	REF	SNP	REF	SNP	REF	DIF	REF	REF	SNP	REF	SNP	REF	REF	SNP	REF	REF	SNP	REF	REF	SNP	SNP	REF	SNP	REF	SNP	REF	REF	REF	SNP	SNP	REF	REF	SNP	SNP	REF	SNP
chr1H	314308064	G	A	SNP	REF	SNP	SNP	REF	REF	REF	REF	REF	REF	REF	SNP	REF	SNP	REF	DIF	REF	REF	SNP	REF	SNP	REF	REF	SNP	REF	REF	SNP	REF	REF	SNP	DIF	REF	SNP	REF	SNP	REF	REF	REF	SNP	SNP	REF	REF	SNP	SNP	REF	SNP
chr1H	314672483	A	T	SNP		SNP	SNP		REF	ND	REF			REF	SNP	REF	SNP	REF	REF			SNP		SNP			SNP	REF		SNP			SNP	SNP	REF	SNP	REF	SNP	REF	REF	REF		SNP	REF	REF	SNP	SNP	REF	SNP
chr1H	314674615	T	C		REF	SNP	SNP	REF	REF		REF			REF		ND		ND	ND	REF		SNP		SNP			SNP	REF		SNP			SNP	SNP	REF	SNP	REF	SNP	REF	REF		SNP	SNP		REF	SNP	SNP	REF	SNP
chr1H	314675028	T	C	SNP	ND	SNP	SNP		ND		REF			REF			SNP					SNP		SNP			SNP	REF		SNP			SNP	SNP	REF	SNP	REF	SNP	REF	ND		SNP	SNP	REF	REF		SNP	REF	SNP
chr1H	314675940	C	T	SNP		SNP		REF	REF	REF	DIF			REF				ND	SNP	REF		SNP		SNP			SNP	REF		SNP			SNP	SNP	REF	SNP	REF	SNP	REF		ND	SNP			REF		SNP	REF	SNP
chr1H	314677759	T	C		REF	SNP	SNP	REF	REF	REF	REF			REF	SNP	REF	SNP	REF	SNP	REF		SNP		SNP			SNP	REF		SNP			SNP	SNP	REF	SNP	REF	SNP	REF	REF	REF	SNP	SNP	ND	REF	SNP	SNP	REF	SNP
chr1H	314679794	T	C			SNP	ND	REF	REF	REF	REF			REF	SNP	REF	SNP	REF	DIF	ND		SNP		SNP			SNP	REF		SNP			SNP	SNP	REF	SNP		SNP	REF	REF				REF	REF	SNP	SNP	REF	SNP
chr1H	314682888	T	C	SNP			SNP	REF	REF		REF			REF	SNP		SNP	REF	DIF			SNP		SNP			SNP	REF		SNP			SNP	SNP	REF	SNP		SNP			REF	SNP	SNP		REF	SNP	SNP	ND	SNP
chr1H	314689574	G	T		REF	SNP	SNP	REF	REF	REF	REF			REF	SNP	REF		REF	HET	REF		SNP		SNP			SNP	REF		SNP			SNP	SNP	REF	SNP	REF	SNP	REF	REF	REF		SNP	REF	REF	SNP		REF	SNP
chr1H	314689891	T	C	SNP	REF	SNP	SNP	REF	ND	ND	REF			ND		ND	SNP	REF	HET	REF		SNP		SNP		REF	SNP	REF		SNP	DIF	REF	SNP	SNP	REF	SNP	REF	SNP	REF	REF	REF	SNP	SNP	REF	REF	SNP	SNP	REF	SNP
chr1H	314716888	T	C		ND	SNP	SNP	REF		REF	REF			REF	SNP		SNP		REF	REF	SNP	SNP		SNP	SNP	SNP	SNP	REF	SNP	SNP		SNP	SNP	SNP	REF	SNP		SNP	REF	REF	REF	SNP	SNP			SNP	SNP		SNP
chr1H	314730647	C	A	REF	REF	REF	REF	REF	REF	REF	REF	REF	REF	REF	SNP	REF	SNP	REF	DIF	REF	SNP	SNP	REF	REF	REF	REF	SNP	REF	REF	SNP	REF	REF	DIF	SNP	REF	ND	REF	SNP	REF	REF	REF	SNP	SNP	REF	REF	REF	SNP	REF	DIF
chr1H	315510959	T	C	REF	REF	REF	REF	REF	REF	REF	REF	SNP	SNP	REF	SNP	REF	REF	REF	REF	REF	REF	REF	SNP	REF	SNP	SNP	REF	REF	SNP	REF	SNP	SNP	REF	REF	REF	REF		DIF	REF	REF	REF	SNP	SNP	REF	REF	REF	SNP	REF	REF
chr1H	315519083	G	A	REF	REF	REF	REF	REF	REF	REF	REF	SNP	SNP	REF	SNP	REF	REF	REF	REF	REF	REF	REF	SNP	REF	DIF	DIF	REF	REF	SNP	REF	SNP	SNP	REF	REF	REF	REF	REF	REF	REF	REF	REF	SNP	SNP	REF	REF	REF	SNP	REF	REF
chr1H	315600919	T	C	REF	ND	REF	REF		REF	REF	REF	SNP		REF			SNP		DIF	REF	SNP	SNP		DIF	SNP	SNP	SNP	REF		SNP	SNP			SNP	REF	SNP	REF	SNP	REF	REF							SNP	REF	SNP
chr1H	316016265	G	A	REF	REF	REF	REF	REF	REF	REF	DIF	SNP	SNP	REF	SNP	REF	REF	REF	REF	REF	DIF	REF	SNP	REF	SNP	SNP	REF	REF	SNP	REF	SNP	SNP	DIF	REF	REF	REF	REF	ND	REF	REF	REF		SNP	ND	REF	REF	SNP	REF	DIF
chr1H	316365793	A	C	REF	ND	ND	ND		REF		REF			REF		REF			REF	REF	REF	REF	SNP	REF	SNP	SNP	REF	REF	SNP	REF	SNP	SNP	REF		REF	REF	REF	REF	REF	REF	REF			REF		ND	SNP	ND	REF
chr1H	316929936	G	A	REF	REF	REF	REF	REF	REF	REF	REF	SNP	SNP	REF	SNP	REF	REF	REF	REF	REF	REF	REF	SNP	REF	SNP	SNP	REF	REF	SNP	REF	SNP	SNP	REF	REF	REF	REF	REF	REF	REF	REF	REF	SNP	SNP	REF	REF	REF	SNP	REF	REF
chr1H	316930131	G	A	REF	ND	REF	REF	ND		REF	REF	SNP		ND		ND	ND	REF			REF	REF	SNP	DIF	SNP	SNP	REF	DIF	SNP	REF	SNP	SNP	REF	REF	REF	REF		REF	REF	REF	REF				REF	REF	SNP
chr1H	317214101	C	T	REF	REF	REF	REF	REF	ND	REF	REF	SNP	SNP	REF	SNP	REF	ND	REF	REF	REF	REF	REF	SNP	REF	SNP	SNP	REF	REF	SNP	REF	SNP		REF	DIF	REF	REF	REF	REF	REF		REF	SNP		REF	REF	REF	SNP	ND	REF
chr1H	317215983	C	T	REF	REF	REF	REF	REF	REF	REF	REF	SNP	SNP	REF	SNP	REF	REF	REF	REF	REF	REF	REF	SNP	REF	SNP	SNP	REF	REF	SNP	REF	SNP	SNP	REF	REF	REF	REF	REF	REF	REF	REF	REF	SNP	SNP	REF	REF	REF	SNP	REF	REF
chr1H	317349135	T	C	REF	REF	REF	REF	REF	REF	REF	REF	SNP	SNP	REF	SNP	REF	SNP	REF	DIF	REF	SNP	SNP	SNP	REF	SNP	SNP	SNP	REF	SNP	SNP	SNP	SNP	SNP	SNP	REF	SNP	REF	SNP	REF	REF	REF	SNP	SNP	REF	REF	REF	SNP	REF	SNP
chr1H	317351223	C	T	REF	REF	REF	REF	REF	ND	REF	DIF	SNP	SNP	REF	SNP	REF	SNP	REF	DIF	REF	SNP	SNP	SNP	REF	SNP	SNP	SNP	REF	SNP	SNP	SNP	SNP	SNP	SNP	REF	SNP	REF	SNP	REF	REF	REF	SNP	SNP	REF	REF	REF	SNP	REF	SNP
chr1H	317856582	C	T	REF	REF	REF	REF	REF	REF	REF	REF	SNP	SNP	REF	SNP	REF	REF	REF		REF	DIF	ND	SNP	DIF		DIF	REF	REF			SNP	SNP	REF	REF	ND	REF	REF		REF	REF	REF		SNP	REF	REF	REF	SNP	REF	REF
chr1H	317859076	C	T	REF	REF	ND	REF	REF	REF	REF	REF				SNP	ND			REF	REF		SNP		REF	SNP	SNP	SNP	REF	SNP		SNP	SNP	SNP	SNP	REF	SNP	REF	SNP	REF	REF		SNP	SNP			REF	SNP	REF
chr1H	317859617	A	G	REF	REF	REF	REF	REF	REF	REF	REF		SNP	REF	SNP	REF	REF	REF	ND	REF		ND	SNP	REF	SNP	SNP	REF	REF	SNP	REF	SNP	SNP	REF	REF	REF	REF	REF	REF	REF	REF		SNP	SNP	REF	REF	REF	SNP	REF	REF
chr1H	318088834	G	A	REF	REF	REF	REF	REF	REF	REF	REF	SNP	SNP	REF	SNP	REF	REF	REF	REF	REF	REF	REF	SNP	REF	SNP	SNP	REF	REF	SNP	REF	SNP	SNP	REF	REF	REF	REF	REF	REF	REF	REF	REF	SNP	SNP	REF	REF	REF	SNP	REF	REF
chr1H	318089839	G	A	REF		REF			ND		REF	SNP		REF		ND	REF	ND	REF	ND	REF	DIF	SNP	REF	SNP	SNP	REF	REF	SNP	ND	SNP	SNP	DIF	ND	REF	REF	REF	REF	REF	REF	REF		SNP	REF	REF	REF	SNP	REF	REF
chr1H	318090976	A	G				REF		REF	ND	REF			REF	SNP	REF		REF	DIF	REF	SNP	SNP		DIF	SNP	SNP	SNP	REF		SNP	SNP	SNP	SNP	SNP	REF	SNP	REF	SNP	REF		REF	SNP	SNP		REF	REF	SNP	REF	SNP
chr1H	318091137	C	T	REF		REF	REF	REF		REF	REF	SNP					SNP	REF	DIF	ND	SNP	SNP	SNP	REF	SNP	SNP	SNP	REF	SNP	SNP	SNP	SNP	SNP	SNP	REF	SNP	REF	SNP	REF		REF		SNP		REF	REF	SNP	REF	SNP
chr1H	318093428	A	C	REF	REF	REF	REF	REF	REF	ND	REF	SNP	SNP	REF	SNP	REF	SNP	REF	DIF	REF	SNP	SNP	SNP	REF	SNP	SNP	SNP	REF	SNP	SNP	SNP	SNP	SNP	SNP	REF	SNP	REF	SNP	REF	REF	REF	SNP	SNP	REF	REF	REF	SNP	REF	SNP
chr1H	319459979	T	A	REF		REF	REF	REF	REF	REF	REF	SNP	SNP	REF	SNP	REF	SNP		REF	REF	SNP	SNP	SNP	REF	SNP	SNP	SNP	DIF	SNP	SNP	SNP	SNP	SNP	SNP	DIF	SNP	REF	SNP	REF	REF	REF	SNP	SNP	REF	REF	REF	SNP	REF	SNP
chr1H	319959156	T	G	REF	ND	REF	REF		ND			SNP		REF		REF		ND	REF		SNP		SNP	REF	SNP	SNP	SNP	DIF	SNP	SNP	SNP	SNP		SNP	REF	SNP	REF	SNP	REF	REF	REF	SNP	SNP		REF	REF		REF	SNP
chr1H	321396233	T	C	REF	REF	REF	REF	REF	REF	REF	REF	ND	SNP	REF	SNP	REF	REF	REF	REF	REF	REF	SNP	REF	REF	SNP	REF	SNP	REF	SNP	SNP	REF	REF	SNP	REF	REF	SNP	REF	SNP	REF	REF	REF	SNP	SNP	REF	REF	REF	ND	REF	SNP
chr1H	321396395	A	C	REF	REF	REF	REF	REF	REF	REF	REF	ND	SNP	REF	SNP	REF	REF	REF	REF	REF	REF	SNP	REF	REF	SNP	REF	SNP	REF	ND	SNP	REF	REF	SNP	REF	REF	SNP	REF	SNP	REF	REF	REF	SNP	SNP	REF	REF	REF	ND	REF	SNP
chr1H	321694610	CA	C	SNP		SNP	SNP	SNP	SNP	SNP	SNP	REF	REF	SNP	REF	SNP	REF	SNP	REF	SNP	REF	REF	DIF	SNP	REF	DIF	REF	SNP	REF	REF	DIF	REF	REF	REF	SNP	REF	SNP	REF	SNP	SNP	SNP	REF	REF	SNP	SNP	SNP	REF	SNP	REF
chr1H	321864043	G	A	SNP	SNP	SNP	SNP	SNP	SNP	SNP	SNP	REF	REF	SNP	REF	SNP	REF	SNP	REF	SNP	REF	REF	REF	SNP	REF	REF	REF	SNP	REF	REF	REF	REF	REF	REF	SNP	REF	SNP	REF	SNP	SNP	SNP	REF	ND	SNP	SNP	SNP	REF	SNP	REF
chr1H	323431375	C	CT	SNP	SNP	SNP	SNP	SNP		SNP	SNP	REF	REF	SNP	REF	SNP	REF		REF	SNP	REF	REF	REF	SNP	REF	REF	REF	SNP	REF	REF	DIF	REF	DIF	REF	SNP	REF	SNP	REF	SNP	SNP	SNP	REF	REF	SNP	SNP	SNP	REF		REF
chr1H	324025076	G	A	REF	ND	REF	REF	REF	REF	REF	REF	SNP	SNP	REF	SNP	REF	SNP	REF	REF	REF	SNP	SNP	SNP	REF	SNP	SNP	SNP	REF	SNP	SNP	SNP	SNP	SNP	SNP	REF	SNP	REF	SNP	REF	REF	REF	SNP	SNP	REF	REF	REF	SNP	REF	SNP
chr1H	324025148	C	CG	REF	REF	REF	REF	REF	REF	REF	REF	SNP	SNP	REF	SNP	REF	SNP	REF	DIF	REF	SNP	SNP	SNP	REF	SNP	SNP	SNP	REF	SNP	SNP	SNP	SNP	SNP	SNP	REF	SNP	REF	SNP	REF	REF	REF	SNP	SNP	REF	REF	REF	SNP	REF	SNP
chr1H	324189611	T	C	REF		REF	REF		ND		REF		SNP	REF		REF	ND	REF	REF	ND	DIF	REF	REF	DIF	SNP	DIF	REF	REF	SNP	DIF	REF	REF	DIF	ND	REF	DIF	REF	REF	REF	ND	REF			REF	REF	ND	SNP	REF	ND
chr1H	324791459	C	A	REF	REF	REF	REF	REF	REF	REF	REF	SNP	SNP	REF	ND	REF	ND	REF	DIF	REF	DIF	DIF	SNP	REF	DIF	DIF	SNP	REF	DIF	SNP	DIF	SNP	DIF	SNP	REF	SNP	REF	DIF	REF	REF	REF	SNP	SNP	REF	REF	REF	SNP	REF	SNP
chr1H	324803525	A	C	REF	REF	REF	REF	ND	REF	REF	REF	SNP	SNP	REF	SNP	REF	REF	REF	REF	REF	REF	SNP	REF	REF	DIF	REF	SNP	REF	SNP	SNP	REF	REF	DIF	REF	REF	SNP	REF	SNP	REF	REF	REF	SNP	SNP		REF	REF	SNP	REF	ND
chr1H	325016936	T	C	ND	REF	REF	REF	REF	REF	REF	REF	SNP	SNP	REF	SNP	REF	SNP	REF	REF	REF	SNP	REF	SNP	REF	SNP	SNP	REF	REF	SNP	REF	SNP	SNP	REF	SNP	REF	REF	REF	REF	REF	REF	REF	SNP	SNP	REF	REF	REF	SNP	REF	REF
chr1H	325797581	A	G	REF	REF	REF	REF	REF	REF	REF	REF		SNP	REF	SNP	REF	SNP	REF	DIF	REF	SNP	SNP	SNP	REF	SNP	SNP	SNP	REF	SNP	SNP	SNP	SNP	SNP	SNP	REF	SNP	REF	SNP	REF	REF	REF	SNP	SNP	REF	REF	REF	SNP	REF	SNP
chr1H	325803937	A	G	REF	REF	ND	REF	REF	REF	ND	REF	REF	REF				REF		REF	REF	ND		REF	REF	REF		SNP		DIF	SNP	REF	REF	SNP	REF	DIF	SNP	REF	SNP	REF				SNP		REF	REF	SNP	REF	SNP
chr1H	325808304	G	A	REF	REF	REF	REF	REF	REF	REF	REF	SNP	SNP	REF	SNP	REF	SNP	REF	DIF	REF	SNP	SNP	SNP	REF	SNP	SNP	SNP	REF	SNP	SNP	SNP	SNP	SNP	SNP	REF	SNP	REF	SNP	REF	REF	REF	SNP	SNP	REF	REF	REF	SNP	REF	SNP
chr1H	325808438	T	C	REF	REF		REF	REF	REF		REF	ND	REF	REF	SNP	REF	ND	REF	REF	REF	REF	SNP	REF	REF	REF	REF	SNP	REF	REF	SNP	REF	REF	SNP	DIF	REF	SNP	REF	SNP	REF	REF		SNP		ND	REF	REF	SNP	REF	SNP
chr1H	325814410	A	G	REF	ND	REF	REF	REF		REF	REF		SNP			REF	REF		REF	ND	REF	SNP	REF	REF	SNP	REF		REF	SNP	SNP	REF	REF	DIF	REF	REF	SNP		SNP	REF	REF	REF				REF	ND	SNP
chr1H	326524985	T	C	REF	REF	REF	REF	REF	REF	REF	REF				SNP		SNP	REF	DIF	REF	SNP	SNP	SNP	REF	SNP	SNP	SNP	REF	SNP	SNP	SNP	SNP	SNP	SNP	REF	SNP	REF	SNP	ND	REF	REF	SNP	SNP	REF	REF		SNP	ND	SNP
chr1H	327283501	A	G	REF	REF	REF	REF	REF		REF	REF			REF			REF	REF	REF		REF	REF	REF		SNP		ND		SNP		REF	REF			REF	REF	REF	REF	REF	REF				ND	REF	REF	SNP	REF	REF
chr1H	328114860	GAAC	G	REF	REF	REF	REF	REF	REF	REF	REF	REF	REF	REF	SNP	REF	ND	REF	DIF	REF	SNP	REF	SNP	REF	REF	SNP	REF	REF	REF	REF	SNP	SNP	REF	SNP	REF	REF	REF	REF	REF	REF	REF	SNP	SNP	REF	REF	REF	SNP	REF	REF
chr1H	328114940	T	C	REF	REF	REF	REF	REF	REF	REF	REF	REF	REF	REF	SNP	REF	SNP	REF	DIF	REF	SNP	REF	SNP	REF	REF	SNP	REF	REF	REF	REF	SNP	SNP	REF	SNP	REF	REF	REF	REF	REF	REF	REF	SNP	SNP	REF	REF	REF	SNP	REF	REF
chr1H	328116364	C	T	REF	REF	REF	REF	REF	REF	REF	REF	REF	REF	REF	SNP	REF	SNP	REF	DIF	REF	SNP	REF	DIF	REF	REF	SNP	REF	REF	REF	REF	SNP	SNP	REF	SNP	REF	REF	REF	REF	REF	REF	REF	SNP	SNP	REF	REF	REF	DIF	REF	REF
chr1H	328121670	C	T	REF	REF	REF	REF	REF	REF	REF	REF	SNP	SNP	REF	SNP	REF	SNP	REF	DIF	REF	SNP	SNP	SNP	REF	SNP	SNP	SNP	REF	SNP	SNP	SNP	SNP	SNP	SNP	REF	SNP	REF	SNP	REF	REF	REF	SNP	SNP	REF	REF	REF	SNP	REF	SNP
chr1H	328122874	T	G	REF	REF	REF	REF	REF	REF	REF	REF	SNP	SNP	REF	SNP	REF	SNP	REF	DIF	REF	SNP	SNP	SNP	DIF	SNP	SNP	SNP	REF	SNP	SNP	SNP	SNP	SNP	SNP	DIF	SNP	REF	SNP	REF	REF	REF	SNP	SNP	REF	REF	REF	SNP	REF	SNP
chr1H	328625811	C	G	REF	REF	REF	REF	REF	REF	REF	REF	ND	SNP	REF	SNP	REF	SNP	REF	DIF	REF	SNP	SNP	SNP	REF	SNP	SNP	SNP	REF	SNP	SNP	SNP	SNP	SNP	SNP	REF	SNP	REF	SNP	REF	REF	REF	SNP	SNP	REF	REF	REF	SNP	REF	SNP
chr1H	329356068	C	T	REF		ND	ND			REF			SNP	REF		REF	SNP	REF	REF		SNP		SNP	REF	SNP		SNP	REF	SNP		SNP	SNP	SNP	SNP	REF		REF	SNP	REF		REF	SNP	SNP	ND	REF		SNP	REF
chr1H	330767328	T	C	REF	ND	REF		REF	REF		REF	SNP		REF		ND	SNP	REF	REF	REF	SNP	SNP	SNP	DIF	SNP	SNP	SNP	REF	SNP	SNP	SNP	SNP	SNP		REF	SNP		SNP	REF			SNP	SNP	REF	REF	REF	SNP	REF	SNP
chr1H	330769993	G	A	REF	REF	REF	REF	REF	REF	REF	REF	SNP	SNP	REF	ND	REF	SNP	REF	DIF	REF	SNP	REF	SNP	REF	SNP	SNP	REF	REF	SNP	REF	DIF	SNP	REF	SNP	REF	REF	REF	REF	REF	REF	REF	SNP	SNP	REF	REF	REF	SNP	REF	REF
chr1H	332748169	A	G	REF	REF	REF	ND	REF	REF	REF	REF	SNP	SNP	REF	SNP	REF	SNP	REF	DIF	REF	SNP	SNP		REF	SNP	SNP	SNP	REF	SNP	SNP	SNP	SNP	SNP	SNP	REF	SNP	REF		REF	REF	REF		SNP		REF		SNP		SNP
chr1H	337869632	G	A	REF	ND	REF	REF	REF	REF	REF	REF	SNP	SNP	REF		REF	SNP	REF	DIF	REF	SNP		SNP	REF	SNP	SNP		REF	SNP		SNP	SNP		SNP	REF		REF		REF	REF	REF				REF	REF		REF
chr1H	337873774	G	A	REF		REF	REF	REF	REF	REF	REF	SNP	SNP	REF		REF	SNP	REF	REF	REF	SNP		SNP	REF	SNP	SNP		REF	SNP		SNP	SNP		SNP	DIF		REF		REF	REF	REF			REF	REF	REF		ND
chr1H	337876525	A	C	REF	REF	ND	REF		REF	REF	REF	SNP	SNP	REF		REF	SNP	REF	REF	ND				DIF	SNP	SNP		REF	SNP		SNP	SNP		SNP	DIF		REF		REF	REF	REF			REF		ND
chr1H	339654884	G	T		REF	REF	REF	REF	REF	REF	REF	SNP	SNP	REF	SNP	REF	SNP	REF	HET	REF	SNP	SNP	SNP	REF	SNP	SNP	SNP	REF	SNP	SNP	SNP	SNP	SNP	SNP	REF	SNP	REF	SNP	REF	REF	REF	SNP	SNP	REF	REF	REF	SNP	REF	SNP
chr1H	340906639	C	A	REF	REF	REF	REF	REF		REF	REF	SNP	SNP	ND	SNP	REF			DIF	REF				REF	SNP			REF							DIF		REF		REF	REF	REF			ND	REF	REF	SNP	ND
chr1H	340909853	AAGG	A	REF	REF	REF	REF	REF	REF	REF	REF	SNP	SNP	REF	REF	REF		REF	REF	REF				REF	SNP			REF	SNP		ND				REF		REF		REF	REF	REF	REF	REF	REF	REF	REF	REF	REF
chr1H	340911334	A	G	REF	REF	REF	REF	REF	REF	REF	REF	SNP	SNP	REF	REF	REF		REF	REF	REF				REF	SNP		REF	REF	SNP						REF		REF		REF	REF	REF	REF	REF	REF	REF	REF	REF	REF
chr1H	340916327	A	G	REF	REF	REF	REF	REF	REF	REF	REF	SNP	SNP	REF	REF	REF		REF	REF	REF				REF	SNP			REF	SNP						REF		REF		REF	REF	REF	REF	REF	REF	REF	REF	REF	REF
chr1H	341766924	T	C	REF	REF	REF	REF	REF	REF	REF	REF	SNP	SNP	REF		REF	SNP	REF	DIF	REF	SNP	SNP	SNP	REF	DIF	SNP	SNP	REF	SNP	SNP	SNP	SNP	SNP	SNP	REF	SNP	REF	SNP	REF	REF	REF		SNP	REF	REF	REF	SNP	REF	SNP
chr1H	341980906	A	T	REF	REF	REF	REF	REF	ND	REF	REF			REF		REF		REF	REF	REF	SNP	SNP	SNP	REF	SNP	SNP	SNP	REF	SNP	SNP	DIF	SNP	SNP	SNP	DIF	SNP	REF	SNP	REF	REF	REF	SNP	SNP	ND	REF	REF	SNP	REF	SNP
chr1H	342231119	A	G	REF	REF	REF	REF	REF	REF	REF	REF	SNP	SNP	REF	SNP	REF	SNP	REF	HET	ND	SNP	SNP	SNP	REF	SNP	SNP	SNP	REF	SNP	SNP	SNP	SNP	SNP	SNP	REF	SNP	REF	SNP	ND	REF		SNP	SNP	REF	REF	REF	SNP	REF	SNP
chr1H	342231253	A	G		REF	ND		REF	REF		REF	SNP		REF	SNP	REF	SNP		HET		SNP	SNP	SNP	REF	SNP	SNP	SNP	REF	SNP	SNP	SNP	SNP	SNP	SNP	REF	SNP	REF	SNP					SNP		REF		SNP	ND	SNP
chr1H	342779167	T	C	REF	REF	REF	REF	ND	REF	REF	REF	SNP	SNP	REF	SNP	REF	SNP	REF	DIF	REF	SNP	SNP	SNP	REF	SNP	SNP	SNP	REF	SNP	SNP	SNP	SNP	SNP	SNP	REF	SNP	REF	SNP	REF	REF	REF	SNP	SNP		REF		SNP	REF	SNP
chr1H	342780177	A	G	REF	REF	REF	REF	REF	REF	REF	REF	SNP	SNP	REF	SNP	ND	SNP	ND	DIF	REF	SNP	SNP	SNP	REF	SNP	SNP	SNP	REF	SNP	SNP	SNP	SNP	SNP	SNP	REF	SNP	REF	SNP	REF	REF	REF	SNP	SNP	REF	REF	REF	SNP	REF	SNP
chr1H	344586641	G	A	REF	REF	REF	REF	REF	REF	REF	REF	ND	SNP	REF	SNP	REF	SNP	REF	DIF	REF	DIF	SNP	SNP	REF	SNP	SNP	SNP	REF	DIF	SNP	SNP	DIF	SNP	SNP	REF	SNP	REF	SNP	REF	REF	REF	ND	ND	REF	REF	REF	SNP	REF	SNP
chr1H	345352382	G	A	SNP	SNP	SNP	SNP	SNP	SNP	SNP	SNP	REF	REF	SNP	SNP	SNP	REF	SNP	REF	SNP	REF	REF	REF	DIF	REF	REF	REF	SNP	REF	REF	REF	REF	REF	REF	SNP	REF	SNP	REF	SNP	SNP	SNP	SNP	SNP	SNP	SNP	SNP	DIF	SNP	REF
chr1H	345354845	T	C	SNP	SNP	SNP		SNP	SNP	SNP	SNP	REF	REF	SNP	SNP	SNP	REF	SNP	REF	SNP	REF	REF	REF	DIF	REF	REF	REF	SNP	REF	REF	REF	REF	REF	REF	SNP	REF	SNP	REF	SNP	SNP		SNP	SNP	SNP	ND	SNP	DIF	HET	REF
chr1H	346189013	C	T	SNP	SNP	SNP	SNP	SNP	SNP	SNP	SNP	REF	REF	SNP	SNP	SNP	SNP	SNP	DIF	SNP	SNP	SNP	SNP	SNP	REF	SNP	SNP	SNP	REF	SNP	SNP	SNP	SNP	SNP	SNP	SNP	ND	SNP	SNP	SNP	ND	SNP	SNP	SNP	SNP	SNP	SNP	SNP	DIF
chr1H	346193770	T	G		SNP			SNP				REF	ND	SNP	SNP				REF	SNP		SNP	SNP		REF	SNP	SNP		DIF	SNP		SNP	SNP	SNP	SNP	SNP		SNP		SNP		SNP		SNP			SNP	SNP	SNP
chr1H	346441193	C	A	REF	REF	REF	REF	REF	REF	REF	SNP	SNP	SNP	SNP	REF	SNP	SNP	SNP	DIF	SNP	SNP	REF	SNP	REF	DIF	SNP	REF	DIF	SNP	REF	DIF	DIF	REF	SNP	REF	DIF	SNP	REF	SNP	ND	SNP	REF	REF	SNP	SNP	REF	REF	ND	REF
chr1H	346942096	G	A	REF	REF	REF	REF	REF	REF	REF	SNP	REF	REF	SNP	REF	SNP	SNP	SNP	REF	SNP	SNP	REF	SNP	REF	DIF	SNP	REF	SNP	REF	REF	SNP	SNP	REF	SNP	REF	REF	SNP	REF	SNP	SNP	SNP	REF	REF	SNP	SNP	REF	REF	SNP	REF
chr1H	347383820	CTTT	C	REF	REF	REF	REF	REF	REF	REF	SNP			SNP					REF			REF		REF			REF		REF	REF	SNP		REF	SNP	REF	REF		REF	SNP			REF			SNP	REF	REF	SNP	REF
chr1H	347387551	C	G	SNP	SNP	SNP	SNP	SNP	SNP	SNP	REF	SNP	ND	REF	REF	REF	REF	REF	REF	REF	REF	DIF	REF	DIF	SNP	REF	DIF	REF	DIF	DIF	REF	REF	SNP	DIF	SNP	SNP	REF	SNP	REF	REF	REF	REF	REF	REF	REF	SNP	DIF	REF	SNP
chr1H	348205718	C	T	ND	REF		ND	ND	ND	ND	REF	SNP		REF	REF	ND		ND	REF	ND	REF	REF	REF	REF	SNP	REF	REF	REF	SNP	REF	REF	REF	REF	ND	DIF	DIF	REF	REF	REF	REF	REF		REF	ND	REF	REF	ND	REF	REF
chr1H	349283364	A	G	REF	REF	REF	REF	REF	REF	REF	SNP	REF	REF	SNP	REF	SNP	SNP	SNP	DIF	SNP	SNP	REF	SNP	REF	REF	SNP	REF	SNP	REF	REF	SNP	SNP	REF	SNP	REF	REF	SNP	REF	SNP	SNP	SNP	REF	REF	SNP	SNP	REF	REF	SNP	REF
chr1H	349283716	T	C	REF	REF	REF	REF	REF	REF	REF	SNP	REF	REF	ND	REF	SNP	SNP	SNP	DIF	SNP	SNP	REF	SNP	REF	REF	DIF	REF	SNP	REF	REF	SNP	DIF	REF	DIF	REF	REF	SNP	REF	SNP	ND	SNP	REF	REF	SNP	SNP	REF	REF	SNP	REF
chr1H	350897447	G	C			REF	REF		REF	ND	SNP			SNP	REF	SNP		SNP	DIF		SNP	SNP		ND	REF		SNP	SNP	REF		SNP	SNP	SNP	SNP	REF	SNP	SNP	SNP	SNP			ND			SNP		DIF		SNP
chr1H	350897834	A	G	SNP	SNP	SNP	SNP	SNP	SNP	SNP	REF	SNP	SNP	REF	REF	REF	REF	REF	REF	REF	REF	REF	REF	SNP	SNP	REF	REF	REF	DIF	REF	REF	REF	REF	REF	DIF	REF	REF	REF	REF	REF	REF	REF	REF	REF	REF	SNP	REF	REF	REF
chr1H	351860820	G	A	SNP	SNP	SNP	SNP	SNP			REF			REF	REF	REF	REF	REF	REF	REF	REF	REF	REF	SNP		REF	REF	REF	SNP	REF	REF	REF	REF	REF	SNP	REF	REF	REF	REF	REF	ND	REF		REF	REF	SNP	ND	REF	REF
chr1H	351866267	T	C	SNP	SNP	SNP	SNP	SNP	SNP	SNP	REF	SNP	SNP	REF	REF	REF	REF	REF	REF	REF	REF	REF	REF	DIF	SNP	REF	REF	REF	SNP	REF	REF	REF	REF	REF	SNP	REF	REF	REF	REF	REF	REF	REF	REF	REF	REF	SNP	REF	REF	REF
chr1H	352069877	A	G	REF	REF	ND		REF	REF		SNP	REF	REF		REF	SNP	SNP	SNP	DIF	SNP	SNP	SNP	SNP	DIF	REF	SNP	SNP	SNP	ND	SNP	SNP	SNP	SNP	SNP	DIF	SNP		SNP		SNP		REF	REF		SNP	ND	REF		SNP
chr1H	352070000	A	G	REF	REF	ND		REF	REF	REF	SNP	REF	REF		REF	SNP	SNP	SNP	DIF	SNP	SNP	SNP	SNP	REF	DIF	SNP	SNP	SNP	DIF	SNP	SNP	SNP	SNP	SNP	REF	SNP		SNP	SNP	SNP		REF	REF		SNP	ND	DIF	SNP	SNP
chr1H	352075134	G	T		SNP	SNP	SNP	SNP	SNP		REF			ND			REF	ND	DIF	REF	DIF	REF	REF	SNP	SNP	REF	REF	DIF	DIF	REF	REF	DIF	DIF	DIF	SNP	REF	REF	REF	REF		REF				REF	SNP	DIF	REF	REF
chr1H	352309140	C	A	REF	REF	REF	REF	REF	REF	REF	REF	REF	REF	REF	SNP	REF	SNP	REF	DIF	REF	SNP	SNP	SNP	REF	REF	SNP	SNP	REF	REF	SNP	SNP	SNP	SNP	SNP	REF	SNP	REF	SNP	REF	REF	REF	SNP	SNP	REF	REF	REF	DIF	REF	SNP
chr1H	352309223	C	T	REF	REF	REF	REF	REF	REF	REF	REF	REF	REF	REF	SNP	REF	SNP	REF	DIF	REF	SNP	SNP	SNP	REF	REF	SNP	SNP	REF	REF	SNP	SNP	SNP	SNP	SNP	REF	SNP	REF	SNP	REF	REF	REF	SNP	SNP	REF	REF	REF	DIF	REF	SNP
chr1H	352309342	T	G	SNP	SNP	SNP	SNP	ND	SNP	SNP	REF	SNP	SNP	REF	REF	REF	REF	REF	REF	REF	REF	REF	REF	SNP	SNP	REF	REF	DIF	SNP	REF	REF	DIF	REF	REF	SNP	REF	REF	REF	REF		REF			REF	REF	SNP	DIF	REF	DIF
chr1H	352311050	G	A	SNP	SNP	SNP	SNP	SNP	SNP	SNP	REF	SNP	SNP	ND	REF	REF	REF	ND	REF	REF	REF	REF	REF	SNP	SNP	REF	REF	REF	SNP	REF	REF	DIF	REF	REF	SNP	REF	REF	DIF	REF	REF	ND	REF	REF	REF	REF	SNP	REF	REF	REF
chr1H	352312757	G	A	SNP	SNP	SNP	SNP	ND	SNP	SNP	REF	SNP	SNP	REF	REF	REF	REF	REF	REF	REF	REF	REF	REF	SNP	SNP	REF	REF	REF	DIF	REF	REF	REF	REF	REF	SNP	REF	REF	REF	REF	REF	REF	REF	REF	REF	REF	SNP	REF	REF	REF
chr1H	352318728	C	T	SNP		SNP	SNP		SNP	SNP	REF	SNP	SNP	REF	SNP	REF	ND	REF	REF	REF	REF	REF	REF	SNP	SNP	REF	REF	REF	SNP	REF	DIF	REF	REF	REF	SNP	REF	REF	REF	REF	REF	REF		SNP	REF	REF	SNP	DIF	REF	REF
chr1H	352319836	G	A	REF	REF	REF	REF	REF	REF	REF	SNP	ND	REF	SNP	REF	SNP	SNP	SNP	DIF	SNP	SNP	SNP	SNP	REF	REF	SNP	SNP	SNP	REF	SNP	SNP	SNP	SNP	SNP	REF	SNP	SNP	SNP	SNP	SNP	SNP	REF	REF	SNP	SNP	REF	DIF	SNP	SNP
chr1H	352320047	G	C	SNP	SNP	SNP	SNP	SNP	SNP	SNP	REF	SNP	SNP	REF	REF			REF	REF	REF	REF	REF	REF	SNP	SNP	REF	DIF	REF	SNP	REF	REF	REF	REF	REF	SNP	REF	REF	REF	REF	REF			REF	REF	ND	SNP	REF	REF	REF
chr1H	352321779	G	A	SNP		SNP		SNP	SNP	SNP	REF	SNP	SNP		ND	ND	ND		REF	REF	ND	REF		SNP	REF		REF	REF	SNP	DIF	DIF	REF	REF	REF	SNP	REF		REF			REF				REF		ND	REF	REF
chr1H	352326013	A	G	REF	REF	REF	REF	REF	REF	REF	SNP	REF	REF	SNP	REF	SNP	SNP	SNP	REF	SNP	SNP	SNP	SNP	REF	REF	SNP	SNP	SNP	REF	SNP	SNP	SNP	SNP	SNP	REF	SNP	SNP	SNP	SNP	SNP	SNP	REF	REF	SNP	SNP	REF	REF	SNP	SNP
chr1H	352406935	T	C	REF	REF	REF	REF	REF	REF	REF	REF	REF	REF	REF	SNP	REF	SNP	REF	DIF	REF	SNP	SNP	SNP	REF	REF	SNP	SNP	REF	REF	SNP	SNP	SNP	SNP	SNP	REF	SNP	REF	SNP	REF	REF	REF	SNP	SNP	REF	REF	REF	DIF	REF	SNP
chr1H	352857061	G	GC	REF	REF	REF	REF	REF	REF	REF	REF	SNP	SNP	REF	SNP	REF	SNP	REF	REF	REF	DIF	SNP	SNP	REF	SNP	SNP	SNP	REF	SNP	SNP	SNP	SNP	SNP	SNP	REF	SNP	REF	SNP	REF	REF	REF	SNP	SNP	REF	REF	REF	DIF	REF	SNP
chr1H	352862737	G	C	REF	REF	REF	REF	REF	REF	REF	REF		ND	REF	SNP	REF	SNP	REF	DIF	REF	SNP	SNP	SNP	REF	SNP	SNP	SNP	DIF	SNP	SNP	SNP	SNP	SNP	SNP	DIF	SNP	REF	SNP	REF	REF	REF	SNP	SNP	REF	REF	REF	DIF	REF	SNP
chr1H	352865406	C	G	REF	REF	REF	REF	REF	REF	REF	REF	SNP	SNP	REF	SNP	REF	SNP	REF	DIF	REF	SNP	SNP	SNP	REF	SNP	SNP	SNP	REF	SNP	SNP	SNP	SNP	SNP	SNP	REF	SNP	REF	SNP	REF	REF	REF	SNP	SNP	REF	REF	REF	DIF	REF	SNP
chr1H	355819686	A	G	SNP		SNP	SNP	SNP		SNP	REF	SNP			SNP	REF	ND		REF	REF	REF	REF		SNP	SNP	REF	REF	DIF	SNP	DIF	DIF	REF	REF	ND		REF	REF			REF			SNP			SNP	SNP		REF
chr1H	355879869	T	C	SNP	SNP	SNP	SNP	SNP	SNP	SNP	REF	SNP	SNP	REF	SNP	REF	REF	REF	REF	REF	REF	REF	REF	SNP	SNP	REF	REF	REF	SNP	REF	REF	REF	REF	REF	SNP	REF	REF	REF	REF	REF	REF	SNP	SNP	REF	REF	SNP	DIF	REF	REF
chr1H	355989634	C	G			SNP	SNP	SNP	SNP		REF			REF	REF			ND	REF	REF	REF	REF	REF	SNP	SNP	REF	REF	REF	SNP	REF	REF		REF	REF	SNP	REF	REF	REF	REF	REF		REF	REF	REF	REF	SNP	ND	REF	REF
chr1H	356716190	A	G	SNP	SNP	SNP	SNP	SNP	SNP	SNP	REF	SNP	SNP	REF	SNP	REF	REF	REF	DIF	REF	REF	REF	REF	SNP	SNP	REF	REF	REF	SNP	REF	REF	REF	REF	DIF	SNP	REF	REF	REF	REF	REF	REF	SNP	SNP	REF	REF	SNP	DIF	REF	REF
chr1H	357283150	G	A	SNP	SNP	SNP	SNP	SNP	SNP	SNP	REF	SNP		REF	ND	REF	REF	REF	REF	REF	REF	REF	REF	SNP	SNP	REF	REF	REF	SNP	REF	REF	REF	REF	REF	SNP	REF	REF	REF	REF	REF	REF	SNP	SNP	REF	REF	SNP	DIF	REF	REF
chr1H	357284852	A	C	SNP		SNP	SNP		SNP	SNP	REF	SNP	SNP	REF	SNP	REF	REF	REF	REF		REF	REF	REF	SNP	ND	REF	REF	REF	SNP	DIF	REF	REF	REF	REF	SNP	DIF	REF	REF	REF	REF	REF	SNP	SNP	REF	REF	SNP	REF	REF	REF
chr1H	357284917	G	C	SNP	SNP	SNP	SNP	SNP	SNP	SNP	REF	SNP	SNP	REF	SNP	REF	REF	REF	REF	REF	REF	REF	REF	SNP	SNP	REF	REF	DIF	SNP	REF	REF	REF	REF	REF	SNP	REF	REF	REF	REF	REF	REF	SNP	SNP	REF	REF	SNP	DIF	REF	REF
chr1H	357285031	C	T	SNP	SNP	SNP	SNP	SNP	SNP	SNP	REF	SNP	SNP	REF	SNP	REF	REF	REF	REF	REF	REF	REF	REF	SNP	SNP	REF	REF	REF	SNP	REF	REF	REF	REF	REF	SNP	REF	REF	REF	REF	REF	REF	SNP	SNP	REF	REF	SNP	DIF	REF	REF
chr1H	357680545	G	T		SNP	SNP	SNP	SNP	SNP	SNP	REF	SNP	SNP	REF	SNP	REF	REF	REF	DIF	REF	DIF	REF	REF	SNP	SNP	REF	REF	REF	SNP	REF	REF	REF	REF	REF	SNP	DIF	REF	REF	REF	REF	REF	SNP	SNP		REF	SNP	DIF	REF	REF
chr1H	357680877	A	G	SNP		SNP	SNP	SNP	SNP		REF	SNP		REF	SNP	ND	REF	REF	REF	REF	REF	REF	REF	SNP	SNP	REF	REF	REF	SNP	REF	DIF	REF	REF	REF	SNP	REF	REF	REF	REF		REF	SNP	SNP		REF	SNP	DIF	ND	DIF
chr1H	358487408	C	A	SNP		SNP		SNP	SNP	SNP		SNP	SNP	ND	SNP	ND		REF		REF		REF		SNP	SNP	REF	REF	REF	SNP		DIF	REF	REF	REF	SNP	REF	REF	REF	REF	REF	REF		SNP	REF	ND	SNP	SNP	REF	REF
chr1H	359178584	C	G			SNP	SNP				REF			REF	REF		REF	REF	REF	REF	REF	REF	DIF	SNP	SNP	REF	REF	REF	DIF	REF	REF	REF	REF	REF	SNP	REF	REF	REF	REF		REF	REF	REF	REF	REF	SNP	REF	REF	DIF
chr1H	359524373	T	G	SNP	SNP	SNP	SNP	SNP		SNP	REF	SNP	SNP			REF	REF			REF	REF	REF	REF	SNP	SNP		REF	REF	SNP	REF	REF	DIF	REF	REF	DIF	REF	REF	REF			REF		SNP		REF		DIF	REF	REF
chr1H	359526279	G	T	SNP	SNP	SNP	SNP	SNP	SNP	SNP	REF	SNP	SNP	REF	SNP	REF	REF	REF	REF	REF	REF	REF	REF	SNP	SNP	REF	REF	REF	SNP	REF	REF	REF	REF	REF	SNP	REF	REF	REF	REF	REF	REF	SNP	SNP	REF	REF	SNP	DIF	REF	REF
chr1H	360016414	C	A	SNP	SNP	SNP	SNP	SNP	SNP	SNP	REF	SNP	SNP	REF	REF	REF	REF	REF	REF	REF	REF	REF	REF	SNP	SNP	DIF	REF	REF	SNP	REF	REF	REF	REF	DIF	SNP	REF	REF	REF	REF	REF	REF	REF	REF	REF	REF	SNP	DIF	REF	REF
chr1H	360016518	A	G	SNP	SNP	SNP	SNP	SNP	SNP	SNP	DIF	SNP	SNP	REF	SNP	REF	REF	REF	REF	REF	REF	REF	REF	SNP	SNP	DIF	REF	DIF	SNP	REF	REF	REF	REF	REF	SNP	REF	REF	REF	REF	REF	REF	SNP	SNP	REF	REF	SNP	SNP	REF	REF
chr1H	360028416	T	C	SNP	SNP	SNP	SNP	SNP	SNP	SNP	DIF	SNP	SNP	REF	SNP	REF	REF	REF	DIF	REF	REF	REF	REF	SNP	SNP	REF	REF	REF	SNP	REF	DIF	REF	REF	REF	SNP	REF	REF	REF	REF	REF	REF	SNP	SNP	REF	REF	SNP	SNP	REF	DIF
chr1H	360030436	C	T	ND	REF	REF	REF	REF	ND	REF	REF	SNP	SNP	REF		REF	REF	REF	REF	REF	REF	REF	REF	REF	SNP	DIF	REF	REF	SNP	REF	REF	REF	DIF	REF	REF	REF	REF	ND	REF			SNP	SNP	REF	REF	REF	SNP	REF	REF
chr1H	361589388	G	C	REF	REF	REF	REF	REF	REF	REF	SNP	SNP	SNP	SNP	REF	SNP	REF	SNP	REF	SNP	REF	REF	REF	REF	SNP	REF	REF	SNP	SNP	REF	REF	REF	REF	DIF	REF	REF	SNP	REF	SNP	SNP	SNP	REF	REF	SNP	SNP	REF	REF	SNP	REF
chr1H	361591567	T	C	REF	REF	REF	REF	REF	REF	REF	SNP	SNP	HET	SNP	REF	SNP	REF	SNP	REF	SNP	REF	REF	REF	REF	SNP	REF	REF	SNP	SNP	REF	REF	REF	REF	REF	REF	REF	SNP	REF	SNP	SNP	SNP	REF	REF	SNP	SNP	REF	REF	SNP	REF
chr1H	362150158	C	T	REF	REF	REF	REF	REF	REF	REF	SNP	SNP	SNP	SNP	REF	SNP	REF	SNP	REF	SNP	REF	REF	REF	REF	SNP	REF	REF		SNP	REF	REF	REF	REF	REF	REF	REF	SNP	REF	SNP	SNP	SNP	REF	REF	SNP	SNP	REF	REF		REF
chr1H	362152032	A	G	REF	REF	REF	REF	REF	REF	REF	SNP	SNP	SNP	SNP	REF	SNP	REF	SNP	REF	SNP	REF	REF	REF	REF	SNP	REF	REF	SNP	SNP	REF	REF	REF	REF	REF	REF	REF	SNP	REF	SNP	SNP	SNP	REF	REF	SNP	SNP	REF	REF	SNP	REF
chr1H	364406407	A	G	SNP	SNP	SNP	SNP	REF	REF	REF	SNP	SNP		SNP	REF	SNP	REF	SNP	REF	SNP	REF	REF	REF	SNP	SNP	REF	REF	SNP	SNP	REF	DIF	REF	REF	REF	REF	REF	SNP	REF		SNP	SNP	REF	REF	SNP	SNP	SNP	ND	SNP	REF
chr1H	364703545	G	A	SNP	SNP	SNP	SNP	REF	REF	REF	SNP	ND	SNP	SNP	REF	ND	REF	ND	REF	SNP	REF	DIF	DIF	DIF	SNP	REF	REF	SNP	SNP	REF	REF	REF	REF	REF	REF	REF	SNP	REF	SNP	ND	SNP	REF	REF	SNP	ND	SNP	REF	SNP	REF
chr1H	364782208	C	T	SNP	SNP	ND	SNP	REF	REF	REF	SNP	SNP	SNP	SNP	REF	ND	REF	SNP	REF	SNP	DIF	REF	REF	SNP	ND	REF	REF	ND	SNP	REF	REF	REF	REF	REF	REF	REF	SNP	REF	SNP	SNP	ND	REF	REF	SNP	SNP	SNP	REF	SNP	REF
chr1H	364934947	T	C		SNP	SNP	SNP	REF	REF	REF	SNP	SNP	SNP		REF	SNP	REF	SNP	REF	SNP	REF	REF	REF	SNP	SNP	REF	REF	SNP	SNP	REF	REF	REF	REF	REF	REF	REF	SNP	REF	SNP	SNP	SNP	REF	REF	SNP	SNP	SNP	REF	SNP	REF
chr1H	365274288	A	G		SNP	SNP	SNP	REF	REF		SNP		SNP	SNP	REF	SNP	ND		REF		REF			SNP	SNP	REF	REF	SNP	SNP		REF		REF		REF	REF	SNP	REF	SNP		SNP		REF	SNP	SNP	SNP	ND
chr1H	365274564	A	G		SNP	SNP		ND	REF	REF	SNP	SNP	SNP	SNP	REF		REF	SNP	ND		REF		REF		SNP	REF	REF	SNP	SNP	REF	REF		REF	ND	REF	ND	SNP	REF	SNP				REF	SNP	SNP	SNP	REF		REF
chr1H	365414481	C	T	ND	REF	ND	REF	SNP	SNP	SNP		REF		REF		REF			DIF	REF	SNP	SNP	SNP	REF	REF	SNP	SNP	REF	REF	SNP	SNP		SNP	SNP	SNP	SNP		SNP	REF	REF		SNP	SNP				REF		SNP
chr1H	365420446	T	G	SNP				REF		ND	SNP		SNP	SNP	REF	SNP	ND		DIF	SNP	REF	REF	DIF	SNP		REF	REF	SNP	SNP	REF	REF	REF	ND	DIF	REF	REF		REF	SNP			REF	REF	SNP	SNP		REF		DIF
chr1H	365420565	G	A	SNP			SNP	REF			SNP		SNP	SNP	REF	SNP	REF		DIF	SNP	REF	REF	REF	SNP			REF	SNP	SNP	REF	REF	REF	REF	REF	REF	ND		REF	SNP		SNP		REF		SNP		REF
chr1H	365420637	A	G	SNP			SNP	ND		ND	SNP		SNP		REF		REF		REF		REF	REF	REF	SNP			REF	SNP	SNP	REF	DIF	REF	REF	REF	REF	ND		REF	SNP		SNP						ND
chr1H	365420864	G	A	SNP		SNP				REF						SNP	REF		REF		REF	REF		SNP		REF	REF	SNP		REF		REF	REF	REF	REF	REF	SNP	REF	SNP					SNP				SNP	REF
chr1H	365989553	C	T	REF		REF		SNP	SNP	SNP	REF			ND	SNP		SNP		REF		SNP	SNP	SNP	REF	ND	SNP	SNP	REF	REF	SNP	SNP	SNP	SNP	SNP	SNP	SNP	REF	SNP				SNP	SNP		REF	REF		REF	SNP
chr1H	369093784	C	T	REF	REF	REF	REF	SNP			SNP	REF	REF	SNP	REF		SNP	REF	HET	SNP	SNP	SNP	SNP	REF	REF	SNP	SNP	SNP	DIF	SNP	SNP	SNP	SNP	SNP	SNP	SNP		SNP	SNP			REF			SNP	REF	REF	SNP	SNP
chr1H	369363459	AT	A	REF	REF	REF	REF	SNP	SNP	SNP	SNP	REF	REF	SNP	REF	SNP	SNP	REF	DIF	SNP	DIF	SNP	SNP	REF	REF	SNP	SNP	SNP	REF	SNP	SNP	SNP	SNP	SNP	SNP	SNP	SNP	SNP	SNP	SNP	SNP	REF	REF	SNP	SNP	REF	REF	SNP	SNP
chr1H	369364946	G	A	REF	REF	REF	REF	SNP	SNP	SNP	SNP	REF	REF	SNP	ND	SNP	SNP	REF	DIF	SNP	SNP	SNP	SNP	REF	REF	SNP	SNP	SNP	REF	SNP	SNP	SNP	SNP	SNP	SNP	SNP	SNP	SNP	SNP	SNP	SNP	REF	REF	SNP	SNP		REF		SNP
chr1H	370092740	A	G		REF		REF		SNP					SNP		SNP	SNP	REF	DIF	SNP	SNP	SNP		REF	REF	SNP		SNP	REF		SNP	SNP	SNP	SNP	SNP		SNP	SNP	SNP	SNP				SNP			REF	SNP
chr1H	370094600	T	C	REF	REF	ND	REF	SNP	SNP				ND			SNP	SNP		DIF		SNP	SNP	SNP	REF	DIF	SNP	SNP	SNP	REF	SNP	SNP	SNP	SNP	SNP	SNP	SNP	SNP	SNP	SNP		SNP			SNP	SNP	REF	REF		SNP
chr1H	370095105	A	T	REF		ND	REF	SNP	SNP			REF	REF	SNP	REF				SNP	SNP	SNP		SNP	REF	REF	SNP	SNP		REF	SNP	SNP	SNP	SNP	SNP	SNP		SNP	SNP			SNP	REF		SNP	SNP	REF	REF		SNP
chr1H	370096923	G	T	REF	REF	REF	REF	SNP	SNP	SNP	SNP	REF	REF	SNP	REF	SNP	SNP	REF	DIF	SNP	SNP	SNP	SNP	REF	REF	SNP	SNP	SNP	REF	SNP	DIF	SNP	SNP	SNP	SNP	DIF	SNP	SNP	SNP	SNP	SNP	REF	REF	SNP	SNP	REF	REF	ND	SNP
chr1H	370568995	A	AT	REF	REF	REF	REF	SNP	SNP	SNP	SNP	REF	REF	SNP	REF	SNP	SNP	REF	DIF	SNP	SNP	SNP	SNP	REF	REF	SNP	SNP	SNP	REF	SNP	SNP	SNP	SNP	SNP	SNP	SNP	SNP	SNP	SNP	SNP	SNP		REF	SNP	SNP	REF	REF	SNP	SNP
chr1H	370589155	T	TCTAA	ND		ND	REF		SNP		SNP	REF	REF	SNP	REF	SNP	SNP	REF	DIF	SNP	SNP	SNP	SNP	REF	REF	SNP	SNP	SNP	REF	SNP	SNP	SNP	SNP	SNP	SNP	SNP	SNP	SNP				REF	REF			REF	REF	SNP
chr1H	371450706	G	A	REF	REF	REF	REF	SNP	SNP	SNP	SNP	ND	REF	SNP	REF	SNP	SNP	REF	HET	SNP	SNP	SNP	SNP	REF	REF	SNP	SNP	SNP	REF	SNP	SNP	SNP	SNP	SNP	SNP	SNP	SNP	SNP	SNP	SNP	SNP	REF	REF	SNP	SNP		REF	SNP	SNP
chr1H	371702259	T	C	REF	REF	REF	REF	SNP	SNP	SNP	SNP	REF	REF	SNP	REF	SNP	SNP	REF	DIF	SNP	SNP	SNP	SNP	REF	REF	SNP	SNP	SNP	REF	SNP	SNP	SNP	SNP	SNP	DIF	SNP	SNP	SNP	SNP	SNP	SNP	REF	REF	SNP	SNP	SNP	REF	SNP	SNP
chr1H	375075337	T	C	REF	REF	REF	REF	SNP	SNP	SNP	DIF	REF	HET	SNP	SNP	SNP	SNP	REF	DIF	SNP	SNP	SNP	DIF	DIF	DIF	SNP	SNP	SNP	REF	SNP	SNP	SNP	SNP	SNP	SNP	SNP	SNP	SNP	SNP	SNP	SNP	SNP	SNP	SNP	SNP	SNP	DIF	SNP	SNP
chr1H	375902565	A	G	SNP	SNP	SNP		REF	REF	REF	DIF	SNP		REF	REF	REF	REF	SNP	REF	ND	REF	REF	REF	SNP	SNP	REF	REF	REF	SNP	REF	REF	DIF	DIF	DIF	REF	REF	REF	REF	REF	REF	REF	REF	REF	REF	REF	REF	REF	ND	DIF
chr1H	375923588	G	A	REF	REF	REF	REF	SNP	SNP	SNP	SNP	REF	REF	SNP	SNP	SNP	SNP	REF	DIF		SNP	SNP	SNP	DIF	REF	SNP	SNP		REF	SNP	SNP	SNP	SNP	SNP	SNP	SNP	SNP	SNP	SNP	SNP	SNP	SNP	SNP	SNP	SNP	SNP	DIF	SNP	SNP
chr1H	376377075	T	C	REF	REF	REF	REF	ND	SNP	SNP	SNP	REF	REF	SNP	SNP	SNP	SNP	REF	DIF	SNP	SNP	ND	SNP	REF	REF	DIF	DIF	SNP	REF	SNP	SNP	DIF	SNP	SNP	ND	SNP	ND	SNP	ND	SNP	SNP	SNP	SNP	ND	ND	SNP	DIF	SNP	DIF
chr1H	376490652	G	T	REF	REF	REF	REF	SNP	SNP	SNP	SNP	REF	REF	SNP	SNP	SNP	SNP	REF	REF	SNP	SNP	SNP	SNP	REF	REF	DIF	SNP	SNP	DIF	SNP	SNP	SNP	SNP	SNP	ND	SNP	SNP	SNP	SNP	SNP	SNP	SNP	SNP		SNP	SNP	DIF	SNP	SNP
chr1H	377073256	G	C	REF	REF	ND	REF	SNP	SNP	SNP	SNP	REF	REF	SNP	SNP	SNP	SNP	REF	REF	SNP	SNP	SNP	SNP	REF	DIF	SNP	SNP	SNP	REF	SNP	SNP	SNP	SNP	SNP	SNP		SNP	SNP	SNP	SNP	SNP	SNP	SNP	SNP	SNP	SNP	DIF	SNP	SNP
chr1H	377074950	C	T	REF	REF	REF	REF	SNP	SNP	SNP	REF	REF	REF	REF	SNP	REF	ND	REF	DIF	REF	SNP	SNP	SNP	REF	REF	SNP	SNP	REF	REF	SNP	SNP	SNP	SNP	SNP	SNP	SNP	REF	SNP	REF	REF	REF	SNP	SNP	REF	REF	REF	DIF	REF	SNP
chr1H	377079890	T	C	REF	REF	REF	REF	SNP	SNP	SNP	SNP	REF	REF	SNP	SNP	SNP	SNP	REF	DIF	SNP	SNP	SNP	SNP	REF	REF	SNP	SNP	SNP	REF	SNP	SNP	SNP	SNP	SNP	SNP	SNP	SNP	SNP	SNP	SNP	SNP	SNP	SNP	SNP	SNP	SNP	DIF	SNP	SNP
chr1H	378445333	C	CTT		SNP	SNP	SNP	REF		ND	REF	SNP	SNP	REF		REF			REF		REF	REF	REF	SNP	SNP	REF	REF	REF	SNP	REF	REF	REF	DIF		REF	DIF	REF	REF	REF	REF	REF	REF	ND		REF	ND	REF	REF	REF
chr1H	388487673	G	T	SNP	REF	SNP	SNP	REF	SNP	SNP	SNP	SNP	SNP	SNP	REF	SNP			SNP	SNP	SNP	SNP	SNP	SNP	SNP	DIF	SNP	SNP	SNP	SNP	SNP	SNP	SNP	SNP	SNP	SNP	SNP	SNP	SNP	SNP	SNP	REF	REF	SNP	SNP		REF	SNP	SNP
chr1H	388487744	A	G		REF	SNP	SNP	REF	SNP		SNP	SNP	SNP	SNP	REF					SNP	SNP		SNP		SNP		SNP		SNP	SNP	SNP	SNP	SNP	SNP	SNP	SNP			SNP			REF	REF		SNP		REF		SNP
chr1H	388488156	G	A	SNP	REF	SNP	SNP	REF	SNP	SNP	SNP	SNP	SNP	SNP	REF	SNP	SNP		SNP	SNP	SNP	SNP	SNP	SNP	SNP	SNP	SNP	SNP	SNP	SNP	SNP	SNP	SNP	SNP	SNP	SNP	SNP	SNP	SNP	SNP	SNP	REF	REF	SNP	SNP	SNP	REF	SNP	SNP
chr1H	388489069	C	T	SNP	REF	SNP	SNP	REF	SNP	ND	SNP	SNP	SNP	SNP	REF	SNP	SNP	SNP	SNP	SNP	SNP	SNP	SNP	SNP	SNP	SNP	SNP	SNP	SNP	SNP	SNP	SNP	SNP	DIF	SNP	SNP	SNP	SNP	SNP	SNP	SNP	REF	REF		SNP	SNP	REF		SNP
chr1H	389943485	GA	G,GAA		REF	REF	REF	REF	REF	REF	SNP		SNP	SNP	REF	SNP	ND	SNP	DIF	SNP	DIF	DIF	REF	REF	SNP	REF	ND	DIF	SNP	REF	REF	REF	DIF	REF	REF	DIF	SNP	REF	SNP	SNP	SNP	REF	REF	SNP	SNP		REF		DIF
chr1H	389944442	A	G	SNP	REF	SNP	SNP	REF	SNP	SNP	SNP	SNP	SNP	SNP	REF	SNP	SNP	SNP	SNP	SNP	SNP	SNP	SNP	SNP	SNP	SNP	SNP	SNP	SNP	DIF	SNP	SNP	DIF	SNP	SNP	SNP	SNP	SNP	SNP	SNP	SNP	REF	REF	SNP	SNP	SNP	REF	ND	SNP
chr1H	390135548	T	C	REF				REF	ND	ND	SNP	SNP					ND		DIF		REF	REF		DIF	SNP	REF	REF	SNP	SNP	REF	DIF	REF	DIF	ND	REF	REF	SNP	REF		SNP	SNP			SNP	SNP				REF
chr1H	390692587	A	G	SNP	REF	SNP	SNP	REF		SNP	SNP	SNP		SNP	REF		SNP		SNP	SNP	SNP	SNP	SNP	SNP	DIF	SNP	SNP	SNP	SNP		SNP		SNP	SNP	SNP	SNP	SNP	SNP		SNP	SNP		REF		SNP	SNP	DIF	SNP	SNP
chr1H	390692992	G	C	REF	REF	ND	REF		REF		SNP	SNP					ND				REF	REF	REF	REF	SNP		REF	SNP	SNP	REF	REF	REF	REF	REF	REF	REF	SNP		SNP		SNP	REF		SNP	SNP		REF		REF
chr1H	390693370	C	G	SNP	REF	SNP	SNP	REF	SNP	SNP	SNP	SNP	SNP	SNP	REF	SNP	SNP	SNP	SNP	SNP	SNP	SNP	SNP	SNP	SNP	SNP	SNP	SNP	SNP	SNP	SNP	SNP	SNP	SNP	SNP	DIF	SNP	SNP	SNP	SNP	SNP	REF	REF	SNP	SNP	SNP	REF	SNP	SNP
chr1H	390696407	A	G	SNP	REF	SNP	SNP	REF	SNP	SNP	SNP	SNP	SNP	SNP	REF	SNP	SNP	SNP	SNP	SNP	SNP	SNP	SNP	SNP	DIF	SNP	SNP	SNP	SNP	SNP	SNP	SNP	SNP	SNP	SNP	SNP	SNP	SNP	SNP	SNP	SNP	REF	REF	SNP	SNP	SNP	REF	SNP	SNP
chr1H	391324643	T	C	REF		ND	REF	REF	REF	REF	SNP	SNP	SNP	SNP	REF	SNP	REF	SNP	REF	SNP	REF	REF	REF	REF	SNP	REF	REF	SNP	SNP	REF	REF	REF	REF	DIF	REF	REF	SNP	DIF	SNP	SNP	SNP	REF	REF	SNP	SNP	SNP	DIF	SNP	REF
chr1H	391376633	T	C	SNP	REF	SNP	SNP		SNP	SNP	SNP	SNP	SNP	SNP	REF	SNP		SNP	SNP	SNP	SNP	SNP	SNP	SNP	SNP	SNP	SNP	SNP	SNP	SNP	SNP	SNP	SNP	SNP	SNP	SNP	SNP	SNP	SNP	SNP	SNP	REF	REF	SNP	SNP	SNP	REF	SNP	SNP
chr1H	392003302	G	A	SNP	REF	SNP	SNP	REF	SNP	SNP	SNP	SNP	SNP	SNP	REF	SNP	SNP	SNP	SNP	SNP	SNP	SNP	SNP	SNP	SNP	SNP	SNP	SNP	SNP	SNP	SNP	SNP	SNP	SNP	SNP	SNP	SNP	SNP	SNP	SNP	SNP	REF	REF	SNP	SNP	SNP	REF	SNP	SNP
chr1H	392003497	A	G	SNP	REF	SNP	SNP	REF	SNP	SNP	SNP	SNP	SNP	SNP	REF	SNP	SNP	SNP	SNP	SNP	SNP	SNP	SNP	SNP	SNP	SNP	DIF	SNP	SNP	SNP	DIF	SNP	SNP	SNP	SNP	SNP	SNP	SNP	SNP	SNP	SNP	REF	REF	SNP	SNP	SNP	REF	SNP	SNP
chr1H	392287587	G	A	REF	REF	REF	REF	REF	REF	REF	SNP	SNP	SNP	SNP	REF	SNP	REF	SNP	REF	SNP	REF	REF	REF	REF	SNP	REF	REF	SNP	SNP	REF	REF	REF	REF	REF	REF	REF	SNP	REF	SNP	SNP	SNP	REF	REF	SNP	SNP	SNP	REF	SNP	REF
chr1H	392290695	T	G	SNP	REF	SNP	SNP	REF	REF	REF	SNP	SNP	SNP	SNP	REF	SNP	REF	SNP	SNP	SNP	REF			SNP	SNP	REF	REF	SNP	SNP	REF	REF	REF	REF	REF	REF	DIF	SNP	REF	SNP	SNP	SNP		REF	SNP	SNP	SNP	REF	SNP	REF
chr1H	392519710	G	C	SNP	REF	SNP	SNP	REF	REF	REF		SNP	SNP		REF	SNP	REF	SNP	SNP	SNP	REF	REF	ND	SNP	SNP	ND	REF	SNP	SNP	REF	REF				REF	REF	SNP	REF	SNP			REF	REF				REF	SNP	REF
chr1H	392521735	C	G	SNP	REF	SNP	SNP	REF	REF	REF	SNP	SNP	SNP	SNP	REF	SNP	REF	SNP	DIF	SNP	REF	REF	REF	SNP	SNP	REF	REF	SNP	SNP	REF	REF	REF	REF	REF	REF	REF	SNP	REF	SNP	SNP	SNP	REF	REF	SNP	SNP	SNP	REF	SNP	REF
chr1H	392575320	C	A	REF	REF	REF	REF	REF	REF	REF	SNP	SNP			REF	SNP	REF	SNP	REF	SNP	REF	REF	REF	DIF	SNP	REF	REF	SNP	SNP	REF	REF	REF	DIF	REF	REF	REF	SNP	REF		SNP	SNP	REF	REF	SNP		SNP	REF	SNP	REF
chr1H	392598026	A	G	REF	REF	REF	REF	REF	REF	REF	SNP	SNP	SNP	SNP	REF	SNP	REF	SNP	REF	SNP	REF	REF	REF	REF	SNP	REF	REF	SNP	SNP	REF	REF	REF	REF	REF	REF	REF	SNP	REF	SNP	SNP	SNP	REF	REF	SNP	SNP	SNP	REF	SNP	REF
chr1H	393166438	GGA	G		REF	REF	REF	REF			SNP	SNP	SNP	SNP	REF	SNP	ND	SNP	ND	SNP	REF		REF	REF	SNP	REF		SNP	SNP	REF	REF	REF		ND	REF	REF	SNP	REF	SNP	SNP	SNP	REF			SNP	SNP	REF	SNP	REF
chr1H	393447061	C	G		REF	REF	ND			REF	SNP	SNP	SNP	SNP	REF	SNP		SNP	REF		REF	REF	DIF	REF	SNP	REF	REF	SNP	SNP	REF	REF	DIF	REF	ND	REF	REF		REF	SNP	SNP	SNP	REF	REF	SNP	SNP	SNP	REF	SNP	REF
chr1H	393450274	G	C	REF	REF	REF	REF	REF	REF	REF	SNP	SNP		SNP	REF	SNP	REF	SNP	REF	SNP	REF	REF	REF	REF	SNP	REF	REF	SNP	SNP	REF	REF	REF	REF	REF	REF	REF	SNP	REF	SNP	SNP	SNP	REF	REF	SNP	SNP	SNP	REF	SNP	REF
chr1H	393452398	G	A	REF	REF	REF	REF	REF	REF	REF	SNP	SNP	SNP	SNP	REF	SNP	REF	SNP	REF	SNP	REF	REF	REF	REF	SNP	REF	REF	SNP	SNP	REF	REF	REF	REF	REF	REF	REF	SNP	REF	SNP	SNP	SNP	REF	REF	SNP	SNP	SNP	REF	SNP	REF
chr1H	393452647	A	G	REF	REF	REF	REF	REF	REF	REF	SNP	SNP	SNP	SNP	REF	SNP	REF	SNP	REF	SNP	REF	REF	REF	REF	SNP	REF	REF	SNP	SNP	REF	REF	REF	REF	REF	REF	REF	SNP	REF	SNP	SNP	SNP	REF	REF	SNP	SNP	SNP	REF	SNP	REF
chr1H	393452729	A	G	REF	REF	REF	REF	REF	REF	REF	SNP	SNP	SNP	SNP	REF	SNP	REF	SNP	REF	SNP	REF	REF	REF	REF	SNP	REF	REF	SNP	SNP	REF	REF	REF	REF	REF	REF	REF	SNP	REF	SNP	SNP	SNP	REF	REF	SNP	SNP	SNP	REF	SNP	REF
chr1H	393971314	A	G	REF	REF	REF	REF	REF	REF	REF	SNP	ND	SNP	SNP	REF	SNP	REF	SNP	REF	SNP	REF	REF	REF	REF	SNP	REF	REF	SNP	SNP	REF	REF	REF	REF	REF	REF	REF	SNP	REF	SNP	SNP	SNP	REF	REF	SNP	SNP	SNP	REF	SNP	DIF
chr1H	403273244	A	G	SNP	SNP	SNP	SNP	SNP	SNP	SNP	SNP	REF	REF	SNP	SNP	SNP	SNP	REF	SNP	SNP	SNP	SNP	SNP	SNP	REF	SNP	SNP	SNP	REF	SNP	SNP	SNP	SNP	SNP	SNP	SNP	SNP	SNP	SNP	SNP		SNP	SNP	SNP	SNP	SNP	SNP	ND	SNP
chr1H	403278566	T	C	SNP	SNP	SNP	SNP	SNP	SNP	SNP	SNP	REF	REF	SNP	SNP	SNP	SNP	REF	SNP	SNP	SNP	SNP	SNP	SNP	DIF	SNP	SNP	SNP	REF	SNP	SNP	SNP	SNP	SNP	SNP	SNP	SNP	SNP	SNP	SNP	SNP	SNP	SNP	SNP	SNP	SNP	SNP	SNP	SNP
chr1H	403307403	C	G	ND	SNP	SNP	SNP	SNP	SNP	SNP	SNP	REF	REF	SNP	SNP		SNP	REF	SNP	SNP	SNP	SNP		SNP	REF	SNP	SNP	SNP	REF	SNP	DIF	SNP	SNP	SNP	SNP	SNP	SNP	SNP	SNP	SNP	SNP	SNP	SNP	SNP	SNP	SNP	SNP	SNP	SNP
chr1H	403308170	T	G	SNP	SNP	SNP	SNP	SNP	SNP	SNP	SNP	REF	REF		SNP	SNP	SNP	REF	SNP	SNP	SNP	SNP	SNP	SNP	REF	SNP	SNP	SNP	REF		SNP		SNP	SNP	SNP	SNP	SNP	SNP	SNP		SNP	SNP	SNP		SNP	SNP	SNP	SNP	SNP
chr1H	403309608	A	G	SNP	SNP	SNP	SNP	SNP	SNP	SNP	SNP	REF	REF	SNP	SNP	SNP	SNP	REF	SNP	SNP	SNP	SNP	SNP	SNP	REF	SNP	SNP	SNP	REF	SNP	SNP	SNP	SNP	SNP	DIF	SNP	SNP	SNP	SNP	SNP	SNP	SNP	SNP	SNP	SNP	SNP	SNP	SNP	SNP
chr1H	403330263	C	G		SNP	SNP	SNP	SNP	SNP	SNP	SNP	REF	REF	SNP	SNP	SNP		REF			SNP	SNP	SNP	SNP	REF	SNP	SNP	SNP	REF		SNP	SNP	SNP		SNP	SNP	SNP	SNP		SNP			SNP	SNP	SNP		SNP	SNP
chr1H	404208043	C	G	REF	REF	REF	REF	REF	REF	REF	REF	SNP	SNP	REF	REF	REF	REF	SNP	DIF		REF	REF	REF	REF	DIF	REF	REF	REF	SNP	REF	REF	REF	REF	REF	REF	REF	REF	REF	REF	REF	REF	REF	REF	REF	REF	REF	REF	REF	REF
chr1H	404648369	C	T								REF	SNP	SNP	REF	REF	REF		SNP	REF	REF					SNP			REF	SNP								REF		REF	REF	REF	REF	REF	REF	REF	REF	REF	REF
chr1H	406398416	T	C	REF	REF	REF	REF	REF	REF	REF	REF		SNP	REF	REF	REF	REF	SNP	REF		REF	REF	REF	REF	SNP	REF	REF		SNP	REF	REF	REF	REF	REF	REF	REF		REF			REF						REF		REF
chr1H	410432540	G	C		SNP	SNP		SNP	SNP	SNP	REF	SNP	SNP	REF	SNP	ND	SNP		DIF	REF	SNP	SNP	SNP	SNP	SNP	SNP	SNP	REF	SNP	SNP	SNP	SNP	SNP	SNP	DIF	SNP	REF	SNP	REF	REF	REF	SNP	SNP	REF	REF	REF	SNP	REF	SNP
chr1H	410438766	G	T	SNP					SNP		REF		SNP	REF	SNP		SNP	SNP		ND		SNP	SNP	SNP		SNP				SNP	SNP	SNP	SNP	SNP	SNP	SNP	REF	SNP	REF	REF		SNP		REF	REF	REF	SNP	ND	SNP
chr1H	410783287	C	T	REF		REF	ND	REF	REF			SNP	SNP	REF	SNP	REF	REF	SNP	SNP	ND	REF		REF	REF	SNP	REF	REF	REF	SNP	ND	REF	REF		REF	REF	REF	REF		REF	REF	REF	SNP	SNP			REF	SNP	ND	REF
chr1H	410784209	A	G	REF	REF				REF	REF	REF	SNP	SNP	REF	SNP	REF		SNP	REF	REF	REF	REF	ND	REF	SNP	REF	REF		SNP	REF	REF	REF			ND	REF		REF		REF	REF	SNP	SNP	ND	ND	ND	SNP		REF
chr1H	410785243	G	A	REF	REF	REF					REF	SNP	SNP	REF	SNP	REF	REF	SNP	SNP	REF	REF	REF	REF	REF	SNP	REF	REF	REF	SNP	REF	DIF	REF	DIF	DIF	REF	REF				REF	REF	SNP	SNP		REF	REF	SNP	ND	REF
chr1H	410785383	T	TAAGG	REF	REF		REF	REF	REF		REF	SNP	SNP	REF	SNP	REF	ND	SNP	SNP	REF	REF	REF	DIF	REF	DIF	REF	REF	REF	SNP	REF	DIF	REF	REF	DIF	DIF	REF	REF	REF	REF	REF	REF	SNP	SNP	REF		ND	SNP	ND	REF
chr1H	410791992	G	GCTA	SNP		SNP	SNP			SNP	REF		SNP	REF	SNP	REF			SNP		SNP	SNP		SNP	SNP		SNP	ND	SNP	SNP	SNP				SNP	ND	REF		REF		REF	SNP		REF	REF	ND			REF
chr1H	410867662	T	G	SNP		SNP	SNP	SNP	SNP	SNP							SNP	REF	DIF		SNP	SNP	SNP	SNP	REF	SNP	SNP	REF	REF	SNP	SNP	SNP	SNP	SNP	SNP	SNP		SNP			REF		SNP		REF		SNP	REF	SNP
chr1H	410867902	A	G	SNP	SNP	SNP	SNP		SNP	SNP	REF						SNP	REF	REF		SNP	SNP	SNP	SNP	DIF	SNP	SNP	DIF	DIF	SNP	SNP	SNP	SNP	SNP	SNP	SNP		SNP			REF	SNP	SNP		ND		SNP	REF	SNP
chr1H	411147529	G	A	REF	REF	REF	REF	REF	REF	REF	REF			ND	REF	REF	REF	SNP	REF	REF	REF	ND	REF	REF	SNP	DIF	REF	REF	SNP	DIF	REF	REF	REF	ND	REF	DIF	REF	REF	ND			REF			REF	ND	DIF	ND	REF
chr1H	411797615	T	C	REF	REF	REF	REF	REF	REF	REF	REF	SNP	SNP	REF	REF	REF	REF	SNP	REF	REF	REF	REF	REF	REF	SNP	REF	REF	REF	SNP	REF	REF	REF	REF	REF	REF	REF	REF	REF	REF	REF	REF	REF	REF	REF	REF	REF	REF	REF	REF
chr1H	412360340	A	G	REF	REF	REF	REF	REF	REF	REF	REF	SNP	SNP	REF	REF	REF	REF	SNP	REF	REF	REF	REF	REF	REF	SNP	REF	REF	REF	SNP	REF	REF	REF	DIF	REF	REF	REF	REF	REF	REF	REF	REF	REF	REF	REF	REF	REF	REF	REF	REF
chr1H	412365611	C	T	REF	REF	REF	REF	REF	REF	REF	REF	SNP	SNP	REF	REF	REF	REF	SNP	REF	REF	REF	REF	REF	REF	SNP	REF	REF	REF	SNP	REF	REF	REF	REF	REF	REF	REF	REF	REF	REF	REF	REF	REF	REF	REF	REF	REF	REF	REF	REF
chr1H	412369880	T	C	REF	REF	REF	REF	REF	REF	REF	REF	SNP	SNP	REF	REF	REF	REF	SNP	REF	REF	REF	REF	REF	REF	SNP	REF	REF	REF	SNP	REF	REF	REF	REF	REF	REF	REF	REF	REF	REF	REF	REF	REF	REF	REF	REF	REF	REF	REF	REF
chr1H	412710366	C	T	REF	REF	REF	REF	REF	REF	REF	REF	SNP	SNP	REF	REF	REF	REF	SNP	REF	REF	REF	DIF	REF	REF	SNP	DIF	REF	REF	SNP	REF	REF	REF	REF	REF	REF	REF	REF	REF	REF	REF	REF	REF	REF	REF	REF	REF	REF	REF	REF
chr1H	413190598	G	C	REF	REF	REF	REF	REF	REF	REF	REF	SNP	HET	REF	REF	REF	REF	SNP	REF	ND	REF	REF	REF	REF	SNP	REF	REF	REF	SNP	REF	REF	REF	REF	REF	REF	REF	REF	REF	REF	REF	REF	REF	REF	REF	REF	REF	REF	REF	REF
chr1H	418950459	T	G	REF	REF	REF	REF	REF	REF	REF	REF	SNP	SNP	REF	REF	REF	REF	SNP	REF	REF	REF	SNP	SNP	REF	REF	SNP	SNP	REF	SNP	SNP	SNP	SNP	SNP	REF	REF	REF	REF	REF	REF	REF	REF		REF	REF	REF	REF	REF	REF	REF
chr1H	419011572	A	G	SNP	REF		SNP	REF		REF		REF	REF		SNP	REF		REF	ND	REF	REF	REF		SNP	DIF	REF	REF	REF	REF	REF	REF		REF	REF		REF	REF	REF	REF		REF				REF			REF	REF
chr1H	419012853	A	G	SNP	REF	SNP	SNP	REF	REF	REF	REF	REF	REF	REF	ND	REF	REF	REF	DIF	REF	REF	REF	REF	DIF	REF	REF	REF	REF	REF	REF	REF	REF	REF	REF	REF	REF	REF	REF	REF	REF	REF	SNP	SNP	REF	REF	REF	DIF	REF	REF
chr1H	419338392	C	T	SNP	REF	SNP	SNP	REF	REF	REF	SNP	REF		SNP	REF		REF	REF	REF	SNP	REF	REF	REF	SNP	REF	DIF	REF	SNP	REF	REF	REF	REF	DIF	REF	REF	REF	SNP	REF	SNP	SNP	SNP	ND	REF	SNP	SNP	SNP	REF	SNP	REF
chr1H	419381694	T	C	SNP	REF	SNP	SNP	REF	REF	REF	SNP	REF	REF	SNP	REF	SNP	REF	REF	DIF	SNP	REF	REF	REF	SNP	REF	REF	REF	SNP	REF	REF	DIF	REF	REF	REF	DIF	REF	SNP	REF	SNP	SNP	SNP	REF	REF	SNP	SNP	SNP	REF	SNP	REF
chr1H	419383475	A	G	SNP	REF		SNP	REF	REF	REF	SNP	REF	REF	SNP		SNP		REF	DIF	SNP	REF	REF	REF	SNP	DIF	DIF	REF	SNP	REF	REF	REF	REF	DIF	REF	REF	REF	SNP	REF	SNP	SNP	SNP	REF	REF	SNP	SNP		DIF	SNP	DIF
chr1H	419385222	C	T	REF	SNP	REF	REF	SNP	ND	SNP	DIF	SNP	SNP	REF	REF	REF	SNP	SNP	DIF	REF	SNP	SNP	SNP	REF	SNP	SNP	SNP	DIF	SNP	SNP	SNP	SNP	SNP	SNP	SNP	SNP	REF	SNP	ND	REF	REF	REF	REF	REF	REF	REF	REF	REF	SNP
chr1H	419782113	T	C	SNP	REF	SNP	SNP	REF	REF	REF	SNP	REF	REF	SNP	REF	SNP	REF	REF	REF	SNP	REF	REF	REF	SNP	DIF	REF	REF	SNP	REF	REF	REF	REF	REF	REF	REF	REF	SNP	REF	SNP	SNP	SNP	REF	REF	SNP	SNP	SNP	REF	SNP	REF
chr1H	419786701	A	G	REF	SNP	REF		SNP	SNP	SNP	REF	SNP	SNP	REF	REF	REF	SNP	SNP		REF	SNP	SNP	SNP	REF	SNP	SNP	SNP	REF	SNP	SNP	SNP	SNP	SNP	SNP	DIF	SNP	REF	SNP	REF		ND	REF	REF	REF	REF	REF	REF	REF	SNP
chr1H	420002955	C	T	REF	SNP	REF	REF	SNP	SNP	SNP	REF	SNP	SNP	REF	REF	REF	SNP	SNP	DIF	REF	SNP	SNP	SNP	REF	SNP	SNP	SNP	REF	SNP	SNP	SNP	SNP	SNP	SNP	SNP	SNP	REF	SNP	REF	REF	REF	REF	REF	REF	REF	REF	REF	REF	SNP
chr1H	420231028	T	C	SNP	REF	SNP	SNP	REF	REF	REF	SNP	REF	REF	SNP	REF	SNP	REF	REF	REF	SNP	REF	REF	REF	SNP	REF	REF	REF	SNP	REF	REF	REF	REF	REF	REF	REF	REF	SNP	REF	SNP	SNP	SNP	ND	REF	SNP	SNP	SNP	REF	SNP	REF
chr1H	420231385	G	A	SNP	REF	SNP	SNP	REF	REF	REF	SNP	REF	REF	SNP	REF	SNP	REF	REF	REF	SNP	REF	REF	REF	SNP	REF	REF	REF	SNP	REF	REF	REF	REF	REF	REF	REF	REF	SNP	REF	SNP	SNP	SNP	REF	REF	SNP	SNP	SNP	REF	SNP	REF
chr1H	420570536	T	C				SNP			REF	SNP	ND	REF		ND				REF		REF	DIF		SNP	REF	REF	REF		REF	DIF	REF	REF	ND	REF	REF			REF				ND	REF		SNP	SNP	REF		DIF
chr1H	420571801	G	A		REF	SNP		REF	REF		SNP							SNP	REF		REF	REF			DIF	REF	REF	SNP		ND	REF				DIF	REF	SNP	REF	SNP			REF		SNP	ND	SNP	DIF	SNP	REF
chr1H	420573480	C	T	SNP				REF	REF			ND	REF	SNP	REF		REF			SNP	REF	REF	REF	SNP	REF	REF	REF	SNP		REF	REF	REF	REF	REF	REF	REF		REF	SNP	SNP					SNP			SNP	REF
chr1H	420573979	G	A		REF		SNP	REF	REF	ND	SNP	REF	REF	SNP			REF	SNP		SNP	REF	REF	REF	SNP	REF	REF	REF	SNP	REF	REF	REF	REF	REF	REF	REF	REF		REF		SNP	SNP			SNP	SNP	SNP	REF		REF
chr1H	420574945	C	T	SNP	REF	SNP		REF	REF	REF	SNP	REF	REF	SNP		SNP	REF	SNP	REF		REF	REF	REF	SNP	REF	REF	REF	SNP	REF	REF	REF	REF	REF	REF	REF	REF	SNP	REF	SNP	SNP		SNP	SNP	SNP	SNP		SNP	SNP	REF
chr1H	420579893	T	C	SNP	REF	SNP	SNP	REF	ND	REF	SNP	REF	REF	SNP	ND	SNP	REF	SNP	REF	SNP	REF	REF	REF	SNP	DIF	REF	REF	SNP	REF	REF	DIF	REF	REF	REF	REF	REF		REF		SNP		REF	REF		SNP	SNP	REF
chr1H	420656685	G	C		REF	SNP	SNP	REF	REF	REF	SNP	REF	REF	SNP	REF	SNP	REF	SNP	REF	SNP	REF	REF	REF	SNP	REF	REF	REF	SNP	REF	REF	REF	REF	REF	REF	REF	REF	SNP	REF	SNP	SNP	SNP	REF	REF	SNP	SNP	SNP	REF	SNP	REF
chr1H	420657483	C	CGCAAAAGCATCAA	REF		REF	REF	SNP	SNP	SNP	REF		SNP	REF	SNP	REF	SNP	REF	REF	REF	ND			REF		SNP	SNP	REF				SNP	SNP	SNP	SNP	SNP	REF		REF	REF	REF	REF		REF	REF	REF	SNP	REF	SNP
chr1H	420659393	C	T	REF	ND	REF	REF	SNP	REF	REF	REF	SNP	SNP	REF	REF	REF	ND	REF	DIF	REF	DIF	DIF	SNP	REF	SNP	ND	DIF	REF	SNP	SNP	DIF	DIF	SNP	SNP	SNP	ND	REF	SNP	REF	REF	REF	REF	REF	REF	REF	REF	REF	REF	SNP
chr1H	421688735	T	A	REF	SNP	REF	REF	SNP	REF	REF	REF	SNP	SNP	REF	REF	REF	SNP	REF	DIF	REF	SNP	SNP	SNP	REF	SNP	SNP	SNP	REF	SNP	SNP	SNP	SNP	SNP	SNP	SNP	SNP	REF	SNP	REF	REF	REF	REF	REF	REF	REF	REF	REF	REF	SNP
chr1H	421689105	C	T	REF	SNP	REF	REF	ND	REF	REF	REF	SNP	SNP	REF	REF	REF	SNP	REF	DIF	REF	SNP	SNP	SNP	REF	SNP	SNP	SNP	REF	SNP	SNP	SNP	SNP	SNP	SNP	SNP	SNP	REF	SNP	REF	REF	REF	REF	REF	REF	REF	REF	REF	REF	SNP
chr1H	422081485	G	A	REF		REF	REF	SNP	REF	REF	REF	SNP		REF	REF		SNP	ND	DIF	REF	SNP	SNP	SNP	REF	SNP	SNP	SNP	REF	SNP	SNP	SNP	SNP	SNP	SNP	SNP		REF	SNP		REF	REF	REF	ND	REF	REF	REF		REF	SNP
chr1H	422287704	G	A	REF	SNP	REF	REF	SNP	REF	REF	REF	SNP	SNP	REF	REF	REF	SNP	REF	REF	REF	SNP	SNP	SNP	REF	SNP	SNP	SNP	REF	SNP	SNP	SNP	DIF	SNP	SNP	SNP	SNP	REF	SNP	REF	REF	REF	REF	REF	REF	REF	REF	REF	REF	SNP
chr1H	422288957	T	C	REF	SNP	REF	REF	SNP	REF	REF	REF	SNP	SNP	REF	REF	REF	SNP	REF	REF	REF	SNP	SNP	SNP	REF	SNP	SNP	SNP	REF	SNP	SNP	SNP	SNP	SNP	SNP	SNP	SNP	REF	SNP	REF	REF	REF	REF	REF	REF	REF	REF	REF	REF	DIF
chr1H	422565036	G	C	REF	SNP	REF	REF	SNP	REF	REF	REF	SNP	SNP	REF	REF	REF	SNP	REF	DIF	REF	SNP	DIF	SNP	REF	SNP	SNP	SNP	REF	SNP	SNP	SNP	SNP	SNP	SNP	SNP	SNP	REF	SNP	REF	REF	REF	REF	REF	REF	REF	REF	REF	REF	SNP
chr1H	422565622	T	C	REF	SNP	REF	REF	SNP	REF	REF	REF	SNP	SNP	REF	REF	REF	SNP	REF	DIF	REF	SNP	SNP	DIF	REF	SNP	SNP	SNP	REF	SNP	SNP	SNP	SNP	SNP	SNP	SNP	SNP	REF	SNP	REF	REF	REF	REF	REF	REF	REF	REF	REF	REF	SNP
chr1H	422567205	C	T	REF	SNP	REF	REF	SNP	REF	REF	REF	SNP	SNP	REF	REF	REF	SNP	REF	DIF	REF	SNP	SNP	SNP	REF	SNP	SNP	SNP	REF	SNP	SNP	SNP	SNP	SNP	SNP	SNP	SNP	REF	SNP	REF	REF	REF	REF	REF	REF	REF	REF	REF	REF	DIF
chr1H	422893098	G	T	REF	SNP	REF	REF	SNP	REF	REF	REF	SNP	SNP	REF	REF	REF	SNP	REF	REF	REF	SNP	SNP	SNP	REF	SNP	SNP	SNP	REF	SNP	SNP	SNP	SNP	DIF	SNP	SNP	SNP	REF	SNP	REF	REF	REF	REF	REF	REF	REF	REF	REF	REF	SNP
chr1H	423398102	G	A	REF	SNP	REF	REF	SNP	REF	REF	REF	SNP	SNP	REF		REF	SNP	REF	DIF	REF	SNP	SNP	SNP	REF	SNP	SNP	SNP	REF	SNP	SNP	SNP	SNP	SNP	SNP	SNP	SNP	REF	SNP	REF	REF	REF	REF		REF	REF	REF	REF	REF	SNP
chr1H	423404727	T	C	REF	SNP	REF	REF	SNP	REF	REF	REF	SNP	SNP	REF	REF	REF	SNP	REF	DIF	REF	SNP	SNP	DIF	REF	SNP	SNP	SNP	REF	SNP	SNP	SNP	SNP	SNP	SNP	SNP	SNP	REF	SNP	REF	REF	REF	REF	REF	REF	REF	REF	REF	REF	SNP
chr1H	423728755	T	C	REF	SNP	REF	REF	SNP	REF	REF	REF	SNP	SNP	REF	REF	REF	SNP	REF	DIF	REF	SNP	SNP	SNP	REF	SNP	DIF	SNP	REF	SNP	SNP	SNP	SNP	SNP	SNP	SNP	SNP	REF	SNP	REF	REF	REF	REF	REF	REF	REF	REF	REF	REF	SNP
chr1H	424148391	C	G		SNP	REF	REF	SNP	REF	REF	REF	SNP	SNP	REF	REF	REF	SNP	REF	HET		SNP	SNP	SNP	REF	SNP	SNP	SNP	REF	SNP	SNP	SNP	SNP	SNP	SNP	SNP	SNP	REF	SNP	REF	REF	REF	REF	REF	REF	REF	REF	REF	REF	SNP
chr1H	424470131	TA	T,TAA	REF	ND	REF	REF	SNP	REF	HET	REF	HET	SNP	REF	REF	REF	SNP	REF	DIF	REF	DIF	SNP	SNP	REF	SNP	DIF	SNP	REF	DIF	DIF	SNP	DIF	DIF	SNP	SNP	SNP	REF	SNP	REF	REF	REF	REF	REF		REF	REF	REF	HET	SNP
chr1H	424601555	G	A	REF	SNP	REF	REF	SNP	REF	REF	REF	SNP	SNP	REF	REF	REF	SNP	REF	DIF	REF	SNP	SNP	SNP	REF	SNP	SNP	SNP	REF	SNP	SNP	SNP	SNP	SNP	SNP	SNP	SNP	REF	SNP	REF	REF	REF	REF	REF	REF	REF	REF	REF	REF	SNP
chr1H	424602955	T	A	REF	SNP	REF	REF	SNP	ND	REF	REF	SNP	SNP	REF		ND	SNP	REF	DIF	REF	SNP	SNP	SNP	REF	SNP	SNP	SNP	REF	SNP	SNP	SNP	SNP	SNP	SNP	SNP	SNP	REF	SNP	REF		REF	REF	REF	REF	REF	REF	REF	REF	SNP
chr1H	424830045	A	G	REF	SNP	REF	REF	SNP	REF	REF	REF	SNP	SNP	REF	REF	REF	SNP		DIF	REF	SNP	SNP	SNP	REF	SNP	SNP	SNP	REF	SNP	SNP	SNP	SNP	SNP	SNP	SNP	SNP	REF	SNP	REF	REF	ND	REF	REF	REF	REF	REF	REF	REF	SNP
chr1H	425495187	C	G	REF	SNP	ND	ND	SNP	REF		REF	SNP	SNP	REF	REF	REF	SNP	ND	DIF		SNP			DIF	SNP		SNP	REF	SNP	SNP	SNP	SNP	SNP	SNP		SNP	REF	SNP			REF	REF	ND	ND	REF	REF	REF	REF	SNP
chr1H	425503995	T	A	REF	SNP	REF	REF	SNP	REF	REF	REF	SNP	SNP	REF	REF	REF	SNP	REF	DIF	REF	SNP	SNP	SNP	REF	SNP	SNP	SNP	REF	SNP	SNP	SNP	SNP	SNP	SNP	SNP	SNP	REF	SNP	REF	REF	REF	REF	REF	REF	REF	REF	REF	REF	SNP
chr1H	427097714	G	A	REF	ND	REF	REF	SNP	REF	REF	REF	SNP	SNP	REF	REF	REF	SNP	REF	DIF	REF	SNP	SNP	SNP	DIF	SNP	DIF	SNP	REF	SNP	SNP	SNP	SNP	SNP	SNP	SNP	SNP	REF	SNP	REF	REF	REF	REF	REF	REF	REF	REF	REF	REF	SNP
chr1H	427857544	G	A	REF	SNP	REF	REF	SNP	REF	REF	REF	SNP	SNP	REF	ND	REF	ND	ND	DIF	ND	SNP	SNP	SNP	REF	SNP	SNP	SNP	REF	SNP	DIF	SNP	SNP	SNP	SNP	SNP	SNP	REF	SNP	REF	REF	REF	REF	REF	REF	REF	REF	REF	REF	SNP
chr1H	428361025	T	C	SNP	SNP	SNP	SNP	SNP	SNP	SNP	SNP	REF	REF	REF	SNP	REF	SNP	REF	REF	REF	REF	REF	REF	SNP	REF	REF	REF	REF	REF	REF	REF	REF	REF	REF	REF	REF	REF	REF	REF	REF	REF	SNP	SNP	REF	REF	REF	SNP	REF	REF
chr1H	428362101	C	G	SNP	ND	SNP	SNP	SNP	SNP	SNP	SNP	SNP	SNP	REF	SNP	REF	SNP	REF	REF	REF	REF	REF	REF	SNP	SNP	REF	REF	REF	SNP	REF	REF	REF	REF	REF	REF	REF	REF	REF	REF	REF	REF	SNP	SNP	REF	REF	REF	SNP	REF	REF
chr1H	428362384	A	G	SNP	SNP	SNP	SNP		SNP	ND		REF	REF	REF	SNP		SNP	REF	DIF	REF	DIF	DIF	REF	SNP	DIF	REF	REF	REF	REF	REF	REF	REF	REF		REF	REF	REF	REF		REF		SNP	SNP		REF		SNP	REF	REF
chr1H	428363218	C	G	SNP	SNP	SNP			SNP	SNP	SNP		ND	ND	SNP	REF		REF	REF	ND	REF	REF	REF	SNP	REF	REF	REF	ND	REF	REF	DIF	ND	REF			REF	REF	DIF	REF	REF	REF	SNP	ND	REF	REF	ND	SNP	REF	REF
chr1H	429809961	TC	T	SNP	REF	SNP	SNP	REF	SNP	ND	DIF	REF	REF	REF	SNP	REF	SNP	REF	DIF	SNP	DIF	SNP	SNP	SNP	REF	DIF	DIF	REF	REF	SNP	DIF	DIF	SNP	SNP	SNP	DIF	SNP	SNP	ND	REF	SNP	SNP	ND	SNP	SNP	SNP	SNP	REF	SNP
chr1H	429997214	A	G	SNP	REF	SNP	SNP	REF	SNP	SNP	SNP	REF		REF	SNP	REF	REF	ND	DIF	SNP	REF	REF	REF	SNP	REF	REF	REF	REF	REF	REF	REF	REF	REF	REF	REF	REF	SNP	REF	SNP	REF	SNP	SNP	SNP	SNP	SNP	SNP	SNP	REF	REF
chr1H	429997400	A	C	SNP	REF	SNP	SNP	REF	SNP	SNP	SNP	REF	REF	REF	SNP	REF	REF	REF	REF	SNP	REF	REF	REF	SNP	REF	REF	REF	REF	REF	REF	REF	REF	REF	REF	DIF	REF	SNP	REF	SNP	REF	SNP		SNP	SNP	SNP	SNP	SNP	REF	REF
chr1H	430857608	G	A	ND				ND	REF	ND	REF				REF		REF		REF		REF	REF	REF	REF	SNP		REF	SNP		REF	REF	REF	REF	REF	REF	REF	REF	REF			REF				REF	REF	ND		REF
chr1H	430858100	G	A		REF	REF	REF	ND	REF	REF	REF						REF		REF	REF	REF	REF	REF	ND		REF	REF	SNP	SNP		REF	REF	REF	REF	REF	REF	REF	DIF	REF	SNP	REF	REF	REF	REF	REF	REF	DIF	SNP	REF
chr1H	430862641	G	A	REF	REF	REF	REF	REF	REF	REF	REF	SNP	SNP	ND	REF	SNP	REF		REF	REF	DIF	REF	REF	REF	SNP	REF	REF	SNP	SNP	DIF	REF	REF	DIF	REF	REF	REF	REF	REF	REF	SNP	REF	REF	ND		REF	REF	REF	SNP	REF
chr1H	431134496	C	T		REF	REF	REF	REF	SNP	SNP	SNP	REF	REF	REF	SNP	REF	SNP	REF	DIF	SNP	SNP	SNP	SNP	REF	REF	SNP	SNP	REF	REF	SNP	SNP	SNP	SNP	SNP	SNP	SNP	SNP	SNP	SNP	REF	SNP	SNP	SNP	SNP	SNP	SNP	SNP	REF	SNP
chr1H	431527085	T	C	SNP	REF	SNP	SNP	REF	SNP	SNP	SNP	REF	REF	REF	SNP	REF	REF	REF	REF	SNP	REF	REF	REF	SNP	REF	REF	REF	REF	REF	REF	REF	REF	REF	REF	REF	REF	ND	REF	SNP	REF	SNP	SNP	SNP	SNP	SNP	SNP	SNP	REF	REF
chr1H	431527175	C	T	SNP	REF	SNP	SNP	REF	SNP	SNP	SNP	REF	REF	REF	SNP	REF	REF	REF	REF	SNP	REF	REF	REF	SNP	REF	REF	REF	REF	REF	REF	REF	REF	REF	REF	REF	REF	SNP	REF	SNP	REF	SNP	SNP	ND	SNP	SNP	SNP	SNP	REF	REF
chr1H	431527257	G	A	SNP	REF	SNP	SNP	REF	SNP	SNP	SNP	REF	REF	REF	SNP	REF	REF	REF	ND	SNP	REF	REF	DIF	SNP	REF	REF	REF	REF	REF	REF	REF	REF	DIF	REF	REF	DIF	SNP	REF	SNP	REF	SNP	SNP	ND	SNP	ND	SNP	SNP	REF	REF
chr1H	431530058	A	G	SNP	ND	SNP	SNP	REF	SNP	SNP	SNP	SNP	SNP	REF		REF	SNP		REF	SNP	SNP	SNP	SNP	SNP	SNP	SNP	SNP	DIF	SNP	SNP	SNP	SNP	SNP	SNP	SNP	SNP	SNP	SNP	SNP	REF		SNP	SNP	SNP	SNP	SNP	SNP	REF	SNP
chr1H	431537298	GA	G	SNP	REF	SNP	HET	REF	SNP		SNP	SNP	SNP	REF	SNP	REF	SNP	ND	DIF		SNP	SNP	SNP	SNP	SNP	SNP	SNP	DIF	SNP	REF	SNP	SNP	SNP	SNP	SNP	SNP		SNP		REF					SNP	SNP	SNP	REF	SNP
chr1H	431958542	C	T	SNP	REF	SNP	SNP	REF	SNP	SNP	SNP	SNP	SNP	REF	SNP	REF	SNP	REF	DIF	SNP	DIF	SNP	SNP	SNP	SNP	SNP	SNP	REF	SNP	SNP	SNP	SNP	SNP	SNP	SNP	SNP	SNP	SNP	SNP	REF	SNP	SNP	SNP	SNP	SNP	SNP	SNP	REF	SNP
chr1H	435670123	AT	A,ATT	REF		REF	ND	SNP		SNP	SNP	REF	REF	SNP	SNP	SNP	SNP	HET	HET		HET	SNP	SNP	DIF	DIF	SNP	SNP	SNP	REF	DIF	DIF	SNP	SNP	SNP	SNP	DIF	SNP	DIF	SNP	SNP	SNP	HET	SNP	SNP	SNP	SNP	DIF	REF	SNP
chr1H	436007794	T	C	REF	SNP	REF	REF	SNP	SNP	SNP	SNP	REF	REF	SNP	SNP	SNP	SNP	SNP	DIF	SNP	SNP	SNP	SNP	REF	REF	SNP	SNP	SNP	REF	SNP	SNP	SNP	SNP	SNP	SNP	SNP	SNP	SNP	SNP	SNP	SNP	SNP	SNP	SNP	SNP	SNP	SNP	SNP	SNP
chr1H	436010272	G	A	REF	SNP	REF	REF	SNP	SNP	SNP	SNP	REF	REF	SNP	SNP	SNP	SNP	SNP	DIF	SNP	SNP	SNP	SNP	REF	REF	SNP	SNP	SNP	REF	SNP	SNP	SNP	SNP	SNP	SNP	SNP	SNP	SNP	SNP	SNP	SNP	SNP	SNP	SNP	SNP	SNP	SNP	SNP	SNP
chr1H	436014529	G	A	REF	SNP	REF	REF	SNP	SNP	SNP	SNP	REF	REF	SNP	SNP	HET	SNP	SNP	DIF	SNP	SNP	SNP	SNP	REF	REF	SNP	SNP	SNP	REF	SNP	SNP	SNP	SNP	SNP	SNP	SNP	SNP	SNP	SNP	SNP	SNP	SNP	SNP	SNP	SNP	SNP	SNP	SNP	SNP
chr1H	437281492	C	T	REF	SNP	REF	REF	SNP	SNP	SNP	SNP	REF	REF	SNP	SNP	SNP	SNP	SNP	DIF	SNP	SNP	SNP	SNP	REF	REF	SNP	SNP	SNP	REF	SNP	SNP	SNP	SNP	SNP	SNP	SNP	SNP	SNP	SNP	SNP	SNP	SNP	SNP	SNP	SNP	SNP	SNP	SNP	SNP
chr1H	437281727	G	A	REF	SNP	REF	REF	SNP	SNP	SNP	SNP	REF	REF	SNP	SNP	SNP	SNP	SNP	DIF	SNP	SNP	SNP	SNP	REF	REF	SNP	SNP	DIF	REF	SNP	SNP	SNP	SNP	SNP	SNP	SNP	SNP	SNP	SNP	SNP	SNP	SNP	SNP	SNP	SNP	SNP	SNP	SNP	SNP
chr1H	437345402	A	G	REF	SNP	REF	REF	SNP	SNP	SNP	SNP	REF	REF	SNP	SNP	SNP	SNP	SNP	DIF	SNP	SNP	SNP	SNP	REF	REF	SNP	SNP	SNP	REF	SNP	SNP	SNP	SNP	SNP	SNP	SNP	SNP	SNP	SNP	SNP	SNP	SNP	SNP	SNP	SNP	SNP	SNP	SNP	SNP
chr1H	437445308	T	C	REF			ND	SNP	SNP	SNP	SNP	REF	ND	SNP		SNP	SNP	SNP	DIF		SNP		SNP	REF	REF		SNP	SNP	REF		SNP	SNP	SNP		SNP		SNP	SNP		SNP					SNP	SNP	SNP	SNP	SNP
chr1H	437446028	T	C	REF	SNP	REF	REF	SNP	SNP	SNP	SNP	REF	REF	SNP	SNP	SNP	SNP	SNP	DIF	SNP	SNP	SNP	SNP	REF	REF	SNP	SNP	SNP	REF	SNP	SNP	SNP	SNP	SNP	SNP	SNP	SNP	SNP	SNP	SNP	SNP	SNP	SNP	SNP	SNP	SNP	SNP	SNP	SNP
chr1H	437446679	G	A	REF	SNP	REF	REF	SNP	SNP	SNP	SNP	REF	REF	SNP	SNP	SNP	SNP	SNP	DIF	SNP	SNP	SNP	SNP	REF	REF	SNP	SNP	SNP	REF	SNP	SNP	SNP	SNP	SNP	SNP	SNP	SNP	SNP	SNP	SNP	SNP	SNP	SNP	SNP	SNP	SNP	SNP	SNP	SNP
chr1H	437447183	T	C	REF	SNP	REF	REF	SNP	SNP	SNP	SNP	REF	REF	SNP	SNP	SNP	SNP	ND	DIF	SNP	SNP	SNP	SNP	REF	REF	SNP	DIF	SNP	REF	SNP	SNP	SNP	SNP	SNP	SNP	DIF	SNP	SNP	SNP	SNP	SNP	SNP	SNP	SNP	SNP	SNP	DIF	SNP	SNP
chr1H	437448176	C	A	REF	SNP	REF	REF	SNP	SNP	SNP	DIF	REF	REF	SNP	SNP	SNP	SNP	ND	DIF	SNP	SNP	SNP	SNP	REF	REF	SNP	SNP	SNP	REF	SNP	DIF	ND	DIF	SNP	SNP	DIF	SNP	DIF	SNP	SNP	SNP	SNP	ND	SNP	SNP	SNP	SNP	SNP	SNP
chr1H	437509179	T	C	REF	SNP	REF	REF	SNP	SNP	SNP	SNP	REF	ND	SNP	SNP	SNP	SNP		DIF	SNP	SNP	SNP	SNP	DIF	REF	SNP	SNP	DIF	REF	SNP	SNP	SNP	SNP	SNP	SNP	SNP	SNP	SNP	SNP	SNP	SNP	SNP	SNP		SNP	SNP	SNP	SNP	SNP
chr1H	438316491	G	C	REF	SNP	REF	REF	SNP	SNP	SNP	SNP	REF	REF	SNP	SNP	SNP	SNP	SNP	REF	SNP	SNP	SNP	SNP	REF	REF	SNP	SNP	SNP	REF	SNP	SNP	SNP	SNP	SNP	SNP	SNP	SNP	SNP	SNP	SNP	SNP	SNP	SNP	SNP	SNP	SNP	SNP	SNP	SNP
chr1H	439081964	GGCC	G	ND	REF	SNP	SNP	ND	REF	REF	REF	SNP	SNP	REF	REF	REF	REF	REF	REF	ND	REF	REF	DIF	SNP	SNP	REF	REF	REF	SNP	REF	DIF	REF	REF	DIF	REF	DIF	REF	REF	REF	REF	REF	REF	REF	REF	HET	REF	REF	ND	REF
chr1H	439170317	C	G	REF	SNP	REF	REF	SNP	SNP	SNP	SNP	REF	REF	SNP	SNP	SNP	SNP	SNP	DIF	SNP	SNP	SNP	SNP	REF	REF	SNP	SNP	SNP	REF	SNP	SNP	SNP	SNP	SNP	SNP	SNP	SNP	DIF	SNP	SNP	SNP	SNP	SNP	SNP	ND	SNP	DIF	SNP	SNP
chr1H	439173314	A	G	REF	SNP	REF	REF	SNP		SNP	SNP	ND	REF	SNP		SNP	SNP	SNP	DIF		SNP	SNP	SNP	DIF	DIF	SNP	SNP	DIF	REF	SNP	SNP	SNP	SNP	SNP	SNP	SNP	SNP	SNP	SNP	SNP	SNP	SNP	SNP		ND	SNP	SNP	SNP	SNP
chr1H	439296880	A	AC	REF		REF						REF		SNP	SNP	SNP		SNP	DIF		SNP		SNP	REF	DIF	SNP	SNP		REF	SNP			SNP	SNP		SNP	SNP	SNP	SNP		SNP	SNP					SNP		SNP
chr1H	439555480	TGCTG	T		REF	REF	REF	REF	SNP	SNP	SNP	REF	REF	SNP	SNP	SNP	REF	SNP		SNP	REF	REF		REF	REF	ND	REF	SNP	REF		DIF		ND		REF		SNP	REF	SNP	SNP		SNP	ND	SNP	SNP	SNP	DIF	SNP
chr1H	440061329	T	C	REF	SNP	REF	REF	SNP	SNP	SNP	SNP	REF	REF	SNP	SNP	SNP	SNP	SNP	DIF	SNP	SNP	SNP	SNP	REF	REF	SNP	SNP	SNP	REF	SNP	SNP	SNP	SNP	SNP	SNP	SNP	SNP	SNP	SNP	SNP	SNP	SNP	SNP	SNP	ND	SNP	SNP	SNP	SNP
chr1H	441117852	T	C	REF		REF			ND	ND	ND	SNP		REF	REF		SNP		DIF	REF	SNP	SNP	SNP	REF	ND	SNP	SNP	DIF	SNP	SNP	SNP	SNP	SNP			SNP		SNP		REF	REF		REF		REF		REF	REF	SNP
chr1H	441474774	C	T	REF	SNP	REF	REF	SNP	REF	REF	REF	SNP	SNP	REF	REF	REF	SNP	REF	DIF	REF	REF	SNP	SNP	REF	REF	DIF	DIF	REF	SNP	SNP	SNP	DIF	SNP	SNP	SNP	SNP	REF	SNP	REF	REF	REF	REF	REF	REF	REF	REF	REF	REF	SNP
chr1H	441476280	AAGGAGG	A,AAGGAGGAGGAGG	REF		REF		SNP	REF	REF	DIF	SNP	SNP	REF			SNP	ND	REF	REF	HET	REF	SNP	REF	REF	SNP	DIF	REF	DIF	DIF	SNP	SNP	DIF	SNP	SNP		REF	SNP	REF	REF	REF	ND	REF				REF		SNP
chr1H	441915038	AC	A	REF	SNP	REF	REF	SNP	REF	REF	REF	SNP	SNP	REF	REF	REF	SNP	ND	REF	REF	REF	SNP	SNP	REF	REF	SNP	SNP	REF	SNP	SNP	SNP	SNP	SNP	SNP	SNP	SNP	REF	SNP	REF	REF		REF	REF	REF	REF	REF	REF	REF	SNP
chr1H	441916539	C	T	REF	SNP	REF	REF	SNP	REF	REF	REF	SNP	SNP	REF	REF	REF	SNP	REF	DIF	REF	REF	SNP	SNP	REF	REF	SNP	DIF	REF	SNP	SNP	SNP	SNP	SNP	SNP	SNP	SNP	REF	SNP	REF	REF	REF	REF	REF	REF	REF	REF	REF	REF	SNP
chr1H	442736175	A	G	SNP	SNP		ND		REF	REF	REF		SNP	REF		REF		REF	REF	REF		SNP		SNP					SNP	SNP		SNP	SNP	SNP	SNP	SNP	REF	SNP			ND				REF	REF	REF	ND	SNP
chr1H	443261823	T	C		SNP	SNP	SNP	SNP	REF	REF	REF	SNP		REF	REF	REF		REF	REF		REF			SNP	SNP	SNP	SNP	REF			SNP	SNP	REF		SNP	SNP	REF	SNP	REF	REF	REF	REF	REF	REF	REF	REF	DIF	ND	SNP
chr1H	443281171	G	T					ND	REF	REF	REF	SNP			ND		REF		REF	REF	REF	SNP	SNP	REF	REF	SNP	SNP	REF	SNP	SNP	REF	SNP	REF		REF	SNP	REF	SNP	REF	REF	REF				ND		DIF	REF	SNP
chr1H	443284220	A	G	REF	REF	REF			REF	REF	REF	SNP	SNP	ND		REF	REF	REF	REF	REF	REF	SNP	SNP	REF	DIF	SNP	SNP	REF	SNP	SNP	REF	SNP	REF	REF	REF	SNP	REF	SNP		REF	ND	REF					DIF	ND	SNP
chr1H	443439473	AT	A	REF		REF	REF	SNP	REF			SNP	SNP	REF		REF	SNP	REF	REF					REF	REF	SNP			SNP	SNP	SNP	SNP	SNP	SNP	SNP	SNP				REF	REF			REF	REF	REF	REF	REF	SNP
chr1H	445557389	AT	A	REF		REF	ND	REF	ND	REF	REF	REF		REF	SNP	REF			REF			SNP	HET	REF	SNP	HET	SNP	REF	SNP	SNP	SNP	SNP	SNP	SNP	REF	DIF	REF	SNP	REF	REF	REF	SNP	SNP		ND		SNP
chr1H	445560879	C	G	REF	REF	REF	REF	REF	REF	REF	REF	SNP	SNP	REF	SNP	REF	REF	REF	REF	REF	REF	REF	SNP	REF	SNP	SNP	REF	REF	SNP	REF	SNP	SNP	REF	REF	REF	REF	REF	REF	REF	REF	REF	SNP	SNP	REF	REF	REF	SNP	REF	REF
chr1H	445828611	C	T	REF	REF	REF	REF	REF	REF	REF	REF	SNP	SNP	REF	ND	REF	REF	REF	REF	REF	REF	REF	SNP	REF	SNP	SNP	REF	REF	SNP	REF	SNP	SNP	REF	REF	REF	REF	REF	REF	REF	REF	REF	SNP	SNP	REF	REF	REF	SNP	REF	DIF
chr1H	450808588	T	C		REF	REF	REF	REF	REF	ND	SNP	REF	REF	SNP	SNP	SNP	REF	SNP	DIF		SNP	REF	REF	SNP	SNP	REF	REF	SNP	REF	REF	REF	REF	REF	REF	REF	REF	SNP	REF	SNP	SNP	SNP	SNP	SNP	SNP	SNP	SNP	SNP	SNP	REF
chr1H	451733024	T	C	ND	REF	REF	REF	REF	REF	REF	DIF	SNP		REF	REF	REF	REF	REF	ND	REF	REF	ND			SNP	REF	REF	ND	SNP	ND	DIF	ND		REF	DIF	ND	REF	REF	REF	REF	REF	REF		REF		ND	DIF	REF	REF
chr1H	451998674	T	C	REF	REF	REF	REF	REF	REF	REF	SNP	SNP	SNP	REF	SNP	REF	REF	REF	REF	SNP	REF	REF	REF	SNP	SNP	REF	REF	REF	SNP	REF	REF	REF	REF	REF	REF	REF	SNP	REF	SNP	REF	SNP	SNP	SNP	SNP	SNP	SNP	SNP	REF	REF
chr1H	452222584	G	T	REF	REF	REF		REF	REF		SNP	SNP	SNP	REF	SNP	REF	REF	REF	REF	SNP	REF	REF	REF	SNP	SNP	REF	REF	REF	SNP	DIF	REF	REF	REF	REF	REF	REF	SNP	REF	SNP	REF	SNP	SNP	SNP	SNP	SNP	SNP	DIF	REF	REF
chr1H	452223166	G	A	REF	REF	REF	REF	REF	REF	REF	SNP	SNP	SNP	REF	SNP	REF	REF	REF	REF	SNP	REF	REF	REF	SNP	SNP	REF	REF	REF	SNP	REF	REF	REF	REF	REF	REF	REF	SNP	REF	SNP	REF	SNP	SNP	SNP	SNP	SNP	SNP	SNP	REF	REF
chr1H	452493889	T	C	REF	ND	ND	REF	REF	REF	REF	SNP	SNP	SNP	ND			REF	REF	REF		REF	ND		SNP	SNP	REF	REF	REF	SNP	REF	REF	REF	REF	DIF	REF	REF		REF	SNP	REF	SNP	SNP		SNP		SNP	SNP		REF
chr1H	452790460	T	C	REF	REF	REF	REF	REF	REF	REF	SNP	SNP	SNP	REF	SNP	REF	REF	REF	REF	SNP	REF	REF	REF	SNP	SNP	REF	REF	REF	SNP	REF	REF	REF	REF	REF	REF	REF	SNP	REF	SNP	REF	SNP	SNP	SNP	SNP	SNP	SNP	SNP	REF	REF
chr1H	453000714	G	C	REF	REF	REF	REF	REF	REF	REF	SNP	SNP	SNP	REF	SNP	REF	REF	REF	REF	SNP	REF	REF	REF	SNP	SNP	REF	REF	REF	SNP	REF	REF	REF	REF	REF	REF	REF	SNP	REF	SNP	REF	SNP	SNP	SNP	SNP	SNP	SNP	SNP	REF	REF
chr1H	453001680	A	C	REF	REF	REF	REF	REF	REF	REF	SNP	SNP	SNP	REF	SNP	REF	REF	REF	REF	SNP	REF	REF	REF	SNP	DIF	REF	REF	REF	SNP	REF	REF	REF	REF	REF	REF	REF	SNP	REF	SNP	REF	SNP	SNP	ND	SNP	SNP	SNP	SNP	REF	REF
chr1H	453010680	A	G	ND	REF	REF	REF	ND	REF	REF	SNP	SNP	SNP	ND		REF			REF	SNP	REF	REF	DIF	SNP	SNP	REF	REF	REF	SNP	DIF	REF	REF	REF	REF	REF	REF	SNP	REF	SNP	REF			SNP	SNP	SNP	SNP	SNP	REF	REF
chr1H	453741696	G	A	SNP	SNP	SNP	SNP	SNP	SNP	SNP	SNP	REF	REF	REF	REF	REF	REF	REF	REF	SNP	REF	REF	REF	REF	REF	REF	REF	REF	REF	REF	REF	REF	SNP	DIF	SNP	DIF	SNP	SNP	SNP	REF	ND	SNP	SNP	SNP	SNP	SNP	SNP	REF	SNP
chr1H	453803276	T	G	REF	REF	REF	REF	ND		REF	REF		SNP	SNP	SNP		ND		REF	ND	REF	DIF	REF	SNP	SNP		REF	SNP	SNP	REF	REF	REF	REF	REF	REF	REF			REF		REF	ND			REF	REF	REF		REF
chr1H	454083648	T	TCCACCG	REF	REF	REF	REF	REF	REF	REF	REF	SNP	SNP	REF	SNP	REF	REF	REF	REF	REF	REF	REF	REF	SNP	SNP	REF	REF	REF	SNP	REF	REF	REF	REF	REF	REF	REF	REF	REF	REF	REF	REF	REF	REF	REF	REF	REF	REF	REF	REF
chr1H	454083940	T	C	REF	REF	REF	REF	REF	REF	REF	REF	SNP	SNP	REF	SNP	REF	REF	REF	REF	REF	REF	DIF	REF	DIF	SNP	REF	REF	REF	SNP	REF	REF	REF	REF	REF	REF	DIF	REF	REF	REF	REF	REF	REF	REF	REF	REF	REF	REF	REF	REF
chr1H	454084390	A	C	SNP	REF	REF	REF	REF	REF	REF	REF	SNP	SNP	REF	SNP	REF	SNP	REF	SNP	REF	SNP	SNP	SNP	SNP	SNP	SNP	SNP	REF	SNP	SNP	REF	SNP	REF	REF	REF	REF	REF	REF	REF	REF	REF	REF	REF	REF	REF	REF	REF	REF	REF
chr1H	454091568	G	T	REF	REF	REF	REF	REF	REF	REF	REF	SNP		REF	SNP	REF	REF		REF		REF	REF	REF	SNP	DIF	REF	REF	REF	SNP	REF	REF	REF	REF	REF	REF	REF	REF	REF	REF	REF	REF	REF	REF	REF	REF	REF	REF	REF	REF
chr1H	454202078	A	G	SNP		REF	ND	REF	REF	REF	REF	SNP		REF	SNP		SNP		SNP	REF	SNP	SNP		DIF		SNP	SNP	REF	DIF	SNP	REF	SNP	DIF	DIF	REF	REF	REF	REF		REF	REF	ND		REF	REF	ND	DIF	ND	REF
chr1H	454303590	A	G	REF	REF	REF	REF	REF	REF	REF	REF	SNP	SNP	REF	SNP	REF	REF	REF	REF	REF	REF	REF	REF	DIF	SNP	REF	REF	REF	SNP	REF	REF	REF	REF	REF	REF	REF	REF	REF	REF	REF	REF	REF	REF	REF	REF	REF	REF	REF	REF
chr1H	454303749	G	C	SNP	REF	REF	REF	REF	REF	REF	REF	SNP	SNP	REF	SNP	REF	SNP	REF	SNP	REF	SNP	REF	REF	SNP	SNP	REF	REF	REF	SNP	REF	REF	REF	REF	REF	REF	REF	REF	REF	REF	REF	REF	ND	REF	REF	REF	REF	REF	REF	REF
chr1H	454306881	C	T	REF	REF	ND	REF		REF	ND	ND			REF	SNP	REF	REF	REF		REF	REF	REF	REF	SNP	SNP	REF	REF	SNP	SNP	REF	DIF	DIF	DIF	REF	DIF	REF		REF			REF		ND		REF	REF	ND	SNP	REF
chr1H	454317484	AGCAG	A			SNP	SNP	REF		SNP	REF	SNP	SNP	REF	SNP	REF	REF		SNP		SNP	REF	REF	SNP	SNP	REF	REF	SNP	SNP	REF	SNP	REF		SNP	SNP	DIF		REF	REF	SNP		ND	REF	ND		REF	REF	SNP	REF
chr1H	454320204	C	T	REF	REF	SNP	ND	REF	SNP	SNP	REF	REF	REF	REF	SNP	REF	REF	REF	SNP	REF	SNP	REF	REF	SNP	DIF	REF	REF	SNP	REF	REF	SNP	REF	REF	SNP	SNP	REF	REF	REF	REF	SNP	REF	REF	REF	REF	REF	REF	REF	SNP	REF
chr1H	454540716	GGGAGT	G	REF	REF	SNP	SNP	REF	SNP	SNP	REF	REF	REF	REF	SNP	REF	REF	REF	SNP	REF	SNP	REF	REF	SNP	REF	HET	DIF	SNP	REF	DIF	SNP	DIF	REF	SNP	SNP	REF	REF	REF	REF	SNP	REF	HET	REF	REF	REF		REF	SNP	REF
chr1H	455087143	A	G	REF	SNP	SNP	SNP	SNP	SNP	SNP	REF	SNP	SNP	REF	REF	REF	REF	REF	DIF	REF	SNP	DIF	DIF	REF	SNP	REF	REF	REF	SNP	REF	SNP	REF	REF	SNP	ND	REF	REF	REF	REF	REF	REF	REF	REF	REF	REF	REF	REF	REF	REF
chr1H	455087467	C	T	REF	SNP	SNP	SNP	SNP	SNP	SNP	REF	SNP	SNP	REF	SNP	REF	REF	REF	ND	REF	SNP	REF	REF	SNP	SNP	REF	REF	SNP	SNP	REF	SNP	REF	REF	SNP	SNP	REF	REF	REF	REF	SNP	REF	REF	REF	REF	REF	REF	REF	SNP	DIF
chr1H	455087704	C	G	REF	SNP	SNP	SNP	SNP	SNP	SNP	REF	SNP	SNP	REF	REF	REF	REF	REF	DIF	REF	SNP	REF	REF	REF	DIF	REF	REF	REF	SNP	REF	SNP	REF	REF	SNP	SNP	REF	REF	REF	REF	REF	REF	REF	REF	REF	REF	REF	REF	REF	REF
chr1H	455088343	G	A	REF	REF	REF	REF	REF	REF	REF	REF	SNP	SNP	REF	REF	REF	REF	REF	REF	REF	REF	REF	REF	DIF	SNP	REF	REF	REF	SNP	REF	REF	REF	REF	REF	REF	REF	REF	REF	REF	REF	REF	REF	REF	REF	REF	REF	REF	REF	REF
chr1H	455088412	G	A	REF	REF	REF	REF	REF	REF	REF	REF	SNP	SNP	REF	REF	REF	REF	REF	REF	REF	DIF	REF	REF	SNP	SNP	REF	REF	REF	SNP	REF	REF	REF	REF	REF	REF	REF	REF	REF	REF	REF	REF	REF	REF	REF	REF	REF	REF	REF	REF
chr1H	455260853	T	C	REF	SNP	SNP	SNP	SNP	SNP	SNP	REF	SNP	SNP	REF	SNP	REF	REF	REF	SNP	REF	SNP	REF	REF	SNP	DIF	REF	REF	DIF	SNP	REF	SNP	REF	REF	SNP	SNP	SNP	REF	SNP	REF	SNP	REF	REF	REF	REF	REF	REF	REF	SNP	DIF
chr1H	455812334	C	T	REF	SNP	REF	REF	SNP	REF	REF	SNP	REF	REF	SNP	SNP	SNP	REF	SNP	SNP	SNP	SNP	REF	REF	REF	REF	REF	REF	SNP	REF	REF	SNP	REF	REF	REF	REF	SNP	SNP	SNP	SNP	SNP	SNP	SNP	SNP	SNP	SNP	SNP	SNP		SNP
chr1H	456205231	C	T	ND		REF	ND	SNP	REF	REF	REF	SNP		REF	REF	REF			HET	REF	SNP	REF	DIF	DIF	SNP	REF	REF	REF	SNP	REF	SNP			REF	REF	REF	REF	REF	REF				REF	REF	REF	REF	DIF	REF	REF
chr1H	456418005	G	A	REF	REF	SNP	SNP	REF	ND	SNP	REF	SNP	SNP	REF	SNP	REF	REF	REF	REF	REF	REF	DIF	DIF	SNP	SNP	REF	REF	REF	SNP	REF	REF	DIF	REF	SNP	SNP	REF	REF	REF	REF	REF	REF	REF	REF	REF	REF	REF	REF	REF	REF
chr1H	456853078	T	C	REF	REF	SNP	SNP	REF	SNP	SNP	REF	SNP	SNP	REF	SNP	REF	REF	REF	REF	REF	REF	REF	DIF	SNP	SNP	DIF	REF	REF	SNP	DIF	REF	REF	REF	SNP	SNP	REF	REF	REF	REF	REF	REF	REF	REF	REF	REF	REF	REF	REF	REF
chr1H	457768602	T	C			ND			REF	REF	SNP	REF	REF	SNP				SNP	SNP		SNP	SNP		REF	REF	SNP		SNP	REF	SNP	SNP	SNP	SNP	REF	REF	SNP		SNP	SNP	SNP	SNP	SNP					SNP		SNP
chr1H	457841224	T	C	SNP		REF		SNP	REF	ND		REF	REF		REF			SNP		SNP	SNP	SNP		REF	REF	SNP	SNP	SNP	REF	SNP	SNP	SNP		REF	REF	SNP	SNP		SNP		SNP	REF	REF		SNP	SNP	SNP	SNP	ND
chr1H	457841416	G	T	SNP	SNP	REF	REF	SNP	REF	REF	SNP	REF	REF	SNP	REF	SNP	SNP	SNP	SNP	SNP	SNP	SNP	SNP	REF	REF	SNP	SNP	SNP	REF	SNP	SNP	SNP	SNP	REF	REF	SNP	SNP	SNP	SNP	SNP	SNP	REF	REF	ND	SNP	SNP	SNP	SNP	SNP
chr1H	457841492	C	G	SNP	SNP	REF	REF	SNP	REF	REF	DIF	REF	REF	SNP	REF	SNP	SNP	SNP	SNP	SNP	SNP	SNP	SNP	REF	REF	SNP	SNP	DIF	REF	SNP	SNP	SNP	SNP	REF	REF	SNP	SNP	SNP	SNP	SNP	SNP	REF	REF	SNP	SNP	SNP	SNP	SNP	SNP
chr1H	457848607	TGCG	T	ND	SNP	REF	REF	ND	REF	REF	SNP	REF	REF	SNP	REF	SNP	SNP	ND	DIF	ND	SNP	DIF	DIF	REF	REF	SNP	SNP	REF	REF	SNP	DIF	DIF	DIF	REF	REF	SNP	SNP	SNP	SNP	REF	SNP	SNP	SNP	SNP	SNP	SNP	SNP	REF	SNP
chr1H	457850586	T	G	SNP	SNP	REF	REF	SNP	REF	REF	SNP	REF	REF	SNP	REF	SNP	SNP	SNP	SNP	SNP	SNP	SNP	SNP	REF	REF	SNP	SNP	SNP	REF	SNP	SNP	SNP	SNP	REF	REF	SNP	SNP	SNP	SNP	SNP	SNP	SNP	SNP	SNP	SNP	SNP	SNP	SNP	SNP
chr1H	458607435	G	T	REF	REF	SNP	SNP	REF	SNP	SNP	SNP	REF	REF	SNP	SNP	SNP	REF	SNP	REF	SNP	REF	DIF	REF	SNP	REF	REF	REF	SNP		DIF	REF	REF	REF	SNP		DIF		REF	SNP				SNP	SNP	SNP	SNP			REF
chr1H	458607541	G	A	REF	REF	SNP	SNP	REF	SNP	SNP	SNP	REF	REF	SNP	SNP	SNP	REF	SNP		SNP	REF	REF	REF	SNP	REF	REF	REF	SNP	REF	REF	REF	DIF	REF	SNP	SNP	REF	SNP	REF	SNP				SNP	SNP	SNP	SNP			REF
chr1H	459032082	T	C	SNP	SNP	REF	REF	HET	REF	REF	SNP	REF	REF			SNP	SNP		SNP		SNP	SNP	SNP	REF	REF	SNP	SNP	SNP	DIF	SNP	SNP	SNP	SNP	REF	REF	SNP	SNP	SNP	SNP	SNP	SNP	SNP	SNP	SNP	SNP		SNP		SNP
chr1H	459033293	A	G	SNP	SNP	REF		SNP	REF		SNP	REF	ND		SNP				SNP		SNP	SNP	SNP				SNP	SNP	REF	SNP	SNP	SNP	SNP	REF	REF	SNP		SNP		SNP					SNP	SNP
chr1H	459369384	G	A	ND	SNP	REF	REF	SNP	REF	REF	SNP	REF	REF	SNP	ND	ND	SNP	SNP	DIF	SNP	SNP	SNP	SNP	REF	REF	DIF	SNP	SNP	REF	SNP	SNP	DIF	SNP	REF	REF	SNP	SNP	SNP	SNP	SNP	SNP	ND	SNP	ND	SNP	SNP	SNP	SNP	SNP
chr1H	459657469	A	G	SNP	SNP	REF	REF	SNP	REF	REF	SNP	REF	REF	SNP	SNP	SNP	SNP	SNP	SNP	SNP	SNP	SNP	SNP	REF	REF	SNP	SNP	SNP	REF	SNP	SNP	SNP	SNP	REF	REF	SNP	SNP	SNP	SNP	SNP	SNP	SNP	SNP	SNP	SNP	SNP	SNP	SNP	SNP
chr1H	459659944	TCGCCGC	T	SNP	SNP	REF	REF	SNP	REF	REF	SNP	REF	REF	SNP	ND	ND	ND	SNP	SNP	SNP	DIF	DIF	SNP	REF	REF	SNP	DIF	SNP	REF	SNP	SNP	SNP	SNP	REF	REF	SNP		SNP	SNP	SNP	SNP	ND	SNP	ND	SNP	ND	SNP	REF	SNP
chr1H	461094430	A	AAAG	SNP	REF	REF	REF	REF	REF	REF	SNP	REF	REF	SNP	SNP	SNP	SNP	SNP	HET	SNP	REF	SNP	SNP	REF	REF	SNP	SNP	SNP	REF	SNP	REF	SNP	REF	REF	REF	REF	SNP	REF	SNP	SNP	SNP	SNP	SNP	SNP	SNP	SNP	SNP	SNP	REF
chr1H	461400362	T	G	SNP	SNP	REF	REF	SNP	REF	ND	SNP	ND	REF	SNP		SNP	SNP	SNP	SNP	SNP	SNP	SNP	SNP	REF	REF	SNP	SNP	SNP	REF	SNP	SNP	SNP	SNP	REF	REF	SNP	SNP	SNP	SNP	ND	SNP	SNP	SNP		SNP	SNP	SNP	SNP	SNP
chr1H	462111633	T	C	SNP		ND	ND	REF	REF	REF		REF	ND	SNP		SNP				SNP	REF	SNP	SNP	DIF	REF	SNP	SNP	SNP			REF	SNP		REF	REF	DIF		REF	SNP				SNP		SNP	SNP		SNP	DIF
chr1H	462193106	C	T	REF	SNP	REF	REF	SNP	REF	REF	SNP	REF	REF	SNP	SNP	SNP	REF	SNP	SNP	SNP	SNP	REF	REF	REF	REF	REF	REF	SNP	REF	REF	SNP	REF	SNP	REF	REF	SNP	SNP	SNP	SNP	SNP	SNP	SNP	SNP	SNP	SNP	SNP	SNP	SNP	SNP
chr1H	462996250	T	C	SNP	REF	REF	REF		REF	REF	SNP	REF		SNP			SNP	SNP	SNP		SNP	SNP	SNP	REF	REF	SNP	SNP	SNP	REF	SNP	SNP	SNP	SNP	DIF	DIF	SNP		SNP		SNP	SNP		SNP		SNP	HET	SNP	SNP	SNP
chr1H	463490610	A	G	SNP	SNP	REF	REF	SNP	REF	REF	REF	SNP	SNP	REF	REF	REF	SNP	REF	DIF	REF	SNP	DIF	DIF	REF	SNP	SNP	SNP	REF	SNP	SNP	DIF	DIF	SNP	REF	REF	SNP	REF	SNP	REF	REF	REF	REF	REF	REF	REF	REF	REF	REF	SNP
chr1H	463658549	T	C	ND		SNP		ND		SNP	SNP	REF	REF		SNP	SNP	ND	SNP	REF		REF	REF	REF	SNP	REF	REF	REF	SNP	REF	REF	REF	REF	REF	SNP	SNP	REF	SNP	REF	SNP	SNP	SNP				SNP	SNP	SNP		REF
chr1H	465557621	T	C	SNP	SNP	REF	REF	SNP	REF	REF	REF	SNP	SNP	REF	REF	REF	SNP	REF	SNP	REF	SNP	SNP	SNP	REF	DIF	SNP	SNP	REF	SNP	SNP	SNP	SNP	SNP	REF	REF	SNP	REF	SNP	REF	REF	REF	ND	REF	REF	REF	REF	REF	REF	ND
chr1H	465584361	ACCGCGC	A	REF	REF	SNP	SNP	REF	SNP	SNP	SNP	REF	REF	SNP	SNP	SNP	REF	SNP	REF	SNP	REF	REF	REF	SNP	REF	REF	REF	SNP	REF	REF	REF	REF	REF	SNP	SNP	REF	SNP	REF	SNP	SNP	SNP	SNP	SNP	SNP	SNP	SNP	SNP	SNP	REF
chr1H	465602894	A	G		REF	SNP	SNP	REF	SNP	SNP	SNP	REF		SNP	SNP	SNP		SNP	REF	SNP	REF		REF	SNP	REF	ND	REF	SNP	REF	REF	REF	REF	REF	SNP	SNP	REF	SNP	REF	SNP	SNP		SNP	SNP		SNP	SNP	SNP	SNP	REF
chr1H	468708812	A	C		SNP	REF	REF	SNP	REF	REF	REF				REF	REF	REF	REF	DIF		REF		REF	REF	SNP	REF	REF	SNP	SNP	REF	REF		SNP	REF	REF	SNP	REF	SNP	REF	SNP			REF		REF	REF	REF
chr1H	468708899	C	G	REF	SNP	REF	REF	SNP	REF	REF	REF	ND	SNP	REF	REF	REF	REF	REF	DIF	REF	REF	REF	REF	REF	SNP	REF	REF	SNP	SNP	REF	REF	REF	SNP	REF	REF	DIF	REF	SNP	REF	SNP	REF	REF	REF	REF	REF	REF	REF	SNP	DIF
chr1H	468709241	C	T		SNP	REF	REF	SNP	REF	REF	DIF	SNP	SNP	REF	REF	REF	SNP	REF	SNP	REF	SNP	SNP	SNP	REF	SNP		SNP	SNP	SNP		SNP	SNP	DIF	DIF	REF	SNP	REF	SNP	REF	SNP		REF	REF	ND	REF	REF	DIF	SNP	SNP
chr1H	473099621	A	G		REF	SNP	SNP	REF	SNP	SNP	SNP	REF	REF		SNP	SNP	REF	SNP	ND		REF		REF		DIF	REF	REF		REF	ND	DIF	REF	DIF		SNP	REF		REF	SNP			SNP	SNP			SNP
chr1H	473715392	G	A	REF	REF	SNP	SNP	REF	SNP	SNP	SNP	REF	REF		SNP			SNP	REF	SNP	DIF	REF	DIF	SNP	ND	REF	REF	SNP	REF	REF	REF	REF	DIF	SNP	SNP	REF	SNP	REF	SNP	SNP	SNP	SNP			SNP	SNP			REF
chr1H	473875499	T	A	REF	REF	REF	REF	REF	REF	REF	SNP	REF	REF	SNP	SNP	SNP	REF	SNP	REF	SNP	REF	REF	REF	REF	REF	REF	REF	SNP	REF	REF	REF	REF	REF	REF	REF	REF	ND	REF	SNP	SNP	SNP	SNP	SNP	SNP	SNP	SNP	SNP	SNP	REF
chr1H	473876428	T	C	REF	SNP	REF	REF	SNP	REF	REF	SNP	REF	REF	SNP	SNP	SNP	SNP	SNP	DIF		SNP	SNP	SNP	REF	REF	SNP	SNP	SNP	REF	SNP	SNP	SNP	SNP	REF	REF	SNP	SNP	SNP	SNP	SNP	SNP	SNP	SNP	SNP	SNP		SNP	SNP	SNP
chr1H	473879703	T	G	REF	SNP	REF	REF	SNP	REF	REF	SNP	REF	REF	SNP	SNP	SNP	SNP	SNP	DIF	ND	SNP	SNP	SNP	REF	REF	SNP	SNP	SNP	REF	SNP	SNP	SNP	SNP	REF	REF	SNP	SNP	SNP	SNP	SNP	SNP	SNP	SNP	SNP	SNP	SNP	SNP	SNP	SNP
chr1H	475312018	T	C	SNP	REF	SNP	SNP	REF	SNP	SNP	SNP	REF	REF	SNP	SNP	SNP	REF	SNP	REF	SNP	REF	REF	REF	SNP	REF	REF	REF	SNP	REF	REF	REF	REF	REF	SNP	SNP	REF	SNP	REF	SNP	SNP	SNP	SNP	SNP		SNP	SNP	SNP	SNP	REF
chr1H	475314704	C	T	SNP	REF	SNP	SNP	REF	SNP	SNP	SNP	REF	REF	SNP	SNP	SNP	REF	SNP	DIF	SNP	REF	REF	REF	SNP	REF	REF	REF	SNP	REF	REF	REF	REF	REF	SNP	SNP	DIF	SNP	REF	SNP	SNP	SNP	SNP	SNP				SNP		DIF
chr1H	475317831	C	A	SNP	REF		SNP	REF	SNP	SNP	SNP	REF	REF	ND	SNP		REF		REF	SNP	REF	DIF	REF	SNP	REF	REF	DIF	SNP	REF	REF	REF	DIF	REF	SNP	SNP	REF	SNP	REF		SNP	SNP	SNP				SNP	SNP		REF
chr1H	475565294	A	G		REF		REF	REF	REF		SNP	REF	REF	SNP	SNP	SNP	REF		DIF	SNP	REF	ND	REF		ND	REF	REF	SNP	REF	REF	REF	REF	DIF		ND	DIF	SNP	REF		SNP	SNP		SNP	SNP	SNP		SNP	SNP	DIF
chr1H	476365876	A	G	SNP	REF	SNP	SNP	REF	SNP	SNP	SNP	REF	REF	SNP	SNP	SNP	REF	SNP	REF	SNP	REF	REF	REF	SNP	REF	REF	REF	SNP	REF	REF	REF	REF	REF	SNP	SNP	REF	SNP	REF	SNP	SNP	SNP	SNP	SNP	SNP	SNP	SNP	SNP	SNP	REF
chr1H	477274757	A	G	ND		REF	REF		REF	REF	SNP	REF	REF	SNP	SNP	SNP	SNP	SNP	REF	SNP	SNP	SNP	SNP	REF	REF	SNP	SNP	SNP	REF	SNP	SNP	SNP	REF	REF	REF	SNP	SNP	SNP	SNP	SNP	SNP	SNP	SNP	SNP	SNP	SNP	SNP	SNP	HET
chr1H	477275588	G	C	REF	SNP	REF	REF	SNP	REF	REF	SNP	REF	REF	SNP	SNP	SNP	SNP	SNP	DIF	SNP	SNP	SNP	SNP	REF	REF	SNP	SNP	SNP	REF	SNP	SNP	SNP	REF	REF	REF	SNP	SNP		SNP	SNP	SNP				SNP	SNP	SNP	SNP	SNP
chr1H	477527139	C	T	SNP	SNP	SNP	SNP	SNP	SNP	SNP	SNP	REF	REF	SNP	SNP	SNP	SNP	SNP	DIF	SNP	SNP	DIF	SNP	SNP	REF	SNP	SNP	DIF	REF	SNP	SNP	SNP	REF	SNP	SNP	DIF	SNP	SNP	SNP	SNP	SNP	SNP	SNP	SNP	SNP	SNP	SNP	SNP	SNP
chr1H	477528122	G	A	SNP	SNP	SNP	SNP	SNP	SNP	SNP	SNP	REF	REF	SNP	SNP	SNP	SNP	SNP	DIF	SNP	SNP	SNP	SNP	SNP	REF	DIF	SNP	SNP	REF	SNP	SNP	SNP	REF	SNP	DIF	SNP	SNP	SNP	SNP	SNP	SNP	SNP	SNP	SNP	SNP	SNP	SNP	SNP	SNP
chr1H	477533460	A	G	ND	REF	REF	REF	REF	REF	REF	SNP	ND	ND		SNP		REF		REF		REF	REF	REF	REF	REF	DIF	REF	SNP	REF	REF	DIF	REF	REF	REF	REF	REF		REF					SNP		SNP	SNP	SNP		REF
chr1H	477605083	G	A	REF	REF	REF	REF	REF	REF	REF	SNP	REF	REF	SNP	SNP	SNP	ND	SNP	REF	SNP	REF		REF	REF	REF	REF	REF	SNP	REF	REF	REF	REF	REF	REF	REF	REF	SNP	REF	SNP	SNP	SNP	SNP	SNP	SNP	SNP	SNP	SNP	SNP	REF
chr1H	477752195	T	A	SNP				SNP	SNP	SNP	SNP	REF			SNP			SNP	DIF	SNP	SNP		SNP	SNP	REF	SNP		SNP	REF	SNP	SNP	SNP	REF		SNP		SNP	SNP	SNP		SNP	SNP			SNP	SNP	SNP	SNP	SNP
chr1H	478006007	G	A	ND	REF	SNP	SNP	REF	SNP	SNP	SNP	REF	REF	SNP	SNP	SNP	REF	SNP	REF	SNP	REF	REF	REF	SNP	REF	REF	REF	SNP	REF	REF	REF	REF	REF	SNP	SNP	REF	SNP	REF	ND	SNP	SNP	SNP	SNP		SNP	SNP	SNP	SNP	REF
chr1H	478006199	A	T	SNP	SNP	SNP	SNP	SNP	SNP	SNP	SNP	REF	REF	SNP	SNP	SNP	SNP	SNP	DIF	SNP	SNP	SNP	SNP	SNP	REF	SNP	SNP	SNP	REF	SNP	DIF	SNP	REF	SNP	SNP	SNP	SNP	SNP		SNP	SNP	SNP	SNP	SNP	SNP		SNP		SNP
chr1H	478006287	T	C	SNP	REF	SNP	SNP	REF	SNP	SNP	SNP	REF			SNP	SNP	REF		REF	SNP	REF	REF	REF	SNP	REF	REF	REF	SNP	REF	REF	REF	REF	REF	SNP	SNP	REF	SNP	REF		SNP	SNP	SNP	SNP	SNP	SNP		SNP		REF
chr1H	478177989	G	A	SNP	REF	ND	SNP	REF	SNP	SNP	SNP	REF	REF	REF	SNP	REF	REF	REF	REF	REF	REF	REF	REF	SNP	DIF	REF	REF	ND	REF	REF	REF	REF	REF	SNP	SNP	REF	SNP	REF	REF	SNP	REF	REF	REF	REF	REF	REF	REF	SNP	REF
chr1H	478178067	C	T	SNP	REF	SNP	ND	REF	SNP	ND	DIF	REF	REF	REF	SNP	REF	REF	REF	REF	REF	REF	REF	REF	SNP	REF	REF	REF	SNP	REF	REF	REF	REF	REF	SNP	SNP	REF	SNP	DIF	REF	SNP	REF	REF	REF	REF	REF	REF	REF	SNP	REF
chr1H	478179211	G	C	SNP	REF	SNP		REF	SNP	SNP	SNP	REF	REF	REF		REF		REF	ND	REF	REF	REF	ND	SNP	REF		REF	SNP	REF	REF	REF	REF	REF	SNP	SNP	REF		REF	REF		REF	ND	REF	REF	REF	REF	REF	SNP	REF
chr1H	478179389	A	T		REF	SNP		REF	SNP	SNP		REF	REF	REF	SNP	REF	REF	ND	REF			REF	REF	SNP	REF		REF	SNP	REF	DIF	REF	REF		SNP		REF		REF	REF	SNP	REF	REF	REF	REF	REF	REF	REF		REF
chr1H	478181452	C	T	SNP	SNP	SNP	SNP	SNP	SNP	SNP	SNP	REF	REF	REF	SNP	REF	SNP	REF	DIF	REF	SNP	SNP	SNP	SNP	REF	SNP	SNP	SNP	REF	SNP	SNP	SNP	REF	SNP	SNP	SNP	SNP	SNP	REF	SNP	REF	REF	REF	REF	REF	REF	REF	SNP	SNP
chr1H	478256615	C	T		REF	SNP	SNP	REF	SNP	SNP	SNP	REF	REF	ND	SNP	REF	REF	REF	REF	REF	DIF	REF	DIF	SNP	REF	DIF	REF	SNP	REF	REF	DIF	REF	DIF		SNP	REF	SNP	DIF	REF		REF	REF	REF	REF	REF	REF	REF		REF
chr1H	478391761	G	A	SNP	REF	SNP	SNP	REF	SNP	SNP	SNP	REF	REF	REF	SNP	REF	REF	REF	REF	REF	REF	REF	REF	SNP	REF	REF	REF	SNP	REF	REF	REF	REF	REF	SNP	SNP	REF	SNP	REF	REF	SNP	REF	REF	REF	REF	REF	REF	REF	SNP	REF
chr1H	478395586	T	C	SNP	SNP	SNP	SNP	SNP		SNP	SNP	REF	REF	REF	SNP	REF	SNP	REF	DIF	REF	SNP	SNP	SNP	SNP	DIF	DIF	SNP	SNP	REF	SNP	SNP	SNP	REF	SNP	SNP	SNP	SNP	SNP	REF	SNP	REF	REF	REF	REF	REF	ND	REF	SNP	SNP
chr1H	478395866	TCA	T	SNP	REF	SNP	SNP	REF	SNP	SNP	SNP	REF	REF	REF	SNP	REF	REF	REF	REF	REF	REF	REF	REF	SNP	REF	REF	REF	SNP	REF	REF	REF	REF	REF	SNP	SNP	REF		REF	REF	SNP	REF	REF	REF	REF	REF	REF	REF	SNP	REF
chr1H	478410376	C	T	SNP	REF	SNP	SNP	REF	SNP	SNP	SNP	HET	REF	REF	SNP	REF	REF	REF	REF	REF	REF	REF	REF	SNP	REF	REF	REF	SNP	REF	DIF	REF	REF	SNP	SNP	SNP	REF	SNP	REF	REF	SNP	REF	REF	REF	REF	REF	REF	REF	SNP	REF
chr1H	478411159	C	T	SNP	REF	SNP	SNP	REF	SNP	SNP	SNP	REF	REF	REF	SNP	REF	REF	REF	REF	REF	DIF	REF	REF	SNP	REF	REF	REF	SNP	REF	REF	REF	DIF	REF	SNP	SNP	REF	SNP	REF	REF	SNP	REF	REF	REF	REF	REF	REF	REF	SNP	DIF
chr1H	479078915	T	C	REF		REF	REF	SNP	REF	REF	REF	SNP	SNP	REF	REF	SNP	SNP	SNP	REF	SNP	REF	REF	REF	REF	SNP	REF	REF	REF	SNP	REF	REF	REF	REF	REF	REF	REF	REF	REF	SNP	REF	SNP	SNP	SNP	SNP	SNP	SNP	SNP	REF	REF
chr1H	479359135	T	C	REF	ND	REF	REF	REF	REF	REF	REF		SNP	REF	REF		ND	SNP	REF		REF	REF	REF	REF	SNP	REF	REF	REF	SNP	REF	REF	REF	REF	REF	REF	REF	REF	REF	SNP	REF	SNP		SNP	SNP	SNP	SNP	SNP	REF	REF
chr1H	479360486	G	C	REF		REF	REF	SNP	REF	ND	REF	SNP		REF	REF	SNP		SNP	SNP	SNP	SNP	SNP	SNP	DIF	SNP	DIF	SNP	REF	SNP	SNP	SNP	SNP	SNP	REF	REF		REF	SNP	SNP	REF	SNP	SNP	SNP	SNP	SNP	SNP	SNP	REF	SNP
chr1H	482403927	A	AGCGGCG	ND		ND	REF		ND	REF	SNP			SNP	REF	ND	SNP	REF	REF	ND	REF	REF	REF	REF	REF	REF	REF	REF	REF	DIF	REF	REF	REF	REF	REF	SNP		REF	REF	REF	REF		SNP		REF	ND	REF		REF
chr1H	482721030	C	T	REF		REF	REF	ND	ND	REF	REF	REF	REF	SNP		SNP		SNP	REF		REF		REF	REF	REF	REF	DIF	SNP	REF		REF		REF	REF	REF	REF		REF				REF		SNP		SNP	REF	SNP
chr1H	482721110	A	G	SNP		SNP	SNP		SNP	SNP	REF	REF	REF	SNP	SNP	SNP		SNP	REF		SNP		SNP	SNP	SNP	SNP	SNP	SNP	SNP		SNP	SNP	REF	SNP	SNP	SNP		REF	SNP		SNP	REF	REF	SNP	SNP	SNP	REF	SNP	REF
chr1H	482721375	C	T	REF	REF	REF	REF	REF	REF	REF	REF	REF	REF	SNP	SNP	SNP	REF	SNP	REF		REF	REF	REF	REF	REF	REF	REF	SNP	REF	REF	REF	REF	REF	REF	REF	REF	SNP	REF	SNP	SNP		REF	REF	SNP	SNP	SNP	REF	SNP	REF
chr1H	482729109	G	A	REF	REF	REF	REF	REF	REF	REF	REF	REF	REF	SNP	SNP	SNP	REF	SNP	REF	SNP	REF	REF	REF	REF	REF	REF	REF	SNP	REF	REF	REF	REF	REF	REF	REF	REF	SNP	REF	SNP	SNP	SNP	REF	REF	SNP	SNP	SNP	DIF	SNP	REF
chr1H	482738566	C	T	REF	SNP	REF	ND	SNP	ND	REF		SNP	SNP	REF	REF	ND	REF	REF	ND	ND	ND	DIF	ND			REF	REF	REF	REF	REF	REF	ND	REF	REF				REF	REF	ND				REF			ND		REF
chr1H	486184870	A	G	ND	REF	REF	REF	SNP	REF	REF	REF		REF	SNP	SNP	SNP	ND	SNP	REF	SNP	REF	REF	REF	REF	REF	REF	REF	SNP	REF	REF	REF	REF	REF	REF	REF	REF	SNP	REF	SNP	SNP		REF	REF	SNP	SNP	SNP	DIF	SNP	REF
chr1H	488799748	A	C	REF	REF	REF	REF	SNP	REF	REF	SNP	REF	REF	SNP	SNP	SNP	REF	SNP	SNP	SNP	DIF		REF	REF	REF	REF	REF	SNP	REF	REF	REF	REF	REF	REF	REF	ND	SNP	REF	SNP	SNP	SNP	REF	REF	SNP	SNP	SNP	REF	SNP	REF
chr1H	488799855	A	G	REF	REF	REF	REF	SNP	REF		SNP	REF	REF		SNP	SNP	REF	SNP	SNP	SNP	REF	REF	REF	REF	REF	REF	REF	SNP	REF	REF	REF	REF	REF	REF	REF	REF	SNP	REF	SNP	SNP	SNP	REF	REF	SNP	SNP	SNP	REF	SNP	REF
chr1H	488800665	T	C	REF	REF	ND	REF	SNP	REF	REF	SNP	REF	REF	SNP	SNP	SNP	REF	SNP	SNP	SNP	REF	REF	REF	REF	REF	REF	REF	SNP	REF	REF	DIF	REF	REF	REF	REF	REF	SNP	REF	SNP	SNP	SNP	REF	REF	SNP	SNP	SNP	REF	SNP	REF
chr1H	488801893	C	T	REF	REF	REF	REF	SNP	REF	REF	SNP	REF	REF	SNP	SNP		REF	SNP	SNP	SNP	REF	REF	REF	REF	REF	REF	REF	SNP	REF	REF	DIF	REF	REF	REF	REF	REF	SNP	REF		SNP	SNP	REF	REF	SNP	SNP		REF	SNP	REF
chr1H	488813595	AG	A	REF		REF	REF	SNP	REF		SNP	REF	REF	SNP	SNP	SNP	REF	SNP	DIF	SNP	REF	REF	REF	REF	REF	REF	REF	SNP	REF	DIF	REF	REF	REF	REF	REF	REF	SNP	REF	SNP	SNP	SNP	REF	REF	SNP	SNP	SNP	DIF	SNP	REF
chr1H	488816781	T	C	REF		ND	REF			REF	SNP	REF	REF		SNP			SNP	SNP			REF		ND		REF		SNP	REF		REF	ND	REF		REF	REF	SNP				SNP	REF					REF		REF
chr1H	488816846	G	C	REF		ND	ND	SNP			SNP	REF	ND		SNP			SNP	ND			REF		REF		REF	REF	SNP	REF		REF	ND	REF		REF	REF	SNP		SNP		SNP	ND		SNP		SNP	REF		REF
chr1H	488817563	A	G	REF		REF	REF	SNP	REF	REF	SNP	ND	REF		SNP	SNP	REF		DIF		REF		REF	DIF	DIF	REF	DIF		REF	REF	DIF	REF	DIF	REF	REF	REF		REF	SNP	SNP	SNP	REF			SNP		DIF	SNP	REF
chr1H	489144395	T	C	REF	REF		ND		REF		SNP				SNP		ND	SNP	SNP	SNP	REF	DIF	DIF	DIF	REF	REF	DIF	SNP	REF	ND	REF	DIF	REF	DIF	REF	REF	SNP	REF		SNP					SNP	SNP	REF		REF
chr1H	489148533	G	A	REF	REF	REF		SNP	REF	REF	SNP	ND	REF	SNP	SNP	SNP	REF	SNP	DIF	SNP	DIF	REF	REF	REF	REF	REF	REF	SNP	REF	REF	REF	REF	REF	DIF	REF	REF	SNP	REF	SNP	SNP	SNP	REF	REF	SNP	SNP	SNP	DIF	SNP	REF
chr1H	489152632	G	A	REF	REF	REF	REF	SNP	REF	REF	SNP	REF	REF	SNP	ND	SNP	REF	SNP	DIF	SNP	REF	REF	REF	REF	REF	REF	REF	DIF	REF	REF	REF	REF	REF	REF	REF	REF	SNP	REF	SNP	SNP	SNP	REF	REF	SNP	SNP	SNP	DIF	SNP	REF
chr1H	493215762	T	A	REF	REF	ND	REF	SNP	ND	REF	SNP	REF		SNP		REF	REF	REF	DIF	REF	REF	REF	REF	REF	REF	REF	REF	SNP	REF	DIF	REF	REF	DIF	REF	REF	DIF	SNP	REF	REF	SNP	REF	REF	REF		REF	REF	REF	SNP	REF
chr1H	494075840	A	G	REF	SNP	SNP		REF	REF	REF	REF	SNP	SNP	REF	REF	SNP		SNP	SNP	SNP	SNP	SNP	SNP	REF	REF	SNP	SNP	REF	REF	SNP	SNP	SNP	DIF	REF	SNP	SNP	REF	SNP		REF		SNP			SNP	SNP	SNP	REF	SNP
chr1H	494248510	T	A				SNP	ND	REF	REF	REF	SNP	SNP			SNP			SNP	SNP	SNP		SNP	DIF	REF	SNP	SNP	REF	REF	SNP	SNP	SNP	SNP	REF	SNP	SNP	REF	SNP	SNP	REF	SNP	SNP	SNP	SNP	SNP	SNP	SNP		SNP
chr1H	494249542	C	G	REF	REF	REF	REF	REF	ND	REF	REF	SNP	SNP		REF				SNP	SNP	SNP	REF	REF	REF	DIF	DIF	REF	REF	REF	REF	SNP	REF	DIF	REF	REF	REF	REF	REF	SNP	REF	SNP		SNP	SNP			SNP	REF	REF
chr1H	508780927	A	G	REF	REF	REF	REF	SNP	REF		SNP	REF	REF	SNP	SNP		REF	SNP	DIF	SNP	REF	REF	REF	DIF	DIF	REF	DIF	SNP	REF	REF	REF	REF	REF	ND	REF	REF	SNP	REF	SNP	SNP	SNP				SNP		REF	SNP	REF
chr1H	508782326	T	TA	REF	REF	REF	REF	SNP	SNP	SNP	SNP	REF	REF	SNP	SNP	SNP	REF	SNP	DIF	SNP	REF	REF	REF	SNP	REF	REF	REF	SNP	REF	REF	REF	REF	REF	SNP	REF	REF	SNP	REF	SNP	SNP	SNP	SNP	SNP	SNP	SNP	SNP	DIF	SNP	REF
chr1H	516113875	G	C		SNP	SNP		SNP	SNP	SNP	SNP	REF	REF	REF	SNP	SNP	SNP	SNP	DIF	SNP	SNP	SNP	SNP	REF	REF	SNP	SNP	SNP	REF	DIF	SNP	SNP	SNP	REF	SNP	SNP	SNP	SNP	SNP		SNP	SNP	SNP	SNP	SNP	SNP	ND	SNP	SNP
chr1H	516132521	C	T	ND	REF	REF	REF	SNP	REF	ND	SNP	REF		REF	SNP	SNP	REF	SNP	REF	SNP	REF	REF	REF	REF	REF	REF	REF	SNP	REF	REF	REF	REF	REF	DIF	REF	DIF	SNP	REF	SNP	SNP	SNP		SNP	SNP	SNP	SNP	DIF	SNP	REF
chr1H	516156305	G	T	SNP		SNP	SNP	SNP	SNP		SNP	ND	ND		SNP	SNP	SNP		SNP	SNP	SNP	SNP	SNP	REF	SNP	SNP		SNP	SNP		SNP	SNP	SNP	REF	SNP	SNP		SNP		SNP		SNP			SNP		REF	SNP	SNP
chr1H	516156433	C	T	REF	REF	REF	REF		REF			REF	REF	REF	SNP	SNP	REF		REF	SNP	REF	REF	REF		REF	REF	REF	SNP	REF	DIF	REF		REF	REF	REF	ND		REF	SNP	SNP					SNP	SNP	REF		REF
chr1H	516157778	T	A	SNP	SNP	SNP	SNP	SNP	SNP	SNP	SNP	REF	REF	REF	SNP	SNP	SNP	SNP	SNP	SNP	SNP	SNP	SNP	REF	SNP	SNP	SNP	SNP	SNP	SNP	SNP	SNP	SNP	REF	SNP	SNP	SNP	SNP	SNP	SNP	SNP	SNP	SNP	SNP	SNP	SNP	REF	SNP	SNP
chr1H	516269992	T	G				REF			ND	SNP	REF		ND	SNP			SNP	REF	SNP	REF	REF	REF	REF	REF	REF	REF	SNP	REF	REF	REF	REF	REF	REF	REF	REF	SNP	REF	SNP		SNP	SNP	SNP		SNP	SNP	REF	SNP	REF
chr1H	516270439	A	C	REF	REF	REF	REF	SNP	REF	REF	SNP	REF	REF	REF	SNP	SNP	REF	SNP	REF	SNP	REF	REF	REF	REF	REF	REF	REF	SNP	REF	REF	REF	REF	REF	REF	REF	REF	SNP	REF	SNP	SNP	SNP	SNP	SNP	SNP	SNP	SNP	REF	SNP	REF
chr1H	516507765	G	A	REF	REF	REF	REF	SNP	REF	REF	SNP	REF	REF	REF	SNP	SNP	REF	SNP	REF	SNP	REF	REF	REF	REF	SNP	REF	REF	SNP	SNP	REF	REF	REF	REF	REF	REF	REF	SNP	REF	SNP	SNP	SNP	SNP	SNP	SNP	SNP	SNP	REF	SNP	REF
chr1H	516783973	C	T	SNP	SNP	SNP	SNP	REF	SNP	SNP	REF	SNP	SNP	ND	REF	REF	SNP	REF	REF	REF	SNP	SNP	REF	REF	REF	REF	REF	REF	REF	SNP	REF	REF	SNP	REF	SNP	SNP	REF	SNP	REF	REF	REF	REF	REF	REF	REF	REF	DIF	REF	SNP
chr1H	516785540	C	G		SNP	SNP	SNP	REF	SNP	SNP	REF		SNP	SNP	REF	REF	SNP	ND	SNP	REF	SNP	SNP	SNP	REF	REF	SNP	SNP	REF	REF	SNP	SNP	SNP	SNP	REF	SNP	SNP	REF	SNP	REF	REF	ND	REF	REF	REF	REF	REF	SNP	REF	SNP
chr1H	516786428	G	A		SNP	SNP	SNP	REF	SNP	SNP	ND	SNP	SNP	SNP	REF	REF	SNP	ND	SNP	REF	SNP	SNP	SNP	REF	DIF	SNP	SNP	REF	REF	SNP	SNP	SNP	SNP		SNP	SNP	REF	SNP	REF	REF		REF	REF	REF	ND		SNP	REF	SNP
chr1H	516787206	C	T	SNP	SNP	SNP	SNP	REF	SNP	SNP	REF	SNP	SNP	SNP	REF	REF	SNP	REF	SNP	REF	SNP	SNP	SNP	REF	REF	SNP	SNP	REF	REF	SNP	SNP	SNP	SNP	REF	SNP	SNP	REF	SNP	REF	REF	REF	REF	REF	REF	REF	REF	SNP	REF	SNP
chr1H	516793954	C	T	REF	REF	REF	REF	SNP	REF	REF	SNP	REF	REF	REF	ND	SNP	REF	SNP	REF	SNP	REF	REF	REF	REF	SNP	REF	REF	SNP	SNP	REF	REF	REF	REF	REF	REF	REF	SNP	REF	SNP	SNP	SNP	SNP	SNP	SNP	SNP	SNP	REF	SNP	REF
chr1H	516796560	G	A	SNP	SNP		SNP		SNP	SNP	REF	SNP	SNP	SNP			SNP	ND		REF	SNP	SNP	SNP	REF	REF	SNP	SNP	REF	REF	SNP	SNP	SNP	SNP	REF	SNP	SNP	REF	SNP	ND	REF	REF	REF	REF	REF		REF	SNP	REF	SNP
chr1H	516958585	C	A	REF	REF	REF	REF	SNP	REF	REF	SNP	REF	REF	REF	SNP	SNP	REF	SNP	REF	SNP	REF	REF	DIF	REF	SNP	REF	REF	SNP	SNP	REF	REF	REF	REF	REF	REF	REF	SNP	REF	SNP	SNP	SNP	SNP	SNP	SNP	SNP	SNP	REF	ND	REF
chr1H	518522877	C	G	SNP		SNP	SNP	ND			DIF		SNP	SNP	REF	ND		REF	HET	REF	SNP	SNP	SNP	SNP	DIF	SNP	SNP	REF	REF	SNP	SNP	DIF	SNP	REF	SNP	SNP	REF	SNP	REF	REF	REF		REF		REF	REF	SNP	REF	SNP
chr1H	518523188	C	G	REF		REF	REF	SNP	ND	REF	SNP	REF	REF	REF			REF	SNP	REF	SNP	REF	REF		DIF	REF	REF	REF	SNP	REF	REF	REF	REF	REF	REF	REF	REF	SNP	REF		SNP		SNP	SNP	SNP	SNP	SNP	REF	SNP	REF
chr1H	518620242	C	T	ND	REF		REF		REF		SNP	REF	REF	REF	SNP			SNP	REF		REF	REF	REF		REF			SNP	REF	REF	DIF	REF	REF	REF	REF	REF		ND	SNP	SNP	SNP	SNP	SNP	SNP		SNP	REF		REF
chr1H	518820613	A	C	REF	REF	REF	REF	SNP	REF	REF	SNP	REF	REF	REF	SNP	SNP	REF	SNP	REF	SNP	REF	REF	REF	REF	REF	REF	REF	DIF	REF	REF	REF	REF	REF	REF	REF	REF	SNP	REF	SNP	SNP	SNP	SNP	SNP	SNP	SNP	SNP	REF	SNP	REF
chr1H	518823099	G	A	REF					REF		SNP	REF	REF		SNP	SNP	REF		DIF	SNP	REF	REF	DIF	REF	REF	REF	REF		REF	ND	REF	DIF	REF		REF	REF	SNP	REF	SNP				SNP		SNP		REF
chr1H	518823732	C	T	REF	REF	REF	REF	ND		REF	SNP	REF	REF	REF	SNP	SNP	REF	SNP	ND	SNP	REF	REF	REF	REF	REF	ND	REF	SNP	REF	REF	REF	REF	REF	DIF	REF	REF	SNP	REF	SNP	SNP	SNP			SNP	SNP		DIF		ND
chr1H	518997590	C	T	REF	REF	REF	REF	SNP	REF	REF	SNP		SNP	REF	REF	SNP	REF	SNP	REF	SNP	REF	REF	REF	REF	REF	REF	REF	SNP	REF	REF	REF	REF	SNP	REF	REF	REF	SNP	REF	SNP	SNP	SNP		SNP	SNP	ND	SNP	SNP	SNP	REF
chr1H	522483490	C	T		SNP	SNP				ND	DIF	REF	REF			REF	SNP	REF	REF	REF	SNP			SNP	REF	ND	REF	REF	REF		DIF	SNP	SNP	REF	SNP	SNP		SNP	REF	HET	REF	ND	REF	REF	ND	REF	REF		SNP
chr1H	522565977	C	T				SNP		SNP	REF	DIF	REF	REF	SNP	SNP	REF	SNP	REF	DIF	REF		SNP		SNP	SNP	SNP	SNP	REF	SNP		SNP	SNP	SNP	REF		SNP	REF		REF	REF		REF	REF	REF		REF	REF	REF	SNP
chr1H	522824364	C	G		SNP	SNP	SNP	REF	SNP	REF			SNP	REF	REF	ND		REF	REF	ND		SNP	SNP	SNP	SNP	SNP	SNP		SNP	SNP	SNP		SNP	REF	SNP	SNP	REF	SNP	REF	REF	REF		REF		REF	REF	SNP	ND	SNP
chr1H	522834665	C	G	SNP	SNP	SNP	SNP	REF	SNP	REF	REF	SNP	SNP	REF	REF	REF	SNP	REF	DIF	REF	SNP	SNP	SNP	SNP	SNP	SNP	SNP	REF	SNP	SNP	SNP	SNP	SNP	REF	SNP	SNP	REF	SNP	REF	REF	REF	REF	REF	REF	REF	REF	SNP	REF	SNP
chr1H	522838397	G	A	SNP	SNP	SNP	SNP	REF	SNP	REF	REF	SNP	SNP	SNP	SNP	REF	SNP	REF	DIF	REF	SNP	SNP	SNP	SNP	SNP	SNP	SNP	REF	SNP	SNP	SNP	SNP	SNP	REF	SNP	SNP	REF	SNP	REF	REF	REF	REF	REF	REF	REF	REF	DIF	REF	SNP
chr1H	522936440	C	T	SNP	SNP	ND	SNP	REF	SNP	REF	REF	SNP	ND	REF	REF	REF	ND	REF	DIF	REF	SNP	DIF	SNP	DIF	SNP	SNP	DIF	REF	DIF	SNP	DIF	SNP	ND	REF	DIF	SNP	REF	DIF	REF	REF	REF	REF	REF	REF	REF	REF	SNP	REF	DIF
chr1H	522954897	A	C	SNP	SNP	SNP	SNP	REF	SNP	ND	REF		SNP		ND	REF	SNP	REF	DIF		SNP	SNP	SNP	SNP	SNP	SNP	SNP	ND	SNP	SNP	SNP	SNP	SNP	REF	SNP	SNP				REF	REF			REF	REF	REF	SNP	REF	SNP
chr1H	522954982	C	T	SNP	SNP	SNP	SNP	REF	SNP	REF	REF		SNP			REF	SNP	REF	REF	ND	SNP	SNP	SNP	SNP	SNP	DIF	SNP	REF	SNP	SNP	SNP	SNP	SNP	REF	SNP	SNP		SNP	ND	REF	REF	ND		REF	REF	REF	SNP	REF	SNP
chr1H	522956948	A	G	SNP				REF	SNP	REF	REF	SNP	SNP	SNP		REF	SNP	REF	DIF	REF	SNP	SNP	SNP	SNP	SNP	SNP	SNP	REF	SNP	SNP	SNP	SNP	SNP	REF		SNP	REF	SNP	REF	ND	REF	REF		REF	REF	REF	SNP	REF	SNP
chr1H	523885141	A	T	SNP	SNP	SNP	SNP	REF	SNP	REF	REF	SNP	SNP	REF	SNP	REF	SNP	REF	DIF	REF	SNP	SNP	SNP	SNP	SNP	SNP	SNP	REF	SNP	SNP	SNP	SNP	SNP	REF	SNP	SNP	SNP	SNP	REF	REF	REF	REF	REF	REF	REF	REF	SNP	SNP	SNP
chr1H	523963862	C	T	SNP	SNP	SNP	SNP	REF	SNP	REF	REF	SNP	SNP	REF	REF	REF	SNP	REF	DIF	REF	SNP	SNP	SNP	SNP	SNP	DIF	SNP	REF	SNP	SNP	SNP	SNP	SNP	REF	SNP	SNP	SNP	SNP	REF	REF	REF	REF	REF	REF	REF	REF	SNP	SNP	SNP
chr1H	523970806	GCGGGGATCATGTGA	G	SNP	SNP		SNP	REF	SNP	REF	REF		SNP	REF	REF	REF		REF	DIF	REF	SNP		SNP		SNP	SNP	SNP	REF	SNP	SNP	SNP		SNP	REF	SNP	SNP	SNP	SNP	REF	REF	REF	REF	REF	REF	REF	REF	SNP		SNP
chr1H	523971845	C	T	SNP	SNP	SNP	SNP	REF	SNP	REF	DIF	SNP	SNP	REF	REF	REF	SNP	REF	DIF	ND	SNP	SNP	SNP	SNP	SNP	SNP	SNP	REF	SNP	SNP	SNP	SNP	SNP	REF	SNP	DIF	SNP	SNP		REF	REF	REF	REF	REF	REF	REF	SNP	SNP	SNP
chr1H	524009466	C	G	SNP	SNP	SNP	SNP	REF	SNP	REF	REF	SNP	SNP	REF	REF	REF	SNP	REF	REF	REF	SNP	SNP	SNP	SNP	DIF	SNP	SNP	REF	SNP	SNP	SNP	SNP	SNP	REF	SNP	SNP	SNP	SNP	REF	REF	REF	REF	REF	ND	REF	REF	SNP	SNP	SNP
chr1H	524011156	T	G	SNP	SNP	SNP	SNP	ND		ND	REF	SNP		REF	REF	REF	SNP		REF	ND	SNP	SNP	SNP	SNP	SNP	SNP	SNP	REF			SNP			ND	SNP	SNP		SNP		REF	REF		REF	REF	REF	ND	SNP
chr1H	524505026	G	A	SNP	SNP	SNP	SNP	REF	SNP	REF	REF	SNP	SNP	REF	REF	REF	SNP	REF	DIF	REF	SNP	SNP	SNP	SNP	SNP	SNP	SNP	REF	SNP	SNP	SNP	SNP	SNP	REF	SNP	SNP	REF	SNP	REF	REF	REF	REF	REF	REF	REF	REF	SNP	REF	SNP
chr1H	524505349	G	A	SNP	SNP	SNP	SNP	REF	SNP	REF	REF	SNP	SNP	REF	REF	REF	SNP	REF	DIF	REF	SNP	SNP	SNP	SNP		SNP	SNP	REF	SNP	SNP	SNP	SNP	SNP	REF	SNP	SNP	REF	SNP	REF	REF	REF	REF	REF	REF	REF	REF	SNP	REF	SNP
chr1H	524505468	A	T	SNP	SNP	SNP	SNP	REF	SNP	REF	REF	SNP	SNP	REF	REF	REF	SNP	REF	DIF	REF	SNP	SNP	SNP	SNP	SNP	SNP	SNP	REF	SNP	SNP	SNP	SNP	SNP	REF	SNP	SNP	REF	SNP	REF	REF	REF	REF	REF	REF	REF	REF	SNP	REF	SNP
chr1H	524508599	A	G	SNP	SNP	SNP	SNP	REF	SNP	REF	REF	SNP	SNP	REF	REF	REF	SNP	REF	DIF	REF	SNP	SNP	SNP	SNP	SNP	SNP	SNP	REF	SNP	SNP	SNP	SNP	SNP	REF	SNP	SNP	REF	SNP	REF	REF	REF	REF	REF	REF	REF	REF	SNP	REF	SNP
chr1H	524551783	G	A	SNP		SNP	SNP		SNP	REF	REF			SNP				SNP	REF	ND		SNP	SNP	SNP	SNP	SNP	SNP	REF	SNP			SNP	SNP	REF	SNP		REF	SNP	REF	REF	SNP	SNP	SNP		SNP	SNP	SNP	REF	SNP
chr1H	524725232	G	T	SNP	REF			SNP		REF	REF		SNP	SNP		SNP		SNP	REF	ND	SNP	SNP	SNP	SNP	SNP	SNP	SNP	REF	SNP	SNP	SNP	SNP	SNP	REF	SNP	SNP	REF	SNP	REF	SNP				REF	SNP		SNP		SNP
chr1H	524728080	C	G	SNP	REF	SNP	SNP	SNP	SNP	REF	REF	SNP	SNP	SNP	SNP	SNP		SNP	DIF	REF	SNP	SNP	SNP	SNP	SNP	SNP	SNP	REF	SNP	SNP	SNP	SNP	REF	REF	SNP	SNP	REF	SNP	REF	REF	SNP	SNP	SNP	REF	SNP	SNP	SNP	REF	SNP
chr1H	524728394	G	GT	SNP	REF	SNP	SNP	SNP	SNP	REF	REF	SNP	SNP	SNP	SNP	SNP		SNP	DIF	REF	SNP	SNP	SNP	SNP	SNP	SNP	SNP	REF	SNP	SNP	SNP	SNP	REF	REF	SNP	SNP	REF	SNP	REF	HET	SNP	SNP		REF	SNP	SNP	SNP	REF	SNP
chr1H	525402715	A	G	REF	SNP		REF			REF	REF		REF	SNP	SNP	SNP	REF		REF			REF	REF	REF	REF	DIF		REF	REF	REF	REF	REF	REF		REF	REF		REF				SNP	SNP	REF	SNP	SNP	REF	REF	REF
chr1H	525403828	G	T	REF	SNP	REF	REF	REF	REF	REF	REF	REF	REF	SNP	SNP	SNP	REF	SNP	REF	REF	DIF	REF	REF	REF	REF	REF	REF	REF	REF	REF	REF	REF	DIF		DIF	ND	REF	REF	REF	REF	SNP	SNP	SNP	REF	SNP	SNP	REF	REF	REF
chr1H	525477801	C	T	REF	SNP	REF	REF	REF	REF	REF	REF	REF	REF	SNP	SNP	SNP	REF	SNP	REF	REF	REF	REF	REF	SNP	REF	REF	REF	REF	REF	REF	REF	REF	REF	SNP	REF	REF	REF	REF	REF	REF	SNP	SNP	SNP	REF	SNP	SNP	REF	REF	REF
chr1H	525478042	G	A	REF	SNP	REF	REF	REF	REF	REF	REF	REF	REF	SNP	ND	SNP	REF	SNP	REF	REF	REF	REF	REF	SNP	REF	REF	REF	REF	REF	REF	REF	REF	REF	SNP	REF	REF	REF	REF	REF	REF	SNP	SNP	SNP	REF	SNP	SNP	REF	REF	REF
chr1H	525478579	A	G	REF	SNP	REF	REF	REF	REF	REF	REF	REF	REF	SNP	SNP	SNP	REF	SNP	REF	REF	REF	REF	REF	SNP	REF	REF	REF	REF	REF	REF	REF	REF	REF	SNP	REF	REF	REF	REF	REF	REF	SNP	SNP	SNP	REF	SNP	SNP	REF	REF	REF
chr1H	525568838	G	A	REF	SNP	REF	REF	REF	REF	REF	REF	REF	REF	SNP	SNP	SNP	REF	SNP	REF	ND	DIF	REF	DIF	SNP	REF	REF	REF	REF	REF	REF	REF	REF	DIF		ND	REF	REF	REF	REF	REF	SNP	SNP	SNP		SNP	SNP	ND	REF	REF
chr1H	525568979	A	C	REF	SNP		REF	REF	REF	REF	REF	REF	REF	SNP	SNP	SNP	REF	SNP	REF	REF	REF	REF	REF	SNP	DIF	REF	REF	REF	REF	REF	REF	REF	REF	SNP	REF	REF	REF	REF	REF	REF	SNP	SNP	SNP		SNP	SNP	REF	REF	REF
chr1H	525677062	C	T	REF	SNP	REF	REF	REF	REF	REF	REF	REF	REF	SNP	SNP	SNP	REF	SNP	REF	REF	REF	REF	REF	DIF	REF	REF	REF	REF	REF	REF	REF	REF	REF	SNP	REF	REF	REF	REF	REF	REF	ND	SNP	SNP	REF	SNP	SNP	REF	REF	REF
chr1H	525677310	A	G	REF	SNP	REF	REF	REF	REF	REF	REF	REF	REF	SNP	SNP	SNP	REF	SNP	REF	REF	REF	REF	REF	SNP	REF	REF	REF	REF	REF	REF	REF	REF	REF	SNP	REF	REF	REF	REF	REF	REF		SNP	SNP	REF	SNP	SNP	REF	REF	REF
chr1H	525677987	G	T	REF	SNP	REF	REF		REF	REF	REF	REF	ND	SNP		SNP		SNP	REF	REF	REF	REF	REF	SNP	REF	REF	REF	REF	REF	REF	REF	REF	REF	SNP	DIF	REF	REF	REF	REF	REF		SNP	SNP	REF	SNP	SNP	DIF	REF	ND
chr1H	525725590	G	T	REF	SNP	REF	REF	REF	REF	REF	REF	REF	REF	SNP	SNP	SNP	REF	SNP	REF	REF	REF			SNP	REF	REF	REF	REF	REF	REF	REF	REF	REF	SNP	REF	REF	REF	REF	REF	REF	SNP	SNP	SNP		SNP	SNP	REF	REF	REF
chr1H	525736416	G	C	REF	SNP	REF	REF		REF	REF	REF	ND		SNP			REF		REF	REF	REF	REF	REF	SNP	REF	REF	REF	REF	REF	REF	REF	REF	REF	SNP	REF	REF	REF	REF	REF	REF	SNP			REF			REF	REF	REF
chr1H	525736491	C	T	REF	SNP	REF	REF		REF	REF	DIF			SNP		SNP	REF	SNP	REF	REF	REF	REF	REF	SNP	REF	REF	REF	REF	REF	REF	REF	REF	REF	SNP	REF	REF	REF	REF	REF	REF	SNP			REF	SNP		REF	REF	REF
chr1H	525738192	T	C	ND		REF	ND	REF		ND	REF	REF							DIF		REF	REF	DIF	SNP	ND	REF	REF	REF		REF	DIF	REF	REF	SNP	REF	REF	REF	REF			SNP			REF		SNP	REF	REF	ND
chr1H	525929158	A	G	REF	SNP	REF	REF	SNP	REF	REF	REF	REF	REF	SNP	SNP	ND	REF	SNP	REF	REF	REF	REF	REF	SNP	SNP	REF	SNP	REF	SNP	REF	REF	REF	REF	SNP	REF	REF	REF	REF	REF	REF	SNP	SNP	ND	REF	SNP	ND	REF	REF	REF
chr1H	526058266	C	T	REF	SNP	REF	REF	REF	REF	REF	REF	REF	REF	SNP	SNP	SNP	REF	SNP	REF	REF	REF	REF	REF	SNP	DIF	REF	REF	REF	REF	REF	REF	REF	REF	SNP	REF	REF	REF	REF	REF	REF	SNP	SNP	SNP	REF	SNP	SNP	REF	REF	REF
chr1H	526059211	A	G	REF	SNP	REF	REF	ND	REF	REF	REF	REF	REF	SNP	SNP	SNP	REF	SNP	REF	REF	REF	REF	REF	SNP	SNP	REF	SNP	DIF	SNP	DIF	REF	DIF	REF	SNP	REF	REF	REF	REF	REF	REF	SNP	SNP	SNP	REF	ND	SNP	REF	REF	REF
chr1H	526117545	C	G	REF	SNP	REF	REF	REF	REF	REF	REF	REF	REF	SNP		SNP	ND	SNP	REF		REF	REF	REF	SNP	ND	REF	REF	REF	REF	REF	REF	REF	REF	SNP	REF	REF		REF	REF		SNP			REF	SNP	SNP	REF	ND	REF
chr1H	526117870	A	G	REF	SNP	REF	REF	REF	REF	REF	REF	REF	REF	SNP	SNP	SNP	REF	SNP	REF	REF	REF	REF	REF	SNP	REF	REF	REF	REF	REF	REF	REF	REF	REF	SNP	REF	REF	REF	REF	REF	REF	SNP	SNP	SNP	REF	SNP	SNP	REF	REF	REF
chr1H	526120337	A	C	REF	SNP	ND	REF	SNP	ND		REF			SNP			REF	SNP	REF	REF	REF	REF	ND	SNP	SNP	REF	SNP	REF	SNP	REF	REF	DIF	ND		DIF	REF	REF	DIF	REF	REF		SNP		ND		SNP	REF
chr1H	526122029	G	A	REF	SNP	REF	REF	REF	REF	REF	REF	REF	REF	SNP	SNP	SNP	REF	SNP	REF	REF	REF	REF	REF	SNP	REF	REF	REF	REF	REF	REF	REF	REF	REF	SNP	REF	REF	REF	REF	REF	REF	SNP	SNP	SNP	REF	ND	SNP	REF	REF	REF
chr1H	526122098	A	G	REF	SNP	REF	REF	SNP	REF	REF	REF	REF	REF	SNP	SNP	SNP	REF	SNP	REF	REF	REF	REF	REF	SNP	SNP	REF	SNP	REF	SNP	REF	REF	REF	REF	SNP	REF	REF	REF	REF	REF	REF	SNP	SNP	SNP	REF	ND	SNP	REF	REF	REF
chr1H	526122596	A	G	REF	SNP	REF	REF	SNP	REF	REF	REF	REF	REF	SNP	SNP	SNP	REF	SNP	REF	REF	REF	REF	REF	SNP	SNP	REF	SNP	REF	SNP	REF	REF	REF	REF	SNP	REF	REF	REF	REF	REF	REF	SNP	SNP	SNP	REF	SNP	SNP	REF	REF	REF
chr1H	526671971	T	C	ND	ND	ND	REF	SNP		REF	REF	SNP	SNP	SNP			ND		SNP	ND	REF	DIF	ND	SNP	DIF	REF	SNP	REF	SNP	REF	REF	REF	REF	SNP	DIF	REF	SNP	REF	REF	REF	SNP	REF	REF	ND	SNP	SNP	SNP		DIF
chr1H	526680433	C	T	REF	SNP	REF	REF	SNP	REF	REF	REF	SNP	SNP	SNP	SNP	SNP	REF	SNP	HET	REF	REF	REF	DIF		SNP	DIF	SNP	REF	SNP	REF	REF	REF	REF		DIF	REF	ND	DIF	REF	REF	SNP	REF	REF	REF	SNP	SNP	SNP	SNP	REF
chr1H	526695154	G	A	REF	SNP	REF	REF	REF	REF	REF	REF	ND	SNP	SNP	SNP	SNP	REF	SNP	REF	REF	REF	REF	REF	SNP	REF	DIF	REF	REF	REF	REF	REF	REF	REF	SNP	REF	REF	SNP	REF	REF	REF	SNP	REF	REF	REF	SNP	SNP	SNP	SNP	REF
chr1H	526695469	G	C	REF	SNP	REF	REF	SNP	REF	REF	REF	ND	SNP	ND	ND	SNP	REF	SNP	DIF	REF	REF	REF	REF	SNP	SNP	REF	DIF	REF	SNP	REF	REF	REF	REF	SNP	REF	REF	ND	REF	REF	REF	SNP	REF	REF	REF	ND	SNP	SNP	SNP	REF
chr1H	526695826	T	C	REF	SNP	REF	REF	SNP	REF	REF	REF	SNP	SNP	ND	SNP	SNP	REF	SNP	DIF	REF	REF	REF	REF	SNP	SNP	REF	SNP	REF	SNP	REF	REF	REF	REF	SNP	REF	REF	SNP	REF	REF	REF	SNP	REF	REF	REF	ND	SNP	SNP	SNP	REF
chr1H	526705810	TG	T	SNP	REF	SNP	SNP	REF	SNP	SNP	SNP	REF	REF	REF	REF	REF	SNP	REF	DIF	SNP	SNP	SNP	SNP	REF	REF	SNP	REF	SNP	REF	SNP	SNP	SNP	SNP	REF	SNP	SNP	REF	SNP	SNP	SNP	REF	SNP	SNP	SNP	REF	REF	REF	REF	SNP
chr1H	526707638	T	C	REF		REF	REF	REF	REF	REF	REF						REF		DIF	ND	REF	REF	REF	SNP	REF	REF	REF	REF	REF	REF	REF	REF	REF	SNP	REF	REF		REF	REF	REF			REF	REF	SNP		SNP	SNP	REF
chr1H	526786889	A	G	REF	REF	REF	REF	SNP	REF	REF	REF	SNP	SNP	SNP	SNP	SNP	REF	ND	DIF	REF	REF	REF	REF	SNP	SNP	REF	DIF	REF	SNP	REF	REF	REF	REF	SNP	REF	REF	SNP	REF	REF	REF	SNP	REF	REF	REF	SNP	SNP	DIF	ND	REF
chr1H	526788237	A	T	REF				REF	REF	REF	REF	SNP	SNP		SNP		REF	SNP	ND		REF	REF	REF	SNP	REF	REF		REF	REF	ND	REF	REF	REF		REF	REF			REF								SNP		REF
chr1H	526789261	C	T	REF	REF	REF	REF	SNP	REF	REF	REF	SNP	SNP	SNP	SNP	SNP	REF	SNP	DIF	REF	REF	REF	REF	SNP	SNP	REF	SNP	REF	SNP	REF	REF	REF	REF	DIF	REF	REF	SNP	REF	REF	REF	ND	REF	REF	REF	SNP	SNP	SNP	SNP	REF
chr1H	526826218	T	TTCCGCC	REF	REF	REF	REF	SNP	REF	REF	REF	SNP	SNP	SNP	SNP	SNP	REF	SNP	DIF	REF	REF	REF	REF	SNP	SNP	REF	SNP	REF	SNP	REF	REF	REF	REF	SNP	REF	REF	SNP	REF	REF	REF	SNP	REF	REF	REF	SNP	SNP	SNP	SNP	REF
chr1H	527799106	C	T	SNP	SNP	SNP	SNP	ND	ND	ND	REF	SNP	SNP	REF	SNP	REF	SNP	REF	DIF	REF	SNP	SNP	SNP	REF	SNP	DIF	ND	REF	SNP	SNP	DIF	SNP	SNP	REF	SNP	SNP	ND	SNP	REF	REF	REF	REF	REF	REF	REF	REF	SNP	ND	SNP
chr1H	527801621	A	C	SNP				SNP		SNP	REF			SNP		SNP			REF	REF	SNP	SNP		REF	SNP			REF	SNP	SNP		SNP	SNP	REF	SNP	SNP	SNP	SNP	REF	REF		REF	REF	REF	SNP		SNP		SNP
chr1H	527806470	A	ATGCGTTGCG	SNP	SNP	SNP	SNP	SNP		SNP	REF	SNP		SNP				SNP	REF	REF	SNP	SNP		REF	SNP	SNP	SNP	REF	SNP	SNP	SNP	SNP	SNP	DIF	SNP	SNP	SNP	SNP	ND	REF	SNP	REF	REF		SNP		SNP	SNP	SNP
chr1H	527952024	T	C	REF	REF	REF	REF	REF	REF	REF	REF	SNP	SNP	REF	REF	REF	REF	REF	REF	REF	REF	REF	REF	REF	SNP	SNP	SNP	REF	SNP	REF	SNP	REF	SNP	REF	REF	SNP	SNP	DIF	REF	REF	REF	REF	REF	REF	REF	REF	SNP	SNP	SNP
chr1H	527979896	A	T	SNP	SNP	SNP	SNP	SNP	SNP	SNP	REF	SNP	SNP	REF	REF	REF	SNP	REF	DIF	REF	SNP	SNP	SNP	REF	SNP	SNP	SNP	DIF	SNP	SNP	SNP	SNP	SNP	DIF	SNP	SNP	SNP	SNP	REF	REF	REF	REF	REF	REF	REF	REF	SNP	SNP	SNP
chr1H	528010053	T	C	REF	REF	REF	REF	REF	REF	REF	REF	REF	REF	SNP	SNP	SNP	REF	SNP	REF	REF	REF	REF	REF	SNP	REF	REF	REF	REF	REF	REF	REF	REF	REF	SNP	REF	REF	REF	REF	REF	REF	SNP	REF	REF	REF	SNP	SNP	REF	REF	REF
chr1H	528031678	T	C	SNP	SNP	SNP	SNP	SNP	SNP	SNP	REF	SNP	SNP	SNP	SNP	SNP	SNP	SNP	DIF	REF	SNP	SNP	SNP	REF	SNP	SNP	SNP	REF	SNP	DIF	SNP	SNP	SNP	REF	SNP	DIF	SNP	SNP	REF	REF	SNP	REF	REF	REF	ND	SNP	SNP	SNP	SNP
chr1H	528034950	A	G	SNP	SNP	SNP	SNP	SNP	SNP	SNP	REF	SNP	SNP	SNP	SNP	SNP	SNP	SNP	DIF	REF	SNP	SNP	SNP	REF	SNP	SNP	SNP	REF	SNP	SNP	SNP	SNP	SNP	REF	SNP	SNP	SNP	SNP	REF	REF	SNP	REF	REF	REF	SNP	SNP	SNP	SNP	SNP
chr1H	528039392	T	G	SNP	SNP	SNP	SNP	SNP	SNP	SNP	REF	SNP	SNP	REF	SNP	REF	SNP	REF	REF	REF	SNP	SNP	SNP	REF	SNP	SNP	SNP	REF	SNP	SNP	SNP	SNP	SNP	DIF	SNP	SNP	SNP	SNP	REF	REF	REF	REF	REF	REF	REF	REF	SNP	SNP	SNP
chr1H	528279828	A	G							SNP	REF	SNP	SNP	SNP	SNP	SNP		SNP	REF	REF				REF	SNP	SNP	SNP	REF	SNP		SNP		SNP	REF		SNP	REF	SNP	REF	REF	SNP	REF	REF	REF	SNP	SNP	REF	REF	SNP
chr1H	528530101	CT	C	SNP		SNP	SNP	SNP	SNP	SNP	SNP	REF	REF	SNP	SNP		SNP	SNP	SNP		SNP	SNP	SNP	REF	REF	REF	REF	SNP	DIF	SNP	REF	SNP	REF	REF	SNP	REF	REF	REF	SNP	SNP	SNP		SNP	SNP	SNP		DIF	REF	REF
chr1H	528552206	C	A		REF	REF	REF	REF	ND		REF	SNP	SNP	REF	REF	REF	REF	REF		REF	REF	REF		REF		SNP	SNP	REF	SNP	REF	SNP	DIF			REF	SNP	REF	SNP	REF	REF		REF	REF		REF	REF	REF	REF
chr1H	528574183	C	A	SNP	SNP		SNP	SNP	SNP	REF	REF	REF	REF	SNP	SNP	SNP	SNP	SNP	REF	REF	SNP	SNP	SNP	REF	REF	REF	DIF	REF	REF	SNP	DIF	SNP	REF	ND	SNP	REF	REF	REF	REF	REF	SNP	REF	REF	ND	SNP	SNP	REF	REF	REF
chr1H	528574430	G	C	REF	REF	REF	REF	REF	REF	SNP	REF	SNP	SNP	SNP	SNP	SNP	REF	SNP	REF	REF	REF	REF	REF	SNP	SNP	SNP	SNP	REF	SNP	REF	SNP	REF	SNP	SNP	REF	SNP	SNP	SNP	REF	REF	SNP	REF	REF	REF	SNP	SNP	SNP	SNP	SNP
chr1H	528751979	A	G	SNP			SNP				SNP	REF	ND	SNP	SNP	SNP			SNP		SNP	SNP	SNP	REF	REF	REF		SNP	REF	SNP	REF	SNP	REF	DIF	SNP	REF					SNP			SNP			DIF	REF
chr1H	529762083	C	A		REF	REF	REF	REF	ND	REF	REF	REF	REF	SNP	SNP	REF	REF	REF	DIF		REF	DIF	REF	SNP	SNP	REF	SNP	REF	SNP		REF	REF	SNP	SNP	REF	REF	ND	REF	REF	ND	REF	REF	REF	REF	REF	REF	SNP	REF	REF
chr1H	529779006	T	C	SNP	SNP	SNP		SNP	SNP	SNP	REF	REF	REF	SNP	SNP	REF	SNP	ND	DIF	REF	SNP	SNP	REF	REF	REF	DIF	REF	REF	REF	SNP	REF	REF	REF	REF	SNP	SNP	REF	SNP	ND	REF	REF	REF	REF	REF	REF	REF	REF	REF	SNP
chr1H	529827767	C	T	SNP	SNP	SNP	SNP	SNP	SNP	SNP	REF	SNP	SNP	SNP	SNP	REF	SNP	REF	DIF	REF	SNP	SNP	REF	REF	REF	REF	REF	REF	REF	SNP	REF	REF	REF	REF	SNP	SNP	REF	SNP	REF	REF	REF	ND	REF	REF	REF	REF	SNP	SNP	SNP
chr1H	529829240	C	CCTT	SNP	SNP	SNP	SNP	SNP	SNP	SNP	REF	SNP	SNP	SNP	SNP	REF	SNP	REF	DIF	REF	SNP	SNP	REF	REF	REF	REF	REF	REF	REF	SNP	REF	REF	REF	REF	SNP	SNP	REF	SNP	REF	REF	REF	REF	REF	REF	REF	REF	SNP	SNP	SNP
chr1H	530071275	A	G			SNP	SNP		SNP	SNP	REF	SNP	SNP	ND	ND	ND	SNP	REF	REF	REF	SNP		REF	REF	SNP	REF	SNP	DIF	SNP	SNP	REF	DIF	REF	REF	SNP	SNP	REF		REF	REF	REF				REF	REF		REF	SNP
chr1H	530071619	G	T	REF	ND	ND	REF	REF		ND	REF	SNP		REF	REF		REF	ND	REF	REF	REF	DIF		REF	SNP	REF	SNP	REF	SNP	REF	REF	REF	REF	REF		REF	REF			REF	REF		REF		REF	ND	REF		REF
chr1H	530071698	A	G	SNP										REF	REF		SNP	REF	REF	REF	SNP	SNP		REF	SNP	ND	SNP	REF	SNP	SNP	REF	REF	ND	REF		SNP	REF			REF	REF	REF	REF		REF		ND		SNP
chr1H	530179913	G	A	SNP	REF	ND	REF	SNP		SNP	SNP	SNP			REF		SNP	SNP	DIF	SNP	SNP	REF	REF	REF	REF	REF	REF	SNP	REF	SNP	REF	REF	REF	REF	REF	SNP	SNP	SNP	SNP	SNP		SNP	SNP		SNP	SNP	REF	REF	SNP
chr1H	530180515	T	C	SNP	ND	REF	REF	SNP	REF	SNP	SNP	SNP	SNP	REF	REF	SNP	SNP	SNP	DIF	SNP	SNP	REF	REF	REF	REF	REF	REF	SNP	REF	SNP	REF	REF	REF	DIF	REF	SNP	SNP	SNP	SNP	SNP	SNP	SNP	SNP	SNP	SNP	SNP	REF	REF	SNP
chr1H	530232361	T	C	REF			REF		REF	REF	REF	SNP	SNP	REF	REF	REF	REF	REF	REF	REF	REF	REF	REF	REF	SNP	REF	SNP	REF	SNP	DIF	REF	REF	DIF	REF	REF	REF	REF	REF	REF	REF	REF	REF	REF		REF	REF	REF	REF	REF
chr1H	530233368	G	A	REF		REF		REF	REF	REF	REF	SNP	SNP	REF	REF	REF	REF	REF	REF	REF	REF	REF	REF	REF	SNP	REF	SNP	REF	SNP	REF	REF	REF	REF	REF	REF	REF	REF	ND	REF	REF	REF	REF		REF	REF	REF	REF	REF	REF
chr1H	530233442	C	T	REF		ND		REF	REF	REF	REF	SNP	SNP	REF	REF	REF	REF	REF	REF	REF	REF	REF	DIF	DIF	SNP	REF	SNP	DIF	SNP	REF	DIF	REF	REF	REF	REF	REF	REF	REF	REF	REF	REF	REF		REF	REF	REF	REF	REF	REF
chr1H	530716161	T	C	SNP		REF		SNP						ND		SNP			DIF	SNP	SNP	REF	REF	DIF	REF	REF	REF	SNP	REF		REF	REF	REF	ND	REF			SNP					SNP			SNP	REF	ND	SNP
chr1H	532267029	G	T	REF	REF	REF	REF	REF	REF	REF	REF	SNP	SNP	REF	REF	REF	REF	REF	REF	REF	REF	REF	REF	SNP	SNP	REF	SNP	REF	ND	REF	REF	REF	REF	SNP	REF	REF	REF	REF	REF	REF	REF	REF	REF	REF	REF	REF	REF	SNP	REF
chr1H	532275681	C	T	REF	REF	REF	REF	REF	ND	REF	REF	SNP	SNP	REF	REF	REF	ND	REF	REF		REF	REF	REF	SNP	SNP	REF	SNP	REF	SNP	REF	REF	REF	REF	SNP	REF	REF	REF	REF	REF	REF	ND	REF	REF		REF	REF	REF	SNP	REF
chr1H	532276221	C	T	REF	REF	REF	REF	REF	REF	REF	REF	SNP	SNP	REF	REF	REF	REF	REF	REF		REF	DIF	REF	SNP	SNP	REF	SNP	REF	SNP	REF	REF	REF	REF	SNP	REF	REF	REF	REF	REF	REF	REF	REF	ND	REF	REF	REF	REF	SNP	REF
chr1H	532276344	G	T	REF	REF	REF	REF	REF	REF	REF	REF	SNP	SNP	ND	REF	REF	ND	REF	REF	REF	REF	REF	REF	SNP	SNP	REF	SNP	REF	SNP	REF	REF	REF	REF	SNP	REF	REF	REF	REF	REF	REF		REF		REF		REF	REF	SNP	REF
chr1H	532660316	G	A	REF	REF	REF	REF	REF	REF	REF	REF	SNP	SNP	REF	SNP	REF	ND	REF	REF	REF	REF	REF	REF	SNP	SNP	REF	SNP	REF	SNP	REF	REF	REF	REF	SNP	REF	REF	REF	REF	REF	REF	REF	REF	REF	REF	REF	REF	REF	SNP	REF
chr1H	532709625	C	T	REF	REF	REF	REF	REF	REF	REF	REF	SNP	SNP	REF	SNP	REF	REF	REF	REF	REF	REF	REF	REF	SNP	SNP	REF	SNP	REF	SNP	REF	REF	REF	REF	DIF	REF	REF	REF	REF	REF	REF	REF	REF	REF	REF	REF	REF	REF	SNP	REF
chr1H	532712084	G	A	REF		REF	REF			REF	REF	SNP	SNP	ND					REF		DIF	DIF	REF	SNP	SNP	REF	SNP	REF	SNP	DIF	REF	REF	REF	SNP	REF	REF	REF	REF	REF	REF	REF	REF	REF	REF		REF	REF		REF
chr1H	532903025	C	T	REF	REF	REF	REF	REF	REF	REF	REF	SNP	SNP	REF	SNP	REF	REF	REF	REF	REF	REF	REF	REF	SNP	SNP	REF	SNP	REF	SNP	REF	REF	REF	REF	SNP	REF	REF	REF	REF	REF	REF	REF	REF	REF	REF	REF	REF	REF	SNP	REF
chr1H	533104816	G	A	REF	REF	REF	REF	REF	REF	REF	REF	SNP	SNP	REF	REF	REF	REF	REF	REF	REF	REF	REF	REF	SNP	SNP	REF	SNP	REF	SNP	REF	REF	REF	REF	SNP	REF	REF	REF	REF	REF	REF	REF	REF	REF	REF	REF	REF	REF	REF	REF
chr1H	533211048	C	G			REF	REF	REF	REF	REF	SNP	SNP	SNP	SNP	REF	SNP	REF	SNP	REF		REF	REF	REF	SNP	SNP	REF	SNP	SNP	SNP	REF	REF		ND	SNP	REF	REF	SNP	REF		SNP	SNP	SNP	SNP	SNP	SNP	SNP	REF	REF	REF
chr1H	533223345	A	G	REF	REF	REF	REF	REF	REF	REF	SNP	SNP	SNP	SNP	REF	SNP	REF	SNP	REF	ND	REF	REF	REF	SNP	SNP	REF	SNP	SNP	SNP	REF	REF	REF	REF	SNP	REF	REF	SNP	REF	ND	SNP	SNP	SNP	SNP	SNP	SNP	SNP	REF	REF	REF
chr1H	533224257	G	C	REF	REF	REF	REF	REF	REF	REF	SNP	SNP	SNP	SNP	REF	SNP	REF	SNP	REF	SNP	REF	REF	REF	SNP	SNP	REF	SNP	SNP	SNP	REF	REF	REF	REF	SNP	REF	REF	SNP	REF	SNP	SNP	SNP	SNP	SNP	SNP	SNP	SNP	REF	REF	REF
chr1H	533331427	A	G	SNP	SNP	SNP	SNP	SNP	SNP	SNP	REF	REF	REF	ND	SNP	REF	SNP	REF	SNP	ND	SNP	SNP	SNP	REF	REF	SNP	REF	REF	REF	SNP	SNP	SNP	SNP	REF	SNP	SNP	REF	SNP	REF	REF	REF	REF	REF	REF	REF	REF	SNP	SNP	SNP
chr1H	533431362	C	T	REF	REF	REF	REF	REF	REF	REF	SNP	SNP	SNP	SNP		SNP	REF		REF	SNP	REF	REF	REF	DIF	SNP	REF	SNP	SNP	SNP	DIF	REF	REF	REF	SNP	REF	REF		REF	SNP					SNP	SNP			REF	REF
chr1H	533823665	C	T	SNP	SNP	SNP	SNP		SNP	SNP	SNP	REF	REF	SNP	SNP	SNP	SNP	SNP	SNP		SNP	SNP	SNP	SNP	REF	SNP	DIF	SNP	REF	SNP	SNP		SNP	SNP	SNP	SNP	SNP	SNP	SNP	SNP	SNP		SNP	SNP	SNP	SNP	REF	SNP	SNP
chr1H	535907665	G	A	SNP	SNP	SNP	SNP		SNP	SNP	REF		ND						SNP	REF	SNP	SNP	SNP	REF	REF	SNP	REF	REF	SNP	SNP	SNP	SNP	SNP	REF		SNP		SNP	ND								REF		SNP
chr1H	536382627	G	A	SNP		SNP		SNP		SNP	REF			REF	SNP		SNP	ND	SNP	REF	SNP		SNP	REF		SNP	SNP	REF	SNP	SNP	SNP	SNP	SNP	REF	SNP	SNP	REF	SNP	REF	ND		REF	REF				SNP	REF	SNP
chr1H	536400919	CCGT	C	SNP	REF	SNP	SNP	SNP	SNP	SNP	REF	SNP	SNP	REF	REF	REF	SNP	REF	ND	REF	ND	SNP		REF	REF	SNP	REF	REF	SNP	SNP	SNP	SNP		REF	SNP		REF	SNP	REF	REF	REF	REF	REF	REF	REF	REF	SNP	REF	SNP
chr1H	536401893	A	C	SNP	REF	SNP	SNP	SNP	SNP	SNP	REF	SNP		REF	REF	REF	SNP	REF		REF				REF	REF	SNP	REF	REF	SNP		SNP	SNP	SNP	REF	SNP	SNP	REF	SNP	REF	REF			ND		REF	ND	SNP		SNP
chr1H	536403387	T	C	SNP	REF	SNP	SNP	SNP	SNP	SNP		SNP	SNP	REF	REF	REF	SNP	REF		REF	SNP							REF	SNP	SNP	SNP		SNP	REF	SNP	SNP	ND	SNP	REF	REF	REF	REF	REF	REF	REF	REF	SNP	REF
chr1H	536403901	T	A	SNP	REF	SNP	SNP	SNP	SNP	SNP	REF	REF	REF	REF	REF	REF	SNP	REF	SNP	REF	SNP	SNP	SNP	REF	REF	SNP	REF	REF	SNP	SNP	SNP	SNP	SNP	REF	SNP	SNP	REF	SNP	REF	REF	REF	REF	REF	REF	REF	REF	SNP	REF	SNP
chr1H	536614405	A	G	SNP	REF	SNP	SNP	SNP	SNP	ND	REF	REF	REF	REF	REF	REF	ND	REF	SNP	REF	SNP	SNP	SNP	REF	REF	SNP	REF	REF	SNP	SNP	SNP	SNP	SNP	REF	SNP	SNP	REF	SNP	REF	REF	REF	REF	REF	REF	REF	REF	SNP	REF	SNP
chr1H	536784122	T	TCAC		SNP			ND			REF	SNP	SNP	REF	REF	REF		REF		ND				SNP	DIF		DIF	REF					SNP	SNP			REF		REF	REF	REF	REF	REF	REF	REF	REF	SNP	REF
chr1H	536887343	A	G	SNP	SNP	SNP	SNP	SNP	SNP	SNP	REF	SNP	SNP	REF	REF	REF	SNP	REF	SNP	REF	SNP	SNP	SNP	SNP	REF	SNP	REF	REF	SNP	SNP	SNP	SNP	SNP	SNP	SNP	SNP	REF	SNP	REF	REF	REF	REF	REF	REF	REF	REF	SNP	REF	SNP
chr1H	536889071	G	T	SNP	REF	SNP	SNP	SNP	SNP	SNP	REF	REF	REF	REF	REF	REF	SNP	REF	HET	REF	SNP	SNP	SNP	REF	REF	SNP	REF	REF	SNP	SNP	SNP	SNP	SNP	REF	SNP	SNP	REF	SNP	REF	REF	REF	REF	REF	REF	REF	REF	SNP	REF	SNP
chr1H	536889625	G	T	SNP		SNP			SNP	SNP	REF		SNP	REF	REF	REF	SNP	ND	SNP	REF	SNP	SNP	SNP	SNP	REF	SNP	REF	REF	SNP	SNP	SNP	SNP	SNP	SNP	SNP	SNP	REF	SNP	REF	REF	REF	REF	REF	ND	REF	REF	SNP	REF	SNP
chr1H	536947346	T	C	SNP	REF	SNP		SNP		SNP	REF	REF	REF	REF	REF	REF	SNP	REF	DIF	REF	SNP	SNP	SNP	REF	REF	SNP	REF	REF	SNP	SNP	SNP	SNP	SNP	REF	SNP	SNP	REF	SNP	REF	REF	REF	REF	REF	REF	REF	REF	SNP	REF	SNP
chr1H	536947508	A	ACT	SNP	SNP	SNP	SNP	SNP		SNP	REF		REF	REF	REF	REF	SNP	REF	SNP	REF	SNP	SNP	SNP	SNP	REF	SNP	REF	REF	SNP	SNP	SNP	SNP	SNP	SNP	SNP	SNP	REF	SNP	REF	REF	REF	REF	REF	REF	REF	REF	SNP	REF	SNP
chr1H	537359930	G	A	SNP	REF	SNP	SNP	SNP	SNP	SNP	REF	REF	REF	REF	REF	REF	SNP	REF	SNP	REF	SNP	SNP	SNP	REF	REF	SNP	REF	REF	SNP	SNP	SNP	DIF	SNP	REF	SNP	SNP	REF	SNP	REF	REF	REF	REF	REF	REF	REF	REF	SNP	REF	SNP
chr1H	537360014	G	C	REF	REF	REF	REF	REF	ND	ND	SNP	REF	REF	SNP	SNP	SNP	REF	SNP	REF	SNP	REF	REF	REF	REF	SNP	REF	SNP	SNP	REF	REF	REF	REF	REF	REF	REF	REF	SNP	REF	ND	SNP	SNP	SNP	SNP	SNP		SNP	REF	SNP	REF
chr1H	537366336	C	T			SNP		SNP		SNP	REF				REF	REF			SNP		SNP	SNP	SNP	REF	REF	SNP	REF	REF	SNP		SNP	SNP	SNP	REF	SNP	SNP	REF	SNP	REF	REF	REF				REF		SNP	REF	SNP
chr1H	537370495	G	A	REF	REF	REF	REF	REF	REF	REF	SNP	REF	REF	SNP	SNP	SNP	REF	SNP	REF	ND	REF	REF	REF	REF	SNP	REF	SNP	SNP	REF	REF	REF	REF	REF	REF	REF	REF	SNP	REF	ND	SNP	SNP	SNP	SNP	SNP	SNP	SNP	REF	SNP	REF
chr1H	537370748	G	A	SNP	REF	SNP	SNP	SNP	SNP	SNP	REF	SNP	ND	REF	REF	REF	SNP	REF	SNP	REF	SNP	SNP	SNP	REF	REF	SNP	REF	REF	SNP	SNP	SNP	SNP	SNP	REF	SNP	SNP	REF	DIF	REF	REF	REF	REF	REF	REF	REF	REF	SNP	REF	SNP
chr1H	537371131	T	A	REF	REF	REF	REF	REF	REF	REF	SNP	REF	REF	SNP	SNP	SNP	REF	SNP	REF	SNP	REF	REF	REF	REF	SNP	REF	SNP	SNP	REF	REF	REF	REF	REF	REF	REF	REF	SNP	REF	SNP	SNP	SNP	SNP	SNP	SNP	SNP	SNP	REF	SNP	REF
chr1H	537372301	G	C	SNP	REF	SNP	SNP	SNP	SNP	SNP	REF	SNP	SNP	REF	REF	REF	SNP	REF	SNP	REF	SNP	SNP	SNP	REF	REF	SNP	REF	REF	SNP	SNP	DIF	SNP	SNP	REF	SNP	SNP	REF	SNP	REF	REF	REF	REF	REF	REF	REF	REF	SNP	REF	SNP
chr1H	537506694	A	G	SNP	SNP	SNP	SNP	SNP	SNP	SNP	REF	SNP	SNP	REF	REF	REF	SNP	REF	SNP	REF	SNP	SNP	SNP	SNP	REF	SNP	REF	DIF	DIF	SNP	SNP	SNP	SNP	SNP	SNP	SNP	REF	SNP	REF	REF	REF	REF	REF	REF	REF	REF	SNP	REF	SNP
chr1H	538482569	A	G	SNP	REF	SNP	SNP	SNP	SNP	SNP	REF	REF	REF	REF	REF	REF	SNP	REF	SNP	REF	SNP	SNP	SNP	REF	SNP	SNP	DIF	REF	DIF	SNP	DIF	SNP	SNP	REF	SNP	SNP	REF	DIF	REF	REF	REF	REF	REF	REF	REF	REF	DIF	REF	DIF
chr1H	538661548	CT	C	SNP	SNP	SNP	SNP	ND	SNP	SNP	REF	SNP	SNP	REF	REF	REF	SNP	REF	SNP	REF	SNP	SNP	SNP	SNP	REF	SNP	REF	REF	SNP	SNP	SNP	SNP	SNP	SNP	SNP	SNP	REF	SNP	REF	REF	REF	REF	REF	REF	REF	REF	SNP	REF	SNP
chr1H	538690272	G	C	SNP	SNP		SNP		SNP		REF			ND	REF		SNP		DIF	ND	SNP	SNP		SNP	REF	SNP	REF	REF	SNP	SNP	SNP	SNP	SNP	SNP	SNP	SNP	REF		REF	ND		ND	ND		REF	REF		REF	SNP
chr1H	539105195	G	A	SNP	SNP	SNP	SNP	SNP	SNP	SNP	REF	SNP	SNP	REF	REF	REF	SNP	REF	SNP	REF	DIF	SNP	DIF	DIF	REF	SNP	REF	REF	SNP	SNP	DIF	SNP	SNP	SNP	SNP	SNP	REF	SNP	REF	REF	REF	REF	REF	REF	REF	REF	DIF	REF	SNP
chr1H	539105827	T	G	SNP	SNP		SNP	SNP	SNP	SNP	REF	SNP	SNP	REF	REF			REF	SNP	REF	SNP	SNP	SNP	SNP	REF	SNP	REF	REF	SNP	SNP	SNP	SNP	SNP	SNP	SNP	SNP	REF	SNP	ND	REF	REF	REF	REF				SNP	REF	SNP
chr1H	539680055	A	G		REF	SNP	SNP	SNP		SNP	REF			ND			SNP	REF	SNP		SNP	SNP	SNP	REF	ND	SNP	REF	REF	SNP		SNP	SNP	SNP	REF	SNP	ND		SNP	ND	REF			ND	ND	REF	REF	REF	ND	SNP
chr1H	539788104	G	A	REF	REF	REF	REF	REF	REF	REF	REF	SNP	SNP	REF	SNP	REF	REF	REF	REF	REF	REF	REF	REF	REF	SNP	REF	SNP	REF	REF	REF	REF	REF	REF	REF	REF	REF	REF	REF	SNP	REF	REF	REF	REF	SNP	REF	REF	SNP	SNP	REF
chr1H	540585815	G	C	REF	SNP	REF	REF	REF	SNP	REF	REF	SNP	SNP	REF	SNP	REF	REF	REF	REF	REF	REF	REF	REF	SNP	SNP	REF	SNP	REF	REF	REF	REF	REF	REF	SNP	REF	REF	REF	REF	SNP	REF	REF	REF	REF	SNP	REF	REF	SNP	SNP	REF
chr1H	540811496	C	T	REF	SNP	REF	REF	REF	SNP	REF	REF	SNP		REF	SNP		REF		REF	REF	REF	REF	REF	SNP	SNP	REF	SNP	REF	REF	REF	REF	REF	REF	SNP	REF	REF	REF	REF	SNP		REF	REF	REF	SNP	REF		SNP	SNP	REF
chr1H	540987716	G	A	REF	SNP	REF	REF	REF	SNP	REF	REF	SNP	SNP	REF	SNP	REF	REF	REF	REF	REF	REF	REF	REF	SNP	SNP	REF	SNP	REF	REF	REF	REF	REF	REF	SNP	REF	REF	REF	REF	SNP	REF	REF	REF	REF	SNP	REF	REF	SNP	SNP	REF
chr1H	540988945	T	A	REF	SNP	REF	REF	REF	SNP	REF	REF	SNP	SNP	REF	SNP	REF	REF	REF	DIF	REF	SNP	REF	REF	SNP	SNP	REF	SNP	REF	REF	REF	REF	REF	REF	SNP	REF	REF	REF	REF	SNP	REF	REF	REF	REF	SNP	REF	REF	SNP	SNP	REF
chr1H	540991428	G	A	REF	SNP	REF	REF	REF	SNP	REF	REF	SNP	SNP	REF	SNP	REF	REF	REF	REF	REF	REF	REF	REF	SNP	SNP	REF	SNP	REF	REF	REF	REF	REF	REF	SNP	REF	REF	REF	REF	SNP	REF	REF	REF	REF	SNP	REF	ND	SNP		REF
chr1H	541005989	A	G	REF	SNP	REF	REF	ND			REF	SNP	SNP	REF	SNP	REF		REF	REF	REF	REF	REF	REF	SNP	SNP	REF	SNP	REF	DIF	REF	REF	REF	REF	SNP	REF	REF	REF	REF		REF	REF	REF	REF			REF	SNP	SNP	REF
chr1H	541728849	G	A	SNP	SNP	SNP	SNP	SNP	SNP	SNP		SNP	SNP	REF	SNP	REF	SNP	REF	DIF	REF	REF	REF	REF	SNP	DIF	REF	SNP	REF	REF	REF	REF	REF	SNP		SNP	SNP	REF	SNP	SNP	ND	REF	REF	REF	SNP	REF	REF	SNP	SNP	SNP
chr1H	541729599	C	A	SNP		SNP			SNP	SNP	DIF		SNP	REF	SNP	REF	SNP		REF	ND	REF	DIF	REF		SNP	REF	SNP	REF		REF	REF		SNP	SNP	SNP	SNP		SNP	SNP	REF	REF	REF			REF	REF	SNP	SNP	SNP
chr1H	541906906	C	G	SNP	REF	SNP	SNP	SNP	REF	REF	ND		SNP		SNP	REF			SNP	ND			SNP	REF	SNP	SNP	SNP	ND	SNP	SNP				REF	SNP	SNP	REF	SNP	SNP				REF		REF	REF	DIF		SNP
chr1H	544039451	G	A				SNP				REF		SNP	REF		REF			SNP	REF					SNP	SNP		REF			SNP	SNP	SNP	ND		SNP	REF			REF		REF			REF	REF	REF		SNP
chr1H	544691102	G	A	SNP	REF	SNP	SNP	SNP	REF	REF	REF	SNP	SNP	REF	SNP	REF	SNP	REF	SNP	REF	SNP	SNP	SNP	REF	DIF	SNP	SNP	REF	DIF	SNP	SNP	SNP	SNP	REF	SNP	SNP	REF	SNP	SNP	REF	REF	REF	REF	SNP	REF	REF	REF	SNP	SNP
chr1H	544692257	G	C	SNP	REF	SNP	SNP	SNP	REF	REF	REF	SNP	SNP	REF	SNP	REF	SNP	REF	SNP	REF	SNP	SNP	SNP	REF	SNP	SNP	SNP	REF	SNP	SNP	SNP	SNP	SNP	REF	SNP	SNP	REF	SNP	SNP	REF	REF	REF	REF	SNP	REF	REF	REF	SNP	SNP
chr1H	545737090	G	GT	REF	REF	REF	REF	REF	REF	REF	REF	REF	REF	REF	REF	REF	REF	SNP	REF	REF	REF	REF	REF	REF	SNP	REF	DIF	REF	SNP	SNP	REF	REF	REF	REF	REF	REF	REF	REF	REF	REF	REF	REF	REF	REF	REF	REF	REF	REF	REF
chr1H	547193255	G	A	REF	REF	REF	REF	REF	SNP	REF	REF	SNP	SNP	REF	SNP	REF	REF	SNP	REF	REF	REF	REF	REF	REF	SNP	REF	SNP	REF	SNP	SNP	REF	REF	REF	SNP	REF	REF	REF	REF	REF	REF	REF	REF	REF	REF	REF	REF	REF	ND	REF
chr1H	547200999	G	T	REF	SNP	REF			SNP	REF	REF	SNP	SNP		SNP	REF	REF	SNP	REF		REF	REF	DIF			REF	SNP	REF	SNP	SNP	DIF		REF	SNP	REF	REF	REF	REF	REF				REF		REF	REF	REF	SNP	REF
chr1H	547203024	A	C	REF	SNP	REF		REF	SNP		REF	SNP	SNP	REF	SNP	REF	REF	SNP	REF	ND		REF			SNP	REF	SNP	REF	SNP	SNP	DIF	REF	REF	SNP	REF	DIF	REF	DIF	REF			REF	REF		REF	REF	REF	SNP
chr1H	547249499	C	T	REF	ND	REF	REF	REF	SNP	REF	REF	SNP	SNP	REF	SNP	REF	REF	SNP	REF	REF	REF	REF	DIF	REF	SNP	REF	SNP	REF	SNP	SNP	REF	REF	REF	SNP	REF	REF	REF	REF	REF	REF	REF	REF	REF	REF	REF	REF	DIF	SNP	REF
chr1H	547250967	A	G	REF	SNP	REF	REF	REF	SNP	REF	REF	SNP	SNP	REF	SNP	REF	REF	SNP	REF	REF	REF	REF	REF	REF	SNP	REF	SNP	REF	SNP	SNP	REF	REF	REF	SNP	REF	REF	REF	REF	REF	REF	REF	REF	REF	REF	REF	REF	REF	SNP	REF
chr1H	547251096	C	T	REF	SNP	REF	REF	REF	SNP	REF	REF	SNP	SNP	REF	SNP	REF	REF	ND	REF	REF	REF	REF	REF	REF	SNP	REF	SNP	REF	SNP	SNP	REF	REF	REF	SNP	REF	REF	REF	REF	REF	REF	REF	REF	REF	REF	REF	REF	REF	ND	REF
chr1H	547251309	C	G	REF	SNP	REF	REF	REF	SNP	REF	REF	SNP	ND	REF	SNP	REF	REF	SNP	REF	REF	REF	REF	REF	REF	DIF	REF	SNP	REF	SNP	SNP	REF	REF	REF	SNP	REF	REF	REF	REF	REF	REF	REF	REF	REF	REF	REF	REF	REF	SNP	REF
chr1H	547251374	G	A	REF	SNP	REF	REF	REF	SNP	REF	REF	SNP	SNP	REF	SNP	REF	REF	SNP	REF	REF	REF	REF	REF	REF	DIF	REF	SNP	REF	DIF	SNP	REF	REF	REF	SNP	REF	REF	REF	REF	REF	REF	REF	REF	REF	REF	REF	REF	REF	SNP	REF
chr1H	547441167	A	C	SNP	SNP	SNP	SNP	SNP	SNP	REF	DIF	SNP	SNP	REF	SNP	REF	REF	SNP	REF	REF	SNP	REF	REF	SNP	SNP	REF	DIF	REF	SNP	SNP	REF	REF	SNP	SNP	SNP	SNP	REF	SNP	REF	REF	REF	REF	REF	REF	REF	REF	REF	SNP	SNP
chr1H	547441414	T	G	SNP	SNP	SNP	SNP	SNP	SNP	SNP	REF	SNP	SNP	REF	SNP	REF	REF	SNP	SNP	REF	SNP	REF	REF	SNP	SNP	REF	SNP	REF	SNP	SNP	REF	REF	SNP	SNP	SNP	SNP	REF	SNP	ND	REF	REF	REF	REF	REF	REF	REF	SNP	SNP	SNP
chr1H	547517531	TCTA	T	REF		REF	REF	REF			REF		SNP			ND	REF			REF	REF	REF	REF	REF		REF	SNP	REF	SNP	SNP	REF	REF	REF	SNP	REF	REF	REF	REF	REF	REF	ND	REF	ND	ND	REF	REF	REF	SNP	REF
chr1H	547727526	G	A	REF	ND	ND		ND	ND	ND	REF		SNP	REF	SNP	ND		SNP	REF	REF	REF	REF	REF	REF	SNP	REF	SNP	REF	SNP	SNP	REF	REF	REF	REF	REF	REF	REF		REF	REF	REF	REF			ND	ND		SNP	REF
chr1H	548045176	A	G	REF	ND	REF	REF	REF	REF	SNP		REF	REF	REF		REF	ND		DIF	REF	REF	ND	REF	REF	SNP	REF	SNP				REF	DIF	REF	REF	REF	DIF		DIF				ND	ND	ND	REF		SNP	SNP	REF
chr1H	548174019	A	G	REF			REF	REF			DIF	REF	REF	REF	SNP	ND	REF				REF	REF		REF		REF	SNP	REF	SNP	SNP	REF	REF			REF	REF	REF	REF	REF	REF	REF	REF	ND	SNP	REF	REF	REF	SNP	REF
chr1H	548302558	A	G	REF	REF	REF	REF	REF	REF	REF	REF	REF	REF	REF	SNP	REF	REF	SNP	REF	REF	REF	REF	REF	REF	SNP	REF	SNP	REF	SNP	SNP	REF	REF	REF	REF	REF	REF	REF	REF	REF	REF	REF	REF	REF	SNP	REF	REF	REF	SNP	REF
chr1H	548302759	C	A	REF	REF	REF	REF	REF	REF	REF	REF	REF	REF	REF	SNP	REF	REF		REF	REF	REF	REF	REF	REF	SNP	REF	DIF	REF	SNP	SNP	REF	REF	REF	REF	REF	REF		REF	REF	REF	REF	REF	REF	SNP	REF	REF	REF	SNP	REF
chr1H	548326963	A	G	SNP	SNP	SNP	SNP	SNP	SNP	REF	DIF	REF	ND	REF	SNP	REF	REF	SNP	SNP	REF	SNP	REF	REF	REF	SNP	REF	SNP	REF	SNP	SNP	REF	REF	SNP	SNP	SNP	SNP	REF	SNP	REF	REF		REF	REF	SNP	REF	REF	REF	SNP	SNP
chr1H	548327046	C	A	REF	REF	REF	REF	REF	REF	REF	DIF	REF	REF	REF	ND	REF	REF	SNP	DIF	REF	REF	REF	REF	REF	DIF	REF	SNP	REF	SNP	SNP	REF	REF	REF	REF	REF	REF	REF	REF	REF	REF		REF	REF	SNP	REF	REF	REF	SNP	REF
chr1H	548349668	G	A	REF	REF	REF	REF	REF	REF	REF	REF	REF	REF	REF	SNP	REF	REF	SNP	REF	REF	REF	REF	REF	REF	SNP	REF	SNP	REF	SNP	SNP	REF	REF	REF	REF	REF	REF	REF	REF	REF	REF		REF	REF	SNP	REF	REF	REF	SNP	REF
chr1H	548351461	A	G		SNP	SNP	SNP	SNP	SNP	REF	REF	REF	REF	REF	SNP	REF	REF	SNP	SNP	REF	SNP	REF	DIF	REF	SNP	REF	SNP	REF	SNP	SNP	REF	REF	SNP	SNP	SNP	SNP	REF	SNP	ND		REF	REF	REF	SNP	REF	REF	REF	SNP	SNP
chr1H	548448727	CCTGA	C	REF	SNP	REF	REF	REF	SNP	REF	REF	REF	REF	REF	REF	REF	REF	SNP	DIF	REF	REF	REF	REF	REF	SNP	REF	SNP	REF	SNP	SNP	REF	REF	REF	SNP	REF	REF	REF	REF	REF	REF	REF	REF	REF	SNP	REF	REF	REF	SNP	REF
chr1H	548531666	C	T	REF	SNP	REF	REF	REF	SNP	REF	REF	REF	REF	REF	REF	REF	REF	SNP	REF	REF	REF	REF	REF	REF	SNP	REF	SNP	REF	SNP	SNP	REF	REF	REF	SNP	REF	REF	REF	REF	REF	REF	REF	REF		REF	REF	REF	REF	REF	REF
chr1H	548744048	G	C	REF	SNP	REF	REF	REF	SNP	REF	REF	REF	REF	REF	REF	REF	REF	SNP	REF	REF	REF	REF	REF	REF	SNP	REF	SNP	REF	SNP	SNP	REF	REF	REF	SNP	REF	REF	REF	REF	REF	REF	REF	REF	REF	REF	REF	REF	REF	REF	REF
chr1H	548748050	C	T	REF	SNP	REF	REF	REF	SNP	SNP	REF	REF	REF	REF	REF	REF	SNP	SNP	SNP	REF	REF	REF	REF	REF	SNP	REF	SNP	REF	SNP	SNP	REF	REF	SNP	SNP	REF	REF	REF	REF	REF	REF	REF	REF	REF	REF	REF	REF	REF	REF	REF
chr1H	548748809	T	C	REF	SNP	REF	REF	REF	ND	SNP	REF	REF	REF	REF	REF	REF	SNP	SNP	SNP	REF	REF	SNP	SNP	REF	SNP	SNP	SNP	REF	SNP	SNP	SNP	SNP	SNP	SNP	REF	REF	REF	REF	REF	REF	REF	REF	REF	REF	REF	REF	REF	REF	REF
chr1H	548749743	G	C	REF	SNP	REF	REF	REF	SNP	SNP	REF	REF	REF	REF	REF	REF	SNP	SNP	SNP	REF	REF	REF	REF	REF	SNP	REF	DIF	REF	SNP	SNP	REF	REF	SNP	SNP	REF	REF	REF	REF	REF	REF	REF	REF	REF	REF	REF	REF	REF	REF	REF
chr1H	548750063	A	G	REF	SNP	REF	REF	REF	SNP	REF	REF	REF	REF	REF	REF	REF	REF	SNP	REF	REF	REF	REF	REF	REF	SNP	REF	SNP	REF	SNP	SNP	REF	REF	REF	SNP	REF	REF	REF	REF	REF	REF	REF	REF	REF	REF	REF	REF	REF	REF	REF
chr1H	548750610	C	A	REF	SNP	REF	REF	REF	SNP	SNP	REF	REF	REF	REF	REF	REF	SNP	SNP	SNP	REF	REF	SNP	SNP	REF	SNP	SNP	SNP	REF	SNP	SNP	SNP	SNP	SNP	SNP	REF	REF	REF	REF	REF	REF	REF	REF	REF	REF	REF	REF	REF	REF	REF
chr1H	548869857	A	G	REF	SNP	REF	REF	REF	SNP	REF	REF	REF	REF	REF	REF	REF	REF	SNP	REF	REF	REF	REF	REF	REF	SNP	REF	SNP	REF	SNP	SNP	REF	REF	REF	SNP	REF	REF	REF	REF	REF	REF	REF	REF	REF	REF	REF	REF	REF	REF	REF
chr1H	548871072	T	G	REF	SNP	REF	REF	REF	SNP	SNP	REF	REF	REF	REF	REF		SNP	SNP	SNP	ND	REF	REF	REF	REF	SNP	REF	SNP	REF	SNP	SNP	REF	REF	SNP	SNP	REF	REF	REF	REF	REF	REF	REF	REF	REF	REF	REF	REF	REF		REF
chr1H	549809434	C	A	SNP	REF	ND	SNP	SNP	REF	REF	REF	SNP	SNP	REF	SNP	REF	ND	REF	REF	SNP	SNP	SNP	SNP	SNP	REF	DIF	REF	REF	REF	REF	SNP	SNP	SNP	DIF	SNP	REF	REF	REF	REF	SNP	REF	REF	REF	REF	REF	REF	REF	REF	REF
chr1H	550318571	T	C		REF	SNP	SNP		REF				REF	ND	SNP	REF	SNP	REF		REF	SNP	SNP			REF		REF	REF	REF	REF	SNP	SNP	REF	REF		SNP	ND	SNP				REF	REF	REF	REF	REF	SNP	REF	SNP
chr1H	550543677	T	A	ND	SNP	ND	REF	ND				SNP	SNP	REF	REF	REF		SNP	REF	REF	REF				SNP	REF	SNP	REF	SNP	SNP	REF	REF	REF	SNP	REF	REF	REF	REF		REF	REF	REF	ND	SNP	REF		REF	SNP	REF
chr1H	550659769	A	G		SNP	REF	REF				REF	SNP	REF	REF	REF	REF	REF	SNP	REF		REF		REF	REF		REF	SNP	REF		SNP	REF		REF	SNP	ND	REF	REF		REF	REF	ND			SNP	ND		REF	SNP
chr1H	550798959	A	C	REF	SNP		REF	REF	SNP		REF	SNP	SNP	REF	ND	REF		SNP	REF	REF	REF	REF	REF	REF	SNP	REF	SNP	REF	SNP	SNP	REF	REF	DIF		ND	REF	REF	REF		REF		REF	REF	SNP	REF	REF	REF	SNP
chr1H	550799047	T	C	REF	SNP		REF	REF	SNP		REF	SNP	SNP	REF	REF	REF	ND	SNP	REF	REF	REF	REF		REF	SNP	REF	SNP	REF	SNP	SNP	DIF	REF	REF	SNP	REF	REF	REF	REF		REF	ND	REF	REF	SNP	REF	REF	REF	SNP	REF
chr1H	550799139	TG	T	REF	SNP		REF	REF	SNP	SNP	REF		SNP	REF	REF	REF	REF	SNP	REF	REF	REF			REF	SNP	REF	SNP	REF	SNP	SNP	REF	REF	REF		ND	REF	REF	ND	REF	REF	REF	REF	REF	SNP	REF	REF	REF	SNP	REF
chr1H	551377686	C	G	REF	REF	REF	REF	REF	REF	REF	REF	ND	SNP	REF	REF	REF	REF	SNP	REF	SNP	REF	REF	REF	REF	SNP	REF	SNP	REF	SNP	SNP	REF	REF	SNP	REF	REF	REF	REF	REF	REF	SNP	REF	REF	REF	SNP	REF	REF	DIF	SNP	REF
chr1H	551391104	C	CTG		SNP	REF	REF	REF	SNP	SNP	REF	SNP		REF	REF	REF				ND	REF	REF			SNP	REF	SNP	REF		SNP	REF		REF	SNP	REF	REF	REF	REF	REF	REF		REF	REF	SNP	REF	ND	REF	SNP
chr1H	551573704	A	C	REF	REF	REF	REF	REF	REF	REF	REF	SNP	SNP	REF	REF	REF	REF		REF	SNP	REF	REF	REF	REF	SNP	REF	DIF	REF	SNP	SNP	REF	REF	SNP	REF	REF	REF	REF	REF	REF		ND	REF	REF	SNP	REF	REF	REF	SNP	REF
chr1H	551612191	C	T	REF	REF	REF	REF	REF	REF	REF	REF	SNP	SNP	REF	REF	REF	SNP	SNP	REF	SNP	REF	REF	REF	REF	SNP	REF	SNP	REF	SNP	SNP	REF	REF	SNP	REF	REF	REF	REF	REF	REF	REF	REF	REF	REF	SNP	REF	REF	REF	SNP	REF
chr1H	551613376	C	T	REF	REF	REF	REF	REF	REF	REF	REF	SNP	SNP	REF	REF	REF	SNP	SNP	REF	REF	REF	REF	REF	REF	SNP	REF	SNP	REF	SNP	SNP	REF	REF	REF	REF	REF	REF	REF	REF	REF	REF	REF	REF	REF	ND	REF	REF	REF	SNP	REF
chr1H	551613628	C	T	REF	REF	REF	REF	REF	REF	REF	REF	SNP	SNP	REF	REF	REF	SNP	SNP	REF	SNP	REF	REF	REF	REF	SNP	REF	SNP	REF	SNP	SNP	REF	REF	SNP	REF	REF	REF	REF	REF	REF	REF	REF	REF	REF	SNP	REF	REF	REF	SNP	REF
chr1H	551858748	A	G	REF	REF	REF	REF	REF	REF	REF	REF	SNP	SNP	REF	REF	REF	SNP	SNP	REF	REF	REF	REF	REF	REF	SNP	REF	SNP	REF	SNP	SNP	REF	REF	REF	REF	REF	REF	REF	REF	REF	REF	REF	REF	REF	SNP	REF	REF	REF	SNP	REF
chr1H	552909759	G	GGCGGCGCCGCGAAGCTCGCCGGGGATCTGCCGGCGA		HET	REF		REF		REF	REF			REF	REF	REF		ND	REF	REF	ND	REF	ND	ND	REF	REF	SNP	REF			REF	REF		ND	HET	REF		REF		REF	REF	REF	REF	REF	REF	REF	REF		REF
chr1H	554562073	G	A	REF	SNP	REF	REF	REF	SNP	SNP	SNP	REF	REF	SNP	REF	SNP	REF	REF	REF	SNP	REF	REF	REF	REF	REF	REF	REF	SNP	REF	REF	REF	REF	REF	SNP	SNP	REF	SNP	REF	SNP	REF	SNP	SNP	SNP	SNP	HET	SNP	SNP	REF	REF
chr1H	554564092	A	T	REF	SNP	REF	REF	REF	SNP	SNP	SNP	REF	REF	SNP	REF	SNP	REF	REF	REF	SNP	REF	REF	SNP	REF	REF	SNP	REF	SNP	REF	REF	REF	REF	SNP	SNP	SNP	REF	SNP	REF	SNP		SNP	SNP	SNP	SNP	SNP	SNP	SNP	REF	REF
chr1H	554605773	T	C		REF				REF	REF	REF	REF	REF	REF	REF	REF	REF	REF	REF		REF	REF	REF	REF	DIF	SNP	REF	REF	REF	REF	REF	REF	SNP	REF	REF	REF	REF	DIF	REF	REF	REF		REF		REF		DIF		REF
chr1H	554606446	A	C	SNP	REF	SNP	SNP	SNP	REF	REF	REF	REF	REF	REF	REF	REF	REF	REF	REF	REF	REF	REF	REF	REF	REF	SNP	REF	REF	REF	REF	REF	REF	SNP	REF	REF	REF	REF	REF	REF	REF	REF	REF	REF	REF	REF	REF	REF	SNP	REF
chr1H	554733771	G	A	REF	REF	REF	REF	REF	REF	REF	REF	SNP	SNP	REF	ND	REF	SNP	SNP	REF	REF	REF	REF	SNP	REF	ND	SNP	SNP	REF	SNP	SNP	REF	REF	SNP	REF	REF	REF	REF	REF	REF	REF	REF	REF	REF	REF	REF	REF		SNP	REF
chr1H	554846026	C	G	ND					ND	ND	REF	SNP		ND		REF			ND		REF	REF	REF	REF	SNP	REF	SNP	REF	SNP	SNP	REF	REF	REF	ND	REF	REF	ND	REF	REF	REF	REF		ND			ND	REF	SNP	REF
chr1H	554846816	C	T	REF	REF	REF	REF	REF	REF	REF	REF	SNP	SNP	REF	REF	REF	SNP	SNP	REF	REF	REF	REF	REF	REF	DIF	REF	SNP	REF	SNP	SNP	REF	REF	REF	REF	REF	REF	REF	REF	REF	REF	REF	REF	REF	REF	REF	REF	REF	SNP	REF
chr1H	554847130	A	C	ND	REF	REF	REF	REF	REF	REF	REF	SNP		REF	REF	REF	SNP	SNP	REF	ND	REF	REF	REF	DIF	SNP	REF	SNP	REF	SNP	DIF	REF	REF	REF	REF	REF	REF	REF	REF	REF	REF	ND	REF		REF	REF	REF	DIF		DIF
chr1H	554847770	G	T	REF			REF		REF	REF	DIF				REF		SNP		REF	REF	REF	REF	REF	REF	SNP	DIF	SNP	REF	SNP	SNP	DIF	REF	REF	REF	REF	DIF		REF		ND			REF		REF		REF	SNP
chr1H	555420752	C	G	REF	SNP	REF	REF	REF	SNP	SNP	SNP	REF	REF	SNP	SNP	SNP	REF	REF	DIF	SNP	SNP	DIF	SNP	SNP	REF	SNP	REF	SNP	REF	REF	SNP	SNP	REF	SNP	SNP	SNP	SNP	SNP	SNP	REF	SNP	SNP	SNP	SNP	SNP	SNP	SNP	REF	SNP
chr1H	555426620	T	C	REF	SNP	REF	REF	REF	SNP	SNP	SNP	REF	REF	SNP	SNP	SNP	REF	REF	DIF	SNP	SNP	SNP	SNP	SNP	REF	SNP	REF	SNP	REF	REF	SNP	SNP	REF	SNP	SNP	SNP	SNP	SNP	SNP	REF	SNP	SNP	SNP	SNP	SNP	SNP	SNP	REF	SNP
chr1H	555426714	T	A	REF	SNP	REF	REF	REF	SNP	SNP	SNP	REF	REF	SNP	SNP	SNP	REF	REF	DIF	SNP	SNP	SNP	SNP	SNP	REF	SNP	REF	SNP	REF	REF	SNP	SNP	REF	SNP	SNP	SNP	SNP	SNP	SNP	REF	SNP	SNP	SNP	SNP	SNP	SNP	SNP	REF	SNP
chr1H	555617443	G	A	REF	SNP	REF	REF	REF	SNP	SNP	SNP	REF	REF	SNP	SNP	SNP	REF	REF	SNP	SNP	SNP	REF	REF	SNP	REF	REF	REF	SNP	REF	REF	REF	REF	REF	SNP	SNP	SNP	SNP	SNP	SNP	REF	SNP	SNP	SNP	SNP	SNP	SNP	SNP	REF	SNP
chr1H	555719028	G	C	REF	SNP	REF	REF	REF	SNP	SNP	DIF	REF	REF	SNP	SNP	SNP	REF	REF	SNP	SNP	SNP	REF	REF	SNP	REF	REF	REF	SNP	REF	REF	REF	REF	REF	SNP	SNP	SNP	SNP	SNP	SNP	REF	SNP	SNP	SNP	SNP	SNP	SNP	SNP	REF	SNP
chr1H	555719387	T	G	REF	SNP	REF	REF	REF	SNP	SNP	SNP	REF	REF	SNP	SNP	SNP	REF	REF	HET	SNP	SNP	REF	REF	SNP		REF	REF	SNP	REF	REF	REF	REF	REF	SNP	SNP	SNP	SNP	SNP	SNP		SNP	SNP			SNP		SNP	ND	SNP
chr1H	556420133	G	C	REF		REF	REF	REF	SNP	SNP	REF	SNP	SNP		SNP	ND	SNP		REF	REF	REF	REF	ND	SNP	SNP		SNP	REF		SNP	DIF	REF	REF	DIF	REF	REF	REF		REF			REF	REF		REF	ND	REF		REF
chr1H	556450197	C	A	REF	REF	REF	REF	REF	REF	REF	SNP	REF	REF	SNP	REF	SNP	REF	REF	DIF	SNP	SNP	REF	REF	REF	DIF	REF	REF	SNP	REF	REF	REF	REF	DIF	SNP	SNP	DIF	SNP	REF	SNP	REF	SNP	SNP	SNP	SNP	SNP	SNP	SNP	REF	REF
chr1H	556482147	C	G	ND	SNP	REF	REF	REF	SNP				REF	SNP	SNP	SNP		ND	DIF		SNP	REF	REF		REF	DIF	REF	SNP	DIF	REF	REF	REF	DIF	SNP	SNP	REF	SNP	REF		REF	SNP		SNP		SNP	SNP	SNP	REF	REF
chr1H	556693361	G	T	ND		REF		REF			SNP		REF	SNP		SNP	REF	REF	REF		SNP	REF	REF		REF	REF	REF	SNP	REF	DIF	REF	REF	REF		SNP	REF	SNP	REF	SNP	REF		SNP	SNP		SNP	SNP	SNP	REF	REF
chr1H	556693439	C	G	SNP		SNP		SNP		SNP	SNP		REF	SNP	SNP	SNP	REF	REF	SNP		SNP	SNP	SNP		REF	SNP	REF	SNP	REF	REF		SNP	SNP		SNP	SNP	SNP	SNP	SNP			SNP	SNP		SNP	SNP	SNP	REF	SNP
chr1H	556901634	T	C	REF	SNP	REF	REF	REF	SNP	SNP	SNP	SNP	SNP	SNP	SNP	SNP	SNP	SNP	DIF	SNP	SNP	REF	REF	SNP	DIF	REF	SNP	SNP	SNP	SNP	REF	REF	REF	SNP	SNP	DIF	SNP	SNP	SNP	REF	SNP	SNP	SNP	SNP	SNP	SNP	SNP	REF	SNP
chr1H	556902062	G	C	REF	SNP	REF	REF	REF	SNP	SNP	SNP	SNP	SNP	SNP	SNP	SNP	SNP	SNP	DIF	SNP	SNP	REF	REF	SNP	SNP	REF	SNP	SNP	SNP	SNP	REF	REF	REF	SNP	SNP	SNP	SNP	SNP	SNP	REF	SNP	SNP	SNP	SNP	SNP	SNP	SNP	REF	SNP
chr1H	556904352	C	T	REF	SNP	REF	REF	REF	SNP	SNP	SNP	SNP	SNP	SNP	SNP	SNP	SNP	SNP	DIF	SNP	SNP	REF	REF	SNP	SNP	REF	SNP	SNP	SNP	SNP	REF	REF	REF	SNP	SNP	SNP	SNP	SNP	SNP	REF	SNP	SNP	SNP	SNP	SNP	SNP	SNP	REF	SNP
chr1H	556910101	G	T	REF	SNP	REF	REF	REF	SNP	SNP	SNP	SNP	SNP	SNP	SNP	SNP	SNP	SNP	DIF	SNP	SNP	REF	REF	SNP	DIF	REF	SNP	SNP	SNP	SNP	REF	REF	REF	SNP	SNP	SNP	SNP	SNP	SNP	REF	SNP	SNP	SNP	SNP	ND	SNP	SNP	REF	SNP
chr1H	557106173	G	A	REF	ND	REF	REF	REF	SNP	SNP	SNP	SNP	SNP	SNP	SNP	SNP	SNP	SNP	DIF	SNP	SNP	REF	REF	SNP	SNP	REF	SNP	SNP	SNP	SNP	REF	REF	REF	SNP	SNP	SNP	SNP	SNP	SNP	REF	SNP	SNP	SNP	SNP	SNP	SNP	SNP	REF	SNP
chr1H	557113861	G	A	REF		REF	REF	REF				SNP		SNP		SNP		SNP	DIF	SNP	SNP	REF	REF	SNP		REF	SNP	SNP	SNP	SNP	DIF	DIF	REF	SNP	SNP	SNP	SNP	SNP	SNP	REF		SNP	SNP			SNP	SNP		SNP
chr1H	557775363	G	A	SNP	SNP	ND	SNP	SNP	SNP	ND	SNP	ND	SNP	SNP	REF	SNP	ND	SNP	DIF	SNP	SNP	SNP	SNP	REF	SNP	SNP	SNP	DIF	SNP	SNP	SNP	DIF	SNP	SNP	SNP	DIF	SNP	SNP	SNP	SNP	SNP	SNP	SNP	SNP	SNP	SNP	SNP	REF	SNP
chr1H	557775931	T	G	ND	SNP	SNP	SNP	SNP	SNP	SNP	SNP	SNP	SNP	SNP	REF	SNP	SNP	SNP	DIF	SNP	SNP	SNP	SNP	REF	SNP	DIF	SNP	SNP	DIF	SNP	SNP	SNP	SNP	SNP	SNP	SNP	SNP	DIF	SNP	SNP	SNP	SNP	SNP	SNP	SNP	SNP	SNP	REF	SNP
chr1H	557947840	A	G	SNP	SNP	SNP	SNP	SNP	REF	REF	SNP	SNP	SNP	SNP	SNP	SNP	SNP	SNP	DIF	SNP	REF	SNP	SNP	SNP	SNP	SNP	SNP	SNP	SNP	SNP	SNP	SNP	SNP	REF	REF	REF	SNP	REF	SNP	SNP	SNP	SNP	SNP	SNP	SNP	SNP	SNP	REF	REF
chr1H	557957271	G	C	SNP	SNP	SNP	SNP	SNP	REF	REF	SNP	SNP		SNP	SNP		SNP	SNP	DIF		REF	SNP	SNP	SNP	SNP	SNP	SNP	SNP	SNP	SNP	SNP	SNP	SNP	REF	REF	REF	SNP	REF	SNP	SNP	SNP	SNP	SNP		SNP		SNP	REF	REF
chr1H	558221326	GTA	G		SNP		REF		ND	REF	SNP	SNP	SNP	SNP	ND		SNP		REF		REF	REF		SNP	SNP	DIF	SNP	SNP	SNP	SNP	REF	REF	SNP	DIF	REF	REF	SNP	REF	SNP		SNP	SNP	SNP		SNP	SNP	SNP	REF	REF
chr2H	29335	T	C	SNP	REF	REF	REF	REF	REF	REF	REF	REF	REF	SNP	REF	SNP	REF	SNP	DIF	SNP	REF	REF	REF	REF	SNP	REF	SNP	REF	REF	REF	REF	REF	REF	REF	REF	REF	REF	REF	REF	REF	REF	SNP	SNP	REF	REF	REF	REF	REF	REF
chr2H	29816	T	C	SNP	REF		SNP	SNP	SNP	SNP	SNP		SNP	SNP	SNP		REF		REF		REF	REF	REF	SNP	SNP	REF	SNP	SNP	DIF	REF	REF	REF	REF	SNP	SNP	REF	SNP	REF	SNP	REF	SNP				SNP		SNP		REF
chr2H	30368	T	G	SNP	REF	REF	REF	REF	REF	REF	REF	REF	REF	SNP	REF	SNP	REF	SNP	REF	SNP	REF	REF	REF	REF	SNP	REF	SNP	REF	REF	REF	REF	REF	REF	REF	REF	REF	REF	REF	REF	REF	REF	SNP	SNP	REF	REF	REF	REF	REF	DIF
chr2H	30644	G	C	SNP	REF	REF	REF	REF	REF	REF	REF	REF	REF	SNP	REF	SNP	REF	SNP	DIF	SNP	REF	REF	REF	REF	SNP	REF	SNP	REF	REF	REF	REF	REF	REF	REF	REF	REF	REF	REF	REF	REF	REF	SNP	SNP	REF	REF	REF	REF	REF	REF
chr2H	202591	A	C	REF		SNP	SNP	SNP	SNP	SNP		SNP	SNP	REF	SNP	REF		REF		REF				SNP	REF	SNP	REF	SNP		SNP	SNP			SNP	SNP		SNP		SNP		SNP		SNP			SNP		SNP
chr2H	203635	T	C	SNP	SNP	REF	REF	REF	REF	REF		REF	REF			SNP	SNP	SNP	REF	SNP	SNP	SNP	SNP	REF	SNP	SNP	SNP	ND	SNP	SNP	SNP	SNP	SNP	REF	REF	SNP	REF		REF	SNP	REF	REF	REF	REF	ND	REF		REF	SNP
chr2H	203707	C	G	SNP	REF	REF	REF	REF	REF	REF		REF	REF			SNP	REF		REF		REF	REF	REF	REF	SNP	REF	SNP	ND	REF	REF	REF	REF	REF	REF	REF	REF	REF		REF	REF	REF	SNP	SNP	REF	REF	REF		REF	REF
chr2H	765506	G	C	SNP	REF	REF	REF	REF	REF	REF	REF	REF	REF	SNP	ND	SNP	REF	SNP	REF	SNP	REF	DIF	REF	REF	SNP	REF	SNP	REF	DIF	REF	REF	REF	REF	REF	REF	REF	REF	REF	REF	REF	REF		REF	REF	REF	REF	SNP	REF	REF
chr2H	846251	A	T	REF	REF	SNP	SNP	SNP	SNP	SNP	SNP	SNP	SNP	REF	SNP	REF	REF	REF	REF	REF	REF	REF	REF	SNP	DIF	REF	REF	SNP	REF	REF	REF	REF	REF	SNP	SNP	REF	REF	REF	REF			REF	REF	REF	REF		REF	REF	REF
chr2H	1026325	T	C	REF		REF	REF	REF	REF	REF			REF		REF	REF		REF	HET	REF	SNP	SNP	SNP	REF	REF	SNP	REF	REF	SNP	SNP	SNP	SNP	SNP	REF	ND		SNP	SNP					SNP		SNP
chr2H	1216385	A	G		SNP	REF	REF	REF	REF	REF	REF	REF	REF	REF	REF	REF	SNP	REF	REF	REF	SNP	SNP	SNP	REF	ND	SNP	REF		SNP	SNP	SNP		SNP	REF	REF	SNP	REF	SNP	REF	SNP	REF	REF	REF	REF	ND	REF		REF
chr2H	1383581	A	G	SNP	REF	ND	SNP	SNP	SNP	SNP	SNP	SNP	SNP	SNP	SNP	SNP	REF	SNP	REF	SNP	REF	REF	REF	SNP	SNP	REF	SNP	SNP	REF	REF	REF	REF	REF	SNP	SNP	REF	REF	REF	REF	REF	REF	REF	REF	REF	REF	REF	REF	REF	REF
chr2H	2085435	G	C	REF	SNP	REF	REF	REF	REF	REF	REF	REF	REF	REF	REF	REF	SNP	REF	DIF	REF	SNP	SNP	SNP	REF	REF	SNP	REF	REF	SNP	SNP	SNP	SNP	SNP	REF	REF	DIF	SNP	SNP	REF	SNP	REF	REF	REF	REF	REF	REF	REF	SNP	DIF
chr2H	2085615	C	T	SNP	SNP	REF	REF	REF	REF	REF	SNP	SNP	SNP	SNP	REF	SNP	SNP	SNP	DIF	SNP	SNP	SNP	SNP	REF	SNP	SNP	SNP	SNP	SNP	SNP	SNP	SNP	DIF	REF	REF	DIF	SNP	SNP	REF	SNP	REF	REF	REF	REF	REF	REF	REF	SNP	SNP
chr2H	2092205	C	G	REF	SNP	REF	REF	REF	REF	REF	REF	REF	REF	REF	REF	REF	SNP	REF	DIF	REF	SNP	SNP	SNP	REF	REF	SNP	REF	REF	SNP	SNP	SNP	SNP	SNP	REF	REF	SNP	SNP	SNP	REF	SNP	REF	REF	REF	REF	REF	REF	REF	SNP	SNP
chr2H	2094428	T	C	SNP	SNP	REF	REF	REF	ND	REF	SNP	SNP	SNP	SNP	REF	SNP	ND	SNP	REF	SNP	SNP	SNP	SNP	DIF	SNP	SNP	SNP	SNP	SNP	SNP	SNP	SNP	SNP	REF	REF	SNP		SNP			ND				REF	ND	REF	SNP	SNP
chr2H	2094855	A	G	SNP	REF	ND	REF	ND	REF	REF		SNP			ND	SNP			REF	SNP	REF	REF	ND	REF	SNP	DIF	SNP	SNP	ND	REF	DIF	REF	REF	REF	ND	DIF	ND	REF	REF		REF		REF				REF	REF	REF
chr2H	2096803	T	C	SNP	REF	REF	REF	REF	REF	REF	SNP	SNP	SNP	SNP	REF	SNP	REF	ND	REF	SNP	REF	REF	REF	REF	SNP	REF	SNP	SNP	REF	REF	REF	REF	REF	REF	REF	REF	REF	REF	REF	REF	REF	REF	REF	REF	REF	REF	REF	REF	REF
chr2H	2246337	T	A	REF	SNP	REF	REF	REF	REF	REF	SNP	SNP	SNP	REF	REF	REF	SNP	REF	SNP	REF	SNP	SNP	SNP	REF	REF	SNP	REF	SNP	SNP	SNP	SNP	SNP	SNP	REF	REF	SNP	REF	SNP	REF	SNP	REF	REF	REF	REF	REF	REF	REF	REF	SNP
chr2H	2771426	A	G	REF	SNP	REF	REF	REF	REF	REF	SNP	SNP	SNP	REF	REF	REF	SNP	REF	SNP	REF	SNP	SNP	SNP	REF	REF	SNP	REF	SNP	SNP	SNP	SNP	SNP	SNP	REF	REF	SNP	REF	SNP	SNP	SNP	SNP	SNP	SNP	SNP	SNP	SNP	REF	REF	SNP
chr2H	2790861	T	C	REF	SNP	REF	REF	REF	REF	REF	SNP	SNP	SNP	REF	REF	REF	SNP	REF	SNP	REF	SNP	SNP	SNP	REF	REF	SNP	REF		SNP	SNP	SNP	SNP	SNP	REF	REF	SNP	REF	SNP	SNP	SNP	SNP	SNP	SNP	SNP	SNP	SNP	REF	REF	SNP
chr2H	2794028	T	C	REF	SNP	REF	REF	REF	REF	REF		SNP		REF	REF	REF		REF		REF			SNP	REF	REF	SNP	REF	SNP	SNP	SNP					REF		REF	SNP				SNP	SNP	SNP	SNP	SNP	REF	REF	SNP
chr2H	2956831	C	T	ND		ND	ND	REF		REF	SNP			REF	REF	REF	REF	REF	SNP		SNP			REF	REF	SNP	REF	SNP	SNP		SNP	SNP	SNP	REF	REF	SNP	REF	SNP	SNP	SNP	SNP		SNP	SNP	SNP		REF		SNP
chr2H	3728147	C	T	REF			REF	REF	REF	ND	SNP	SNP	SNP		SNP	REF	REF	ND	SNP	REF	SNP	SNP		REF	REF	SNP	REF	SNP	SNP	SNP	SNP	SNP		REF	REF	SNP	REF	SNP	REF			REF		REF			SNP		SNP
chr2H	3737395	T	C	REF				SNP		SNP	SNP	SNP			SNP	REF	REF	ND	SNP	REF	SNP	SNP	SNP	SNP	REF	SNP	REF	SNP	SNP	SNP	SNP	SNP	SNP	SNP	SNP	SNP	REF	SNP	SNP		SNP	SNP	SNP	SNP		SNP	SNP	REF	SNP
chr2H	3739143	C	T	REF	REF	SNP	SNP	SNP	SNP	SNP	REF	REF	REF	REF	REF	REF	REF	REF	REF	REF	REF	REF	REF	SNP	REF	REF	REF	REF	REF	REF	REF	REF	REF	SNP	SNP	REF	REF	REF	SNP	REF	SNP	SNP	SNP	SNP	SNP	SNP	REF	REF	REF
chr2H	3739545	C	T	REF	SNP	SNP	SNP	SNP	SNP	SNP	SNP	SNP	SNP	REF	SNP	REF	REF	REF	SNP	REF	SNP	SNP	SNP	DIF	REF	DIF	REF	DIF	SNP	SNP	DIF	SNP	SNP	SNP	SNP	SNP	REF	SNP	SNP	SNP	ND	SNP	SNP	SNP	ND	SNP	SNP	REF	SNP
chr2H	3758354	T	C		SNP	SNP	SNP	SNP		SNP	REF	ND	REF	REF	REF	REF	REF	REF	DIF	REF	REF		ND	SNP	REF	DIF	REF	DIF	REF	REF	REF		REF	SNP	SNP	REF	REF	REF	SNP	REF		SNP	SNP		SNP		DIF	REF	ND
chr2H	3989566	T	G,C	HET			HET		HET	HET	SNP	SNP	SNP	HET	SNP	HET	HET	HET	SNP	HET	SNP	SNP	SNP	HET	HET	SNP	HET	SNP	SNP	SNP	SNP	SNP	SNP		HET	SNP		SNP	REF	SNP	REF	REF	REF	REF	REF	REF		SNP	SNP
chr2H	3996348	T	C	SNP	SNP	SNP	SNP	SNP	SNP	SNP	REF	REF	REF	SNP	REF	SNP	SNP	SNP	REF	SNP	REF	REF	REF	SNP	SNP	REF	SNP	REF	REF	REF	REF	REF	REF	SNP	SNP	REF	REF	REF	REF	REF	REF	REF	REF	REF	REF	REF	REF	REF	REF
chr2H	4232403	G	A	SNP	REF	REF	ND	REF	REF	REF			REF	SNP	ND		SNP	SNP		SNP		REF		REF	SNP	REF	SNP	REF			REF	ND	REF	REF	DIF		ND			REF	REF	REF	REF	REF	REF	REF	REF	REF	REF
chr2H	4333772	C	T	SNP	SNP	SNP	SNP	SNP	SNP	SNP	REF	REF	REF	SNP	REF	SNP	SNP	SNP	REF	SNP	REF	REF	REF	SNP	SNP	REF	SNP	REF	REF	REF	REF	REF	DIF	SNP	SNP	SNP	REF	SNP	REF	REF	REF	REF			REF	REF	SNP	REF	SNP
chr2H	4410848	TCAATTTAAA	T	SNP			SNP			SNP	REF	REF	REF	SNP	REF	SNP	SNP	SNP	DIF	SNP	REF	REF	REF	SNP	SNP	DIF	SNP	REF	REF	REF	REF	REF	REF		SNP	SNP	REF	SNP	REF	REF		REF	REF	REF	REF	REF	REF	REF	SNP
chr2H	4501172	G	C	SNP	ND		REF	REF	REF	REF	REF	REF	REF	SNP	REF	SNP			SNP	SNP	SNP	SNP	SNP	REF	SNP	SNP	SNP	REF	SNP	SNP	SNP	SNP	SNP	REF	DIF		REF	SNP			ND		REF	REF	REF	REF		REF	SNP
chr2H	5154657	G	C			ND			REF		REF	REF		SNP	REF	SNP	SNP	SNP		SNP		SNP			SNP		SNP	REF	SNP	SNP	SNP	SNP	SNP	ND			REF		REF	SNP		REF	REF	REF	REF	REF		REF
chr2H	5337463	T	G		REF	REF	REF	REF			REF			SNP	REF				SNP	SNP		SNP		REF	SNP		SNP	REF	SNP		SNP		SNP	ND	REF	SNP	REF	SNP	REF	SNP	REF	REF	REF	REF	REF	REF	SNP	REF	SNP
chr2H	5382161	C	G		REF	REF	REF	REF	REF	REF	REF	REF	REF	SNP	REF	SNP	SNP	SNP		SNP	REF	SNP		REF	SNP	SNP	SNP	REF	SNP	SNP	SNP	SNP	SNP	REF	REF	SNP	REF	ND	REF	SNP	REF	REF	REF	REF	REF	REF	REF	REF	SNP
chr2H	5382902	G	A	SNP	REF	REF	REF	REF	REF	REF	REF	REF	REF	ND	REF	SNP	SNP	SNP	SNP	SNP	SNP	DIF	SNP	DIF	SNP	SNP	SNP	REF	SNP	SNP	SNP	SNP	SNP	REF	REF	SNP	REF	SNP	REF	ND	REF	REF	REF	REF	REF	REF	SNP	REF	SNP
chr2H	6177986	G	A	SNP	SNP	REF	REF	ND	REF	REF	REF		REF			SNP	SNP		SNP	SNP	SNP	SNP	SNP	REF		SNP		REF	SNP	SNP	SNP		SNP	REF	REF	SNP			SNP	SNP	SNP				SNP	SNP	SNP	REF	SNP
chr2H	6223769	T	C		REF	REF		REF			REF		REF		ND				SNP		REF	SNP	SNP	REF		SNP		REF	SNP	SNP	SNP	SNP	SNP	REF	REF	SNP		SNP		SNP		SNP	SNP		REF	REF	ND	REF	SNP
chr2H	6223903	C	T		REF			REF			REF								SNP			SNP	SNP	REF		SNP		REF	SNP	SNP	SNP	SNP	SNP	REF	REF	SNP	REF	SNP		SNP		SNP	SNP	SNP	SNP	SNP	SNP	REF	ND
chr2H	6246724	T	C	SNP	REF	REF	REF	REF	REF	REF	REF	REF	REF	SNP	REF	SNP	SNP	SNP	SNP	SNP		SNP	SNP	REF	SNP	SNP	SNP	REF	SNP	SNP	SNP	SNP	SNP	REF	REF		REF			SNP	SNP	SNP	SNP	SNP	SNP	SNP	SNP	REF
chr2H	6247814	G	C	ND	REF	REF	REF	REF	REF	REF	REF	REF	REF	REF	REF	REF	REF	REF	REF	REF	SNP	REF	REF	REF	REF	REF	REF	REF	REF	REF	REF	REF	REF	REF	REF	SNP	REF	SNP		REF	SNP	ND	REF		SNP		SNP	REF
chr2H	6752768	A	ATAAAATAAGAAG	REF	REF	REF	REF	REF	REF	REF	REF	REF	REF	REF	REF	REF	REF	REF		REF	REF			REF	REF		REF	REF	SNP					REF	REF		REF		REF		REF			REF	REF	REF	REF	REF
chr2H	8298907	C	T								SNP	SNP	SNP	SNP	SNP	SNP	SNP	SNP	REF	REF					SNP		SNP	SNP											REF		REF	REF	REF	REF	REF	ND	REF
chr2H	8299022	CAGT	C								SNP	SNP	SNP	SNP	SNP	SNP	SNP	SNP	REF	REF					SNP		SNP	SNP											REF		REF	REF	REF		REF	REF	REF
chr2H	9047372	G	A	SNP	SNP	SNP	SNP	SNP	SNP	SNP	REF	REF	REF	REF	REF	REF	REF	REF	REF	SNP	DIF	SNP	SNP	SNP	REF	SNP	REF	REF	SNP	SNP	DIF	SNP	REF	SNP	SNP	REF	SNP	REF	SNP	REF	SNP	REF	REF	SNP	SNP	SNP	SNP	SNP	REF
chr2H	9576968	A	G	SNP	SNP	SNP	SNP	SNP	SNP	SNP	SNP	SNP	SNP	REF	SNP	REF	REF	REF	SNP	SNP	SNP	SNP	SNP	SNP	REF	SNP	REF	SNP	SNP	SNP	SNP	SNP	SNP	SNP	SNP	SNP	SNP	SNP	SNP	SNP	SNP	REF	REF	SNP	SNP	SNP	SNP	SNP	SNP
chr2H	9838670	T	G	REF	REF	REF	REF	REF	REF	REF	SNP	SNP	SNP	REF	SNP	REF	REF	REF	SNP	REF	ND	REF	REF	REF	REF	REF	REF	DIF	REF	REF	REF	REF	SNP	REF	REF	SNP	REF	SNP	REF	SNP	REF	REF	REF	REF	REF	REF	REF	REF	SNP
chr2H	9844467	C	T	SNP						SNP			SNP	REF	SNP	REF			SNP		SNP		SNP	SNP		SNP	REF	SNP	SNP	SNP	SNP	SNP	SNP	SNP	SNP	SNP	SNP		SNP	SNP	SNP	REF	REF		SNP
chr2H	10030350	T	C	SNP	SNP			SNP	SNP		SNP	SNP	SNP	REF	SNP	REF	REF	REF		SNP	SNP	SNP	SNP	SNP	REF	SNP	REF	SNP	SNP	SNP	SNP	SNP	SNP	SNP	SNP	SNP	SNP	SNP	SNP	SNP	SNP	REF	REF	SNP	SNP		SNP	SNP	SNP
chr2H	10030609	CGGATCTTGCGTTGG	C	SNP		SNP					SNP	SNP	SNP	REF		REF	REF			SNP				SNP	REF	SNP	REF	SNP	SNP	SNP		SNP	SNP	SNP	SNP			SNP	SNP			REF	REF		SNP			SNP	SNP
chr2H	10044194	T	C	SNP		SNP	SNP		SNP	SNP	SNP	SNP		REF	SNP	ND	REF	ND	REF	SNP	REF	SNP	SNP	SNP	REF	SNP	REF	SNP	SNP	SNP	SNP	SNP	REF	SNP	SNP	REF	SNP	REF	SNP	REF	SNP	REF	ND	SNP	SNP		SNP	SNP	REF
chr2H	10050717	A	C	SNP			SNP	SNP	SNP	SNP	SNP	SNP	SNP	REF	SNP		REF	ND	REF	SNP	REF	SNP	SNP	SNP	REF	SNP	REF	SNP	SNP	SNP	SNP	SNP	REF	SNP	SNP	REF	SNP	REF	SNP	REF	SNP	REF	REF	SNP	SNP		SNP	SNP	REF
chr2H	10055660	T	G	SNP			SNP	SNP	SNP	SNP	SNP	SNP	SNP	REF	SNP		REF			SNP	REF	SNP	SNP	SNP	REF	SNP	REF	SNP	SNP	SNP	SNP	SNP	REF	SNP	SNP	REF	SNP	REF	SNP	REF	SNP			SNP	SNP		SNP	SNP	REF
chr2H	10215310	C	T					SNP	SNP	SNP	SNP	SNP	SNP	ND	SNP	ND	REF		REF	REF	REF	SNP	SNP	SNP	REF	SNP	REF	SNP	SNP	SNP	SNP	SNP	REF	SNP	SNP	REF	SNP	REF	ND	REF		ND	ND	REF				SNP	REF
chr2H	10216424	C	T	SNP	SNP	SNP	SNP	SNP	SNP	SNP	SNP	SNP	SNP	REF	SNP	REF	REF	REF	REF	SNP	REF	SNP	SNP	DIF	REF	ND	REF	SNP	SNP	SNP	DIF	ND	REF	SNP	SNP	REF	SNP	REF	SNP	REF	SNP	REF	REF	SNP	SNP	SNP	SNP	SNP	REF
chr2H	10499011	A	AAGGGGCGTGTACAT	SNP					SNP	SNP	SNP	SNP	SNP	REF	SNP		REF			SNP	SNP	SNP	SNP	SNP	REF	SNP	REF	SNP	SNP		SNP	SNP	SNP	SNP	SNP	SNP	SNP	SNP	SNP	SNP	SNP			SNP	SNP		SNP	SNP	SNP
chr2H	10503276	T	G	SNP			SNP	SNP	SNP	SNP	SNP	SNP	SNP	REF	SNP		REF		SNP	SNP	SNP	SNP	SNP	SNP	REF	SNP	REF	SNP	SNP	SNP	SNP	SNP	SNP	SNP	SNP	SNP	SNP	SNP	SNP		SNP	ND		SNP		SNP	SNP	SNP	SNP
chr2H	10516700	C	G	SNP	SNP	SNP	SNP	SNP	SNP	SNP	SNP	SNP	SNP	REF	SNP	ND	REF	ND	SNP	SNP	SNP	SNP	SNP	SNP	REF	SNP	REF	SNP	SNP	SNP	SNP	SNP	SNP	SNP	SNP	SNP	SNP	SNP	SNP	SNP	SNP	REF	REF	SNP	SNP	SNP	SNP	SNP	SNP
chr2H	10900581	T	C	SNP	SNP	SNP	SNP	SNP	SNP	SNP	SNP	SNP	SNP		SNP	REF		REF	REF	SNP	DIF	SNP	SNP	SNP	REF	SNP		SNP	SNP	SNP	SNP	SNP	REF	SNP	SNP	REF	SNP	REF	SNP	REF		REF		SNP	SNP		SNP	SNP	REF
chr2H	11058092	T	C	REF	REF	REF	REF	REF	REF	REF	REF	REF	REF	REF	REF	REF	REF	REF	REF	REF	REF	REF	REF	REF	REF	REF	REF	REF	REF	REF	REF	REF	REF	REF	REF	REF	REF	REF	REF	REF	REF	SNP	SNP	REF	REF	REF	SNP	REF	REF
chr2H	11076142	C	T	SNP	SNP	SNP	SNP	SNP	SNP	SNP	SNP	SNP	SNP	SNP	SNP	SNP	SNP	SNP	REF	SNP	SNP	SNP	SNP	SNP	SNP	SNP	SNP	SNP	SNP	SNP	SNP	SNP	REF	SNP	SNP	REF	SNP	REF	SNP	REF	SNP	REF	REF	SNP	SNP	SNP	REF	SNP	REF
chr2H	11076580	T	C		SNP	SNP	SNP	SNP	SNP	SNP	SNP	SNP	SNP	SNP	SNP	SNP	SNP		REF	SNP	ND	SNP	SNP	SNP	SNP	SNP	SNP	SNP	SNP	SNP	SNP	SNP	REF	SNP	SNP	REF	SNP	REF	SNP	REF		REF			SNP		REF	SNP	REF
chr2H	11118705	T	G	SNP	SNP	SNP	SNP	SNP	SNP	SNP	SNP	REF	REF		REF				HET	REF		REF	REF	SNP		REF		REF	REF	REF	REF	REF	SNP	SNP	SNP	SNP	SNP	SNP	REF	SNP	REF	REF	REF	REF	REF	REF	SNP	SNP	SNP
chr2H	11168141	A	G	REF	REF	REF	REF	REF	REF	REF	REF	REF	REF	SNP	REF	SNP	SNP	SNP	REF	REF	REF	REF	REF	DIF	SNP	REF	SNP	REF	REF	REF	REF	REF	REF	REF	REF	REF	REF	REF	REF	REF	REF	REF	REF	REF	REF	REF	REF	REF	REF
chr2H	11235318	C	G	SNP		SNP	SNP	SNP	SNP	SNP	SNP	SNP	SNP	REF	SNP	REF	REF	REF	REF	SNP	HET	SNP	SNP	SNP	REF	SNP	REF	SNP	SNP	SNP	SNP	SNP	REF	SNP	SNP	REF	SNP	REF	SNP	REF	SNP	REF	ND	SNP	SNP	SNP	SNP	SNP	REF
chr2H	11263539	A	C	REF	REF	REF	REF	REF	REF	REF	REF	SNP	SNP	SNP	SNP	SNP	SNP	SNP	DIF	SNP	SNP	REF	REF	REF	SNP	REF	SNP	SNP	REF	REF	REF	REF	REF	REF	REF	REF	REF	REF	SNP	REF	SNP	REF	REF	SNP	SNP	SNP	REF	REF	REF
chr2H	11264625	G	A	SNP	SNP	SNP	SNP	ND	SNP	SNP	SNP	REF	REF	REF	REF	REF	REF	REF	DIF	REF	REF	REF	REF	SNP	REF	REF	REF	REF	REF	REF	REF	REF	SNP	DIF	SNP	SNP	SNP	SNP	REF	SNP	REF	REF	REF	REF	REF	REF	DIF	SNP	SNP
chr2H	11316218	T	A	REF		REF	ND		REF		REF	REF		SNP	REF	SNP	SNP	SNP	REF	REF	REF		ND	REF		REF	ND	REF	REF	REF	REF	REF	DIF	REF	REF	REF		REF	REF	REF	REF	REF	REF			REF	REF
chr2H	11390122	C	T	SNP			SNP	SNP	SNP	SNP		SNP	SNP	REF	SNP	REF	REF	REF	REF	REF	REF	REF	REF	SNP	DIF	REF	REF	SNP	REF	REF	REF	REF	REF	SNP	SNP	REF	SNP	REF	REF	REF	REF	REF	REF	REF	REF	REF	ND	SNP	REF
chr2H	11899933	C	T		REF	REF	REF	ND	REF	REF			REF	REF	REF	REF	REF	REF	REF	REF	ND			REF	DIF	SNP	DIF	DIF	SNP		SNP				REF	REF	REF	REF	ND		REF		ND	REF		REF	SNP	REF	REF
chr2H	11900449	C	T	REF	REF	REF	REF	REF	REF	REF	REF	REF	REF	SNP	REF	SNP	SNP	SNP	REF	REF	REF	REF	DIF	REF	SNP	REF	SNP	REF	REF	REF	REF	REF	DIF	REF	REF	REF	REF	REF	REF	REF	REF	REF	REF	REF	REF	REF	REF	REF	REF
chr2H	12011533	G	A		REF	REF	ND		REF		REF	ND		SNP	REF	SNP	SNP	SNP				SNP	SNP			SNP	SNP		SNP		SNP	SNP		REF		SNP	REF	SNP		SNP		REF			ND	ND	REF
chr2H	12011750	C	T		REF	ND			REF	REF	REF		REF	SNP	REF	SNP	SNP	ND			REF	REF			SNP	REF			REF	REF	REF	REF	REF	REF	ND	REF	REF	REF		REF		ND			REF		REF
chr2H	12213030	A	G	REF	REF	REF	REF	REF	REF	REF			REF	SNP	SNP	SNP	SNP	SNP	SNP	REF	SNP	REF	REF	REF	SNP	REF	SNP	SNP	DIF	REF	REF	REF	SNP	REF		SNP	REF		REF		REF	REF	REF	REF	REF	REF		ND	SNP
chr2H	12214566	T	G	REF	REF	ND	REF	REF	REF	REF	REF	ND	REF	SNP	REF	SNP	SNP		REF	REF		DIF	REF	REF	SNP	REF	SNP	DIF	REF	REF	ND	DIF	ND	REF	REF	REF	REF	REF	ND	REF	REF		REF	ND	REF	REF	REF	REF	REF
chr2H	12214634	C	G	REF	REF	REF	REF	REF	REF	REF	SNP	REF	REF	SNP	SNP	SNP	SNP	SNP	SNP	SNP	SNP	DIF	REF	REF	SNP	REF	SNP	SNP	REF	DIF	REF	REF	SNP	REF	REF	SNP	REF	SNP	SNP	SNP	ND	SNP	SNP	SNP	SNP	SNP	SNP	REF	SNP
chr2H	12352886	G	A	SNP	REF	REF	REF	REF	REF	REF	SNP	REF							SNP		SNP	REF	REF	REF	SNP	REF	SNP		REF	REF	REF	REF	SNP	REF	REF	SNP	REF		REF	SNP	REF			ND	REF	REF	SNP	ND	SNP
chr2H	12692528	T	C	SNP	ND	REF	REF	REF	REF	REF	SNP	REF	ND	SNP	SNP	SNP	SNP	SNP	SNP	REF	SNP	SNP	SNP	REF	SNP			SNP	SNP	SNP	SNP	SNP	SNP	REF	REF	SNP	ND	SNP	REF		REF		REF		REF	REF	SNP	REF	SNP
chr2H	12696124	C	T		REF	REF		REF			SNP	REF	REF			SNP	SNP	SNP	SNP		SNP	SNP	SNP	REF	SNP	SNP	SNP	SNP	SNP	SNP	SNP	SNP	SNP		DIF	SNP	REF	SNP		SNP	REF		REF	REF	REF	ND	SNP	REF
chr2H	12800888	C	T	SNP	REF	REF	REF	REF	REF	REF	REF	REF	REF	SNP	REF	SNP	SNP	SNP	REF	REF	REF	REF	REF	REF	SNP	DIF	SNP	REF	REF	REF	REF	REF	REF	REF	REF	REF	REF	REF	REF	REF	REF	REF	REF	REF	REF	REF	REF	REF	REF
chr2H	12867543	A	T	REF	SNP	SNP	SNP	SNP	SNP	SNP	REF	SNP	SNP	REF	SNP	REF	REF	REF	REF	SNP	REF	SNP	SNP	SNP	REF	SNP	REF	REF	DIF	SNP	SNP	SNP	REF	SNP	SNP	REF	SNP	REF	SNP	REF	SNP	SNP	SNP	SNP	SNP	SNP	SNP	SNP	REF
chr2H	12868298	G	A	SNP	REF	REF	REF	REF	REF	REF	REF	REF	REF	SNP	REF	SNP	SNP	ND	REF	REF	REF	REF	REF	REF	DIF	REF	DIF	REF	REF	REF	DIF	DIF	REF	DIF	REF	REF	REF	REF	REF	REF	REF	REF	REF	REF	REF	REF	REF	REF	REF
chr2H	12950275	C	T		SNP	SNP	SNP	SNP	SNP	SNP	SNP	SNP	SNP	REF	SNP		ND	REF		SNP		SNP	SNP	SNP	REF	SNP	REF	SNP	SNP	SNP	SNP	SNP		SNP	SNP		SNP		SNP		SNP	SNP		SNP	SNP	SNP	SNP	SNP
chr2H	13006235	G	T	SNP	ND	REF	REF	REF	REF	REF	REF	REF	REF	SNP	REF	SNP	SNP	SNP		REF		REF	REF	REF	SNP	REF	DIF	REF	REF	REF	REF	REF		REF	REF		REF				REF		REF	REF	REF	REF	REF	REF
chr2H	13137089	G	A	SNP	REF	REF	REF	REF	REF	REF	REF	REF	REF	SNP	REF	SNP	SNP		REF	ND	REF	REF	REF	REF		REF	SNP	REF	REF	REF	REF	REF	REF	REF	REF	REF	REF	REF	REF				ND		REF	REF	REF	REF	REF
chr2H	13243876	G	A	REF	SNP	SNP	SNP	SNP	SNP	SNP	REF	SNP	SNP	REF	SNP	REF	REF	REF	REF	REF	DIF	REF	REF	SNP	REF	REF	REF	REF	REF	REF	DIF	REF	REF	SNP	SNP	REF	SNP	REF	REF		REF	REF	REF	REF	REF	REF	REF	SNP	REF
chr2H	13245179	A	G			SNP	SNP					SNP	SNP	REF	SNP			REF	REF	REF	DIF	REF	REF	SNP	REF	DIF	REF	REF	REF	REF	REF	ND	REF	SNP	SNP	REF	SNP	REF	REF		REF	REF		ND	REF	ND	REF	SNP	REF
chr2H	13267967	T	C	SNP		REF	REF		REF	REF	SNP	ND		SNP		SNP			REF	REF	REF	REF	REF	REF	SNP	REF		REF	REF	REF	REF	REF	REF	REF	REF	REF		REF	REF		REF	REF	REF		REF	REF	REF	REF	REF
chr2H	13288245	G	A	REF	REF	REF	REF	REF	REF	REF		REF	REF		ND		REF	ND	SNP	REF	SNP	SNP	SNP	REF		SNP	REF	REF	SNP	SNP	SNP	SNP	SNP	REF	REF	SNP	REF	SNP	REF	SNP	REF	ND	REF		REF	REF	REF	REF	SNP
chr2H	13507038	C	T	REF	ND	SNP	SNP	ND	SNP	ND	REF	SNP	SNP	REF	SNP	REF	REF	REF	REF	REF	REF	REF	REF	SNP	REF	REF	REF	REF	REF	REF	REF	REF	REF	SNP	SNP	REF	SNP	REF	REF	REF	REF	REF	REF	REF	REF	REF	REF	SNP	REF
chr2H	13508145	C	G	SNP	REF	REF		REF	REF	REF	SNP	REF			ND	SNP	SNP		REF	REF	REF	REF	REF	DIF	SNP	REF	SNP	REF	REF		DIF	REF	REF	DIF	REF	DIF		REF		REF		REF	REF	REF	REF	ND	REF	REF
chr2H	13508709	A	G	REF	REF	REF	REF	REF	REF	REF	REF	REF	REF	REF	REF	REF	REF	REF	DIF	REF	SNP	SNP	SNP	REF	REF	SNP	REF	REF	SNP	SNP	SNP	SNP	SNP	REF	REF	SNP	REF	SNP	REF	SNP	REF	REF	REF	REF	REF	REF	REF	REF	SNP
chr2H	14013564	G	T	REF	SNP	SNP	SNP	SNP	SNP	SNP	REF	SNP	SNP	REF	SNP	REF	REF	REF	REF	REF	REF	REF	REF	SNP	REF	REF	DIF	REF	REF	REF	REF	REF	REF	SNP	SNP	REF	SNP	REF	REF	REF	REF		ND	REF	REF		REF		REF
chr2H	14013893	G	A	SNP	HET	REF	REF	REF	REF	REF	SNP	REF	REF	SNP	REF	SNP	SNP	SNP	REF	ND	REF	REF	REF	REF	SNP	REF	SNP	REF	REF	REF	REF	REF	REF	DIF	REF	REF	REF	REF	REF	REF	REF	REF	REF	REF	REF	REF	REF	REF	REF
chr2H	14070325	C	G	SNP	REF	REF	REF	REF	REF	REF	SNP	REF	REF	SNP	REF	SNP	SNP	SNP	DIF	REF	REF	REF	REF	REF	SNP	DIF	SNP	REF	REF	REF	REF	REF	REF	REF	REF	DIF	REF	REF	REF	REF	REF	REF	REF	REF	REF	REF	DIF	REF	REF
chr2H	15436784	T	C	REF	SNP	SNP	SNP	SNP	SNP	SNP	SNP	SNP	SNP	SNP	SNP	SNP	REF	SNP	REF	REF	REF	REF	REF	SNP	SNP	REF	SNP	REF	REF	REF	REF	REF	DIF	SNP	SNP	REF	SNP	REF	REF	REF	REF	REF	REF	REF	REF	REF	ND	SNP	REF
chr2H	15437023	C	G	REF	SNP	SNP	SNP	SNP	SNP	SNP	SNP	SNP	SNP	SNP	SNP	SNP	REF	SNP	REF	REF	REF	REF	REF	SNP	REF	DIF	DIF	REF	REF	REF	REF	DIF	REF	ND	SNP	REF	SNP	REF	REF	REF	REF	REF	REF	REF	REF	REF	SNP	SNP	REF
chr2H	16224475	G	A	SNP	ND	SNP	SNP		SNP	SNP		SNP	SNP		SNP	SNP		SNP	SNP	ND	SNP	SNP		SNP	REF	HET	REF	REF	SNP	SNP	SNP	SNP	SNP			SNP	SNP		REF		ND		REF	REF	REF	REF			SNP
chr2H	16407686	T	A		ND	ND		REF		REF	SNP	REF			REF				SNP	REF			SNP	REF	SNP	SNP	SNP	REF	SNP	SNP	SNP	SNP	SNP		REF	SNP	REF	SNP	REF	SNP	REF	REF	REF	REF	REF	REF	SNP	REF	SNP
chr2H	16407752	G	A		ND	REF		REF		REF	SNP	REF			REF				REF	REF	REF		DIF	REF	SNP	DIF	SNP	REF	REF	REF	DIF	REF	REF		REF	REF	REF	REF	REF	REF	REF	REF	REF	REF	REF	REF	SNP	REF	REF
chr2H	16642253	A	C		REF	REF	REF	REF	REF	REF	SNP	REF	REF	SNP	REF	SNP	SNP	SNP	SNP	REF	SNP	SNP	SNP	REF	REF	SNP	REF	REF	SNP	SNP	SNP	SNP	SNP	REF	REF	SNP	REF	SNP	REF	SNP	REF	REF	REF	REF	REF	REF	REF	REF	SNP
chr2H	16857561	C	G		SNP	SNP	SNP	SNP	SNP	SNP		SNP	SNP		SNP				SNP		REF	REF	REF	SNP		REF		REF	REF	REF	REF	REF	REF	SNP	SNP	SNP	SNP	REF		REF							REF	SNP	SNP
chr2H	18543775	T	C	REF	SNP	REF	REF	REF	REF	SNP	REF	SNP	SNP	REF	SNP	REF	REF	REF	REF	REF	REF	REF	REF	SNP	REF	REF	REF	REF	REF	REF	REF	REF	DIF	SNP	SNP	SNP	SNP	REF	REF				REF	ND	REF	REF	SNP	SNP	SNP
chr2H	18671382	G	A	SNP	REF	SNP	SNP	SNP	SNP	REF	REF	REF	REF	REF	REF	REF	SNP	REF	DIF	REF	SNP	SNP	SNP	REF	SNP	SNP	DIF	REF	SNP	SNP	SNP	SNP	SNP	REF	REF	REF	REF	SNP	REF	SNP	REF	REF	REF	REF	REF	REF	REF	REF	REF
chr2H	18811199	G	A		SNP		ND			SNP	REF		SNP	REF	SNP	REF	REF	ND	REF	REF	REF		REF	SNP	REF	REF		DIF			REF	REF	REF	SNP	SNP	SNP	SNP		REF	REF	REF	REF	REF	REF	REF	REF		SNP	DIF
chr2H	18942739	C	T	REF	SNP	REF	REF	REF	REF	SNP	REF	SNP	SNP	REF	SNP	REF	REF	REF		REF	DIF	REF	REF	SNP	REF	REF	REF	REF	DIF	ND	REF	REF	REF	SNP	SNP	SNP	SNP	REF	REF	REF		REF	REF	ND	REF	REF	REF	SNP	SNP
chr2H	19073301	C	T		REF					REF	REF	REF		REF	REF	REF	SNP		REF			SNP	SNP				SNP	REF	SNP	SNP	SNP	SNP	SNP	REF	REF	REF		SNP		SNP	REF		REF		ND	REF	REF	REF	REF
chr2H	19073882	T	C	SNP	ND	SNP				REF	REF	REF	ND	REF	ND	REF	SNP				SNP	SNP	SNP	DIF	SNP		SNP	REF	SNP		SNP	SNP	SNP	REF	REF	REF	REF		ND		REF		REF		ND	REF	DIF	REF	REF
chr2H	19074151	A	G	SNP			SNP	SNP	SNP	ND	REF			REF		REF		REF	DIF	ND	SNP	SNP	SNP	REF	SNP	SNP	SNP	REF	SNP	SNP	SNP	SNP	SNP	REF	REF	REF		SNP	REF		REF		REF	REF	REF	REF	REF
chr2H	19619029	T	C	REF	SNP	REF	REF	REF	REF	SNP	REF	SNP	SNP	REF	SNP	REF	REF	REF	REF	REF	REF	REF	REF	SNP	REF	REF	REF	REF	REF	REF	REF	REF	REF	DIF	SNP	SNP	SNP	REF	REF	REF	REF	REF	REF	REF	REF	REF	REF	SNP	SNP
chr2H	19619124	C	T	REF	SNP	REF	REF	REF	REF	SNP	REF	SNP	SNP	REF	SNP	REF	REF	REF	REF	REF	REF	REF	REF	SNP	REF	REF	REF	REF	REF	REF	REF	REF	REF	SNP	SNP	SNP	SNP	REF	REF	REF	REF	REF	REF	REF	REF	REF	REF	SNP	SNP
chr2H	19899283	A	G		REF	SNP	SNP		SNP	REF	SNP		REF		REF		SNP	SNP	SNP		SNP		SNP	ND	SNP	SNP	SNP	SNP	SNP	SNP	SNP	SNP		REF	DIF	ND	ND	SNP		SNP		REF	REF	REF	REF		SNP	REF	ND
chr2H	19979844	G	T	ND	REF	REF	REF			REF		ND			REF		REF		REF	SNP	REF	REF		REF	SNP	REF	SNP	REF	REF	REF	REF	REF	REF	DIF	REF	REF			SNP	REF			SNP	SNP		SNP	REF	ND	REF
chr2H	19981702	T	A	SNP		SNP		SNP	SNP	REF		REF			ND		SNP	SNP		SNP	SNP	SNP	SNP	REF	SNP	SNP	SNP	SNP	SNP	SNP	SNP	SNP	SNP	REF	REF	REF		ND	SNP	SNP		SNP	SNP	SNP	SNP			REF	REF
chr2H	20097374	A	C	SNP	REF			SNP	SNP	REF	SNP	REF	REF	SNP	REF	SNP			SNP	SNP	SNP	SNP	SNP	DIF	SNP	SNP	SNP	SNP	SNP	SNP	SNP	SNP	SNP	REF	DIF	REF	REF	SNP	SNP	SNP		SNP		SNP	SNP		SNP	REF	REF
chr2H	20101404	C	A	ND	REF	REF	REF	REF	ND	REF	REF		REF	REF	REF	REF			REF	SNP	REF	REF	REF	REF	SNP	REF	SNP	REF	REF	ND	REF	REF	REF	REF	REF	REF	REF				SNP	SNP	SNP		SNP	SNP	DIF	REF	REF
chr2H	21354798	G	C		SNP	REF		ND	ND	SNP	REF	SNP	SNP	REF	SNP	ND	REF	REF	REF	REF	REF	REF	REF	SNP	SNP	REF	SNP	REF	REF	DIF	REF	REF	DIF	SNP	SNP	SNP	SNP	REF			REF	REF	REF	REF	REF	REF	REF	SNP	SNP
chr2H	21396156	A	G		SNP	REF	REF	REF			SNP		SNP	SNP	SNP		ND	SNP	REF		REF	REF	REF	SNP	REF	REF	REF	REF	REF	REF	REF	REF	ND	SNP	SNP	SNP	SNP	REF	REF				REF	REF	ND		DIF	SNP	SNP
chr2H	21547047	G	A	REF	REF	REF		REF	REF	REF	REF	REF	REF	REF	REF	REF	REF	REF	REF	SNP	REF	SNP	SNP	REF	REF	SNP	SNP	REF	SNP	SNP	SNP	SNP	REF	REF	REF	REF	REF	REF		REF			SNP			SNP	DIF	REF	REF
chr2H	21846587	G	T	REF	SNP	REF	REF	REF	REF	SNP	REF	SNP	SNP	REF	ND	REF	REF	REF	REF	SNP	REF	SNP	SNP	SNP	REF	SNP	DIF	REF	SNP	DIF	SNP	SNP	REF	SNP	SNP	SNP	SNP	REF	SNP	REF	SNP	SNP	SNP	SNP	SNP	SNP	REF	SNP	SNP
chr2H	21846763	C	G	REF	SNP	REF	REF	REF	REF	SNP	REF	SNP	SNP	REF	ND	REF	REF	REF	REF	SNP	REF	SNP	SNP	SNP	REF	SNP	SNP	REF	SNP	SNP	SNP	SNP	REF	SNP	SNP	SNP	SNP	REF	SNP	REF	SNP	SNP	SNP	SNP	SNP	SNP	REF	SNP	SNP
chr2H	21931394	C	T	REF	REF	REF	REF	REF	REF	REF	REF	REF	REF	REF	REF	REF	REF	REF	REF	SNP	DIF	SNP	SNP	REF	REF	SNP	SNP	REF	SNP	SNP	SNP	SNP	REF	DIF	REF	REF	REF	REF	SNP	REF	SNP	SNP	SNP	SNP	SNP	SNP		REF	REF
chr2H	22398867	A	G	REF			SNP	SNP	REF	SNP	REF		SNP	REF	SNP	REF	REF	ND	DIF	REF	REF	DIF	ND	SNP	REF	REF	ND	REF	REF	REF	REF	REF		SNP	SNP	SNP	SNP		REF	REF		REF	REF		REF	REF	REF	SNP	SNP
chr2H	22955681	A	G	SNP	SNP	SNP	SNP	SNP	SNP	SNP	REF		SNP	REF	SNP	REF	SNP	REF	DIF	ND	REF	REF	DIF	SNP	REF	REF	REF	REF	REF	REF	DIF	DIF	REF	SNP	SNP	SNP	SNP	SNP	REF	REF		REF	REF	REF	REF	REF	REF	SNP	SNP
chr2H	23482794	A	G	ND	SNP	SNP	SNP	SNP	ND		REF	SNP	SNP	REF	SNP	REF	ND	REF	REF		REF	REF	REF			DIF	REF	DIF	REF	DIF	REF	REF	REF	DIF	SNP	SNP		DIF	REF	REF	REF	REF	REF	ND	ND	REF	REF		SNP
chr2H	23485923	C	T	REF	REF	REF	ND	REF	REF		REF	REF	REF	REF	REF	REF	ND		REF	ND	REF	SNP	SNP	REF	REF	SNP	SNP	REF	SNP	SNP	SNP	SNP	REF	REF	REF	REF	REF	REF	SNP	REF		SNP	SNP	SNP	SNP		REF	REF	REF
chr2H	23652826	T	C	SNP	SNP	SNP		SNP	SNP	SNP	REF	SNP	SNP	REF	SNP	REF	ND	REF	SNP	REF	SNP	REF	REF	SNP	REF	REF	REF	SNP	REF	REF	REF	REF	SNP	SNP	SNP	SNP	SNP	SNP	REF	SNP	REF		REF	REF	REF	REF	SNP	SNP	SNP
chr2H	23654757	A	G	REF	REF	REF	REF	REF	REF	REF	REF		REF	ND		REF		ND	REF	SNP	REF	SNP	SNP	REF	REF	HET	SNP	REF	SNP	SNP	SNP	SNP	DIF	REF	REF	REF	REF	REF		REF			SNP	SNP		SNP	REF	ND	REF
chr2H	23655014	A	G	SNP			SNP			SNP	REF		SNP			REF	SNP	ND	SNP	REF	SNP	REF		SNP	DIF		REF	SNP	REF	REF	ND	REF		SNP	SNP	SNP	SNP	SNP	REF		REF			REF	REF	REF	SNP	SNP	SNP
chr2H	23656431	T	C	SNP	SNP	SNP	SNP	SNP	SNP	SNP	REF	SNP	SNP	REF	SNP	REF	SNP	REF	SNP	REF	SNP	REF	REF	SNP	REF	REF	REF	SNP	REF	REF	REF	REF	SNP	SNP	SNP	SNP	SNP	SNP	REF	SNP	REF	REF	REF	REF	REF	REF	SNP	SNP	SNP
chr2H	24866280	C	T	REF	REF	ND	ND	SNP	SNP	REF	SNP	REF		SNP	REF	SNP			SNP	SNP	SNP	SNP	SNP	REF	REF	SNP	SNP	SNP	SNP	SNP	SNP	SNP	SNP	DIF	REF	REF	REF		SNP		SNP	SNP	SNP		SNP	SNP	SNP	REF	REF
chr2H	25574574	A	G						SNP		SNP			SNP		SNP		SNP	SNP	REF	DIF	REF	REF	SNP	SNP	REF	REF	SNP	REF	REF	REF	REF	SNP	SNP	HET	SNP	SNP	SNP	REF		REF	REF	REF	REF	REF	REF	SNP	SNP	SNP
chr2H	25740287	T	C	SNP	SNP	SNP	SNP	REF	REF	SNP	REF	SNP	SNP	REF	SNP	REF	REF	REF	REF		REF			SNP	REF	REF	REF	REF	REF				REF	SNP	SNP	SNP	SNP	REF		REF		REF			REF		REF	SNP	SNP
chr2H	25750172	G	C	SNP			SNP				SNP	SNP		SNP				SNP		REF		REF		SNP	SNP	ND	REF				REF	REF				SNP	SNP		REF		REF	REF		REF	REF	REF	SNP	SNP	SNP
chr2H	25750512	A	G		SNP	SNP	SNP	SNP	SNP	SNP	SNP	SNP						SNP	SNP	REF	SNP	REF			SNP	ND	REF				REF	REF	SNP	SNP	SNP	SNP	SNP	SNP	REF	SNP	REF	REF	REF	REF	REF	REF	SNP		SNP
chr2H	25779147	A	G	REF	REF	REF	ND	SNP			REF	REF	REF	SNP	ND		SNP	SNP	SNP			REF	REF	REF	SNP	REF	DIF	ND	REF		REF	REF	SNP	DIF	REF	REF		SNP	REF		REF	REF		REF	REF	ND	ND		REF
chr2H	26047934	G	C		SNP	SNP	SNP	REF	REF	REF	SNP	SNP	SNP	SNP	SNP	SNP	REF	SNP	REF	REF	REF	REF	REF	SNP	SNP	REF	REF	REF	REF	REF	REF	REF	REF	SNP	SNP	SNP	SNP	REF	REF	REF	REF	REF	REF	REF	REF	REF	SNP	SNP	SNP
chr2H	26048326	A	T		REF	REF	REF	REF	REF	REF	REF	REF	REF	REF	REF	REF	REF	REF	REF	SNP	REF	SNP	SNP	REF	REF	SNP	SNP	REF	DIF	SNP	DIF	DIF	REF	REF	REF	REF	REF	REF	SNP	REF	SNP	SNP	SNP	SNP	ND	SNP	REF	REF	REF
chr2H	26197716	T	C	SNP	SNP	SNP	SNP	REF	REF	REF	REF	SNP	SNP	REF	SNP	REF	REF	REF	DIF	SNP	REF	SNP	SNP	SNP	REF	SNP	SNP	SNP	SNP	SNP	SNP	DIF	REF	DIF	SNP	SNP	REF	REF	SNP	REF	ND	SNP	SNP	SNP	ND	SNP	SNP	REF	SNP
chr2H	26205719	T	C	REF	REF	REF	REF	REF	ND	REF	REF	REF	REF	REF	REF	REF		REF	DIF	SNP		SNP		REF	REF	SNP	SNP	ND	SNP		SNP	ND	REF	ND	REF	REF	REF	REF			SNP	SNP	SNP	SNP	SNP	SNP	SNP	REF	DIF
chr2H	26954688	G	A	REF	REF	REF	REF	REF	REF	REF	REF	REF	REF	REF	REF	REF	REF	REF	DIF	SNP	REF	SNP	SNP	REF	REF	SNP	SNP	DIF	SNP	SNP	SNP	DIF	REF	REF	REF	REF	REF	DIF	SNP	REF	REF	SNP	SNP	SNP	REF	ND	DIF	REF	REF
chr2H	27512171	A	G	SNP	SNP	SNP	SNP	REF	REF	REF	SNP	SNP	SNP	SNP		SNP	REF	SNP	REF	REF	ND	REF	REF	SNP	SNP	REF	REF	REF	REF	REF	REF	REF	REF	SNP	SNP	SNP	SNP	REF	REF	ND	REF	REF	REF	REF	REF	REF	REF	SNP	SNP
chr2H	28524769	G	A		ND		REF	REF	ND	ND				ND	REF		REF			REF		SNP			ND	SNP	SNP	REF			SNP	SNP	REF		ND	REF	REF	REF				REF	REF	REF	REF	REF	ND	ND
chr2H	28525009	G	A			SNP	SNP	REF	ND	REF	SNP		SNP		SNP	SNP	REF	SNP	DIF		DIF	REF		SNP	SNP	DIF	REF	SNP	REF	ND	DIF	REF	REF	SNP	SNP	SNP	SNP	REF				SNP	SNP		SNP	SNP	SNP		SNP
chr2H	28525179	G	A			REF	ND	REF		REF	REF	REF	REF	REF	REF	REF	REF	REF	SNP	ND	REF			REF	REF	SNP	SNP	REF				SNP	REF	DIF	REF	REF	REF	REF	ND	ND	REF	REF	REF		REF	REF	REF	REF	REF
chr2H	28666630	G	A	SNP		SNP	SNP	REF	REF	REF	SNP	SNP	SNP	REF	SNP	REF	REF	REF	REF	REF	REF	REF	REF	SNP	REF	REF	REF	REF	REF	REF	REF	REF	REF	SNP	SNP	DIF	REF	REF	REF	REF	REF	REF	REF	REF	REF	REF	REF	REF	SNP
chr2H	28685506	C	T	SNP	SNP	SNP	SNP	REF	REF	REF	SNP	SNP	SNP	REF	SNP	REF	REF	REF	REF	REF	REF	REF	REF	SNP	REF	REF	REF	REF	REF	REF	REF	REF	REF	SNP	SNP	SNP	REF	REF	REF	REF	REF	REF	REF	REF	REF	REF	REF	REF	SNP
chr2H	28685587	C	T	REF	REF	REF	REF	REF	REF	REF	REF	REF	REF	REF	REF	REF	REF	REF	DIF	REF	REF	SNP	SNP	REF	REF	SNP	SNP	REF	SNP	SNP	DIF	SNP	REF	REF	REF	REF	REF	REF	REF	REF	REF	REF	REF	REF	REF	REF	REF	REF	REF
chr2H	29040596	C	T	REF	REF	REF	REF	REF	REF	REF	REF	REF	REF	SNP	REF	SNP	REF	SNP	DIF	SNP	REF	SNP	SNP	REF	SNP	SNP	SNP	REF	SNP	SNP	SNP	SNP	REF	REF	REF	REF	SNP	REF	SNP	REF	REF	SNP	SNP	SNP	REF	SNP	REF	SNP	DIF
chr2H	29040814	C	T	REF	REF	REF	REF	REF	REF	REF	REF	REF	REF	SNP	REF	SNP	REF	SNP	DIF	SNP	REF	SNP	SNP	REF	SNP	SNP	SNP	REF	SNP	SNP	SNP	SNP	REF	REF	REF	REF	SNP	REF	SNP	REF	REF	SNP	SNP	SNP	REF	ND	REF	SNP	REF
chr2H	29041435	A	G	ND	SNP	SNP	SNP	REF	REF	REF	SNP	SNP	SNP	REF	SNP	REF	REF	REF	REF	REF	REF	REF	REF	SNP	REF	REF	REF	REF	REF	REF	REF	REF	REF	SNP	SNP	SNP	REF	REF	REF	REF	REF	REF	REF	REF	REF	REF	REF	REF	SNP
chr2H	29127527	GGAA	G	REF	REF	REF	REF	SNP		SNP	REF	REF	ND	SNP	REF	SNP	SNP	SNP	SNP	SNP	SNP	SNP	SNP	REF	SNP	SNP	SNP	REF	SNP	SNP	SNP	SNP	SNP	REF	REF	REF	SNP	SNP	SNP	SNP	REF	SNP	SNP	SNP	REF	SNP	REF	SNP	REF
chr2H	29311441	C	CT	SNP	SNP	SNP	SNP	REF	REF	REF	REF	SNP		SNP	SNP	SNP	REF	SNP	DIF	SNP	REF	REF	REF	SNP	SNP	REF	DIF	REF	REF	REF	REF	REF	REF	SNP	SNP	SNP	SNP	REF	SNP	REF	REF	SNP	SNP	SNP	REF	SNP	REF	SNP	SNP
chr2H	29623376	C	T	ND	ND	SNP	SNP	REF	REF	REF	ND	ND	ND	ND	ND	ND	REF	ND	REF	SNP	REF	REF	REF	DIF	DIF	REF	REF	REF	REF	REF	REF	REF	REF	DIF	DIF	SNP	ND	REF	SNP	REF	REF	SNP	ND	ND	REF	SNP	REF	ND	SNP
chr2H	29623448	T	C	SNP	ND	ND	SNP	REF	REF	REF	DIF	ND	ND	SNP	SNP	SNP	REF	SNP	REF	ND	REF	REF	REF	SNP	DIF	REF	REF	REF	REF	REF	REF	REF	REF	DIF	SNP	ND	ND	REF	SNP	REF	REF	ND	ND	SNP	REF	SNP	REF	ND	SNP
chr2H	29843322	G	A	SNP	SNP	REF	REF	REF	REF	REF	SNP	SNP	SNP	SNP	SNP	SNP	REF	SNP	DIF	SNP	REF	REF	REF	SNP	SNP	REF	REF	REF	REF	REF	REF	REF	REF	SNP	SNP	SNP	SNP	REF	SNP	REF		SNP	SNP		REF	SNP	REF	SNP	SNP
chr2H	29991647	C	T		SNP	SNP	SNP		SNP	SNP	REF	SNP					SNP	REF	REF		SNP	SNP	REF	SNP	REF	SNP	REF	SNP	REF			SNP	SNP		SNP		REF	SNP	REF			REF	REF		SNP	REF	SNP	REF	SNP
chr2H	29991817	T	C	SNP	SNP	SNP	SNP	SNP	SNP	SNP	REF	SNP	SNP	REF	SNP	REF	SNP	REF	DIF	REF	SNP	SNP	REF	DIF	REF	SNP	REF	SNP	REF	REF	SNP	SNP	SNP	SNP	SNP	SNP	REF	SNP	REF	ND	SNP	REF	REF	REF	SNP	REF	DIF	REF	SNP
chr2H	30096616	A	G	SNP	SNP	SNP	SNP	SNP	SNP	SNP	REF	SNP	SNP	REF	SNP	REF	SNP	REF	DIF	REF	SNP	SNP	REF	SNP	REF	SNP	REF	SNP	REF	REF	SNP	SNP	SNP	SNP	SNP	SNP	REF	SNP	REF	REF	SNP	REF	REF	REF	SNP	REF	SNP	REF	SNP
chr2H	30899368	C	CGAT	SNP	SNP	SNP	SNP	REF	SNP	REF	REF	SNP	SNP	REF	SNP	REF	REF	REF	REF	SNP	REF	REF	REF	DIF	DIF	REF	REF	REF	REF	REF	REF	REF	REF	SNP	SNP	SNP	REF	REF	SNP	REF	REF	SNP	SNP	SNP	REF	SNP	REF	REF	SNP
chr2H	31139839	G	A	SNP	ND	SNP	SNP	SNP	SNP	SNP	SNP	SNP	SNP	SNP	SNP	SNP	SNP	SNP	REF	ND	SNP	SNP	REF	DIF	REF	SNP	REF	REF	DIF	DIF	SNP	SNP	SNP	SNP	SNP	SNP	SNP	SNP	REF	REF		REF		ND	REF	REF	REF	SNP	SNP
chr2H	31213333	A	C	REF	REF	REF	REF	REF	REF	SNP	REF	REF	REF	REF	REF	REF	SNP	REF	REF	SNP	SNP	SNP	REF	REF	SNP	SNP	REF	REF	REF	REF	DIF	SNP	SNP	REF	REF	REF	REF	SNP	SNP	REF	REF	SNP	SNP	ND	REF	SNP	REF	REF	REF
chr2H	31555153	AGGC	A	SNP		SNP		SNP		REF		SNP	ND			SNP	REF	SNP	REF	REF	REF	REF	REF		REF	REF	REF	DIF	REF	DIF	DIF	REF	REF	SNP	SNP	SNP	SNP	REF	REF	ND	REF	REF	REF	REF	REF	REF	DIF	SNP	SNP
chr2H	31555741	T	C	SNP		SNP		SNP	SNP		SNP	SNP	SNP	SNP			SNP		REF	SNP	SNP	SNP	REF		SNP	SNP	REF	REF	REF	REF	SNP	SNP	SNP	SNP	SNP	SNP		SNP	SNP		REF		SNP	SNP	ND		REF		SNP
chr2H	31563323	T	G	SNP	SNP	SNP	SNP	SNP	SNP	SNP	SNP	SNP	SNP	SNP	SNP	SNP	SNP	SNP	DIF	SNP	SNP	SNP	REF	SNP	DIF	SNP	REF	REF	REF	REF	SNP	SNP	SNP	SNP	DIF	SNP	SNP	SNP	SNP	REF	REF	SNP	SNP	SNP	REF	SNP	REF	SNP	SNP
chr2H	31696954	A	T		ND	ND	REF	REF			REF			REF		REF		REF	SNP		SNP	SNP	REF	REF	SNP	SNP	REF	REF	REF	REF	SNP	SNP	SNP	REF	REF	REF	REF	SNP		ND		SNP	SNP		REF	SNP	DIF	REF	DIF
chr2H	31756959	C	A		REF	REF	REF	REF			REF	REF	REF	REF	REF		SNP					SNP	SNP	REF		SNP	SNP	SNP		SNP			SNP	REF	REF	REF	REF	SNP		SNP	SNP	SNP	SNP	SNP	SNP		SNP
chr2H	31757130	A	G		ND	REF	REF		REF	SNP	REF	REF	ND	REF	REF	ND		REF			SNP	SNP	SNP	ND		SNP	SNP	SNP		SNP	SNP	SNP			REF		REF	SNP		SNP	SNP	SNP	SNP	SNP	SNP	SNP	SNP	REF
chr2H	31757900	T	A			ND	REF	REF	REF		DIF	REF	REF	REF	REF	ND	SNP	ND				SNP	ND	REF		SNP	REF	REF	REF	REF	DIF		SNP	ND	REF	DIF	REF	SNP	SNP	REF	REF	SNP	SNP	SNP	REF	SNP	DIF	REF	REF
chr2H	32543410	G	A	REF	REF	REF	REF	REF	REF	REF	REF	REF	REF	REF	REF	REF	ND	REF	REF	REF	SNP	REF	SNP	REF	REF	REF	SNP	REF	SNP	SNP	DIF	REF	ND	REF	DIF	REF	REF	REF		SNP	REF	REF	REF	REF	REF	REF	REF	REF	REF
chr2H	34487669	C	T	SNP	SNP	SNP	SNP	SNP	SNP	SNP	REF	SNP	SNP		SNP	REF	ND	REF	REF	ND	REF	REF	SNP	SNP	REF	REF	SNP	REF	SNP	SNP	REF	REF	REF	DIF	SNP	SNP	REF	REF	REF	SNP		REF	REF	REF	REF		REF	REF	SNP
chr2H	34488171	C	T	SNP	SNP	SNP	SNP	SNP	SNP	SNP	REF	SNP	SNP	REF	SNP	ND	REF		REF	REF	REF	REF	SNP	SNP	REF	DIF	SNP	REF	SNP	SNP	REF	REF	REF	SNP	SNP	SNP	REF	REF	REF	SNP	REF				REF		REF	REF	SNP
chr2H	34878376	A	G	SNP	SNP	SNP	SNP	SNP	SNP	SNP	SNP	SNP	SNP	SNP	SNP	SNP	SNP	SNP	SNP	REF	SNP	SNP	REF	DIF	SNP	DIF	REF	REF	REF	REF	DIF	SNP	SNP	SNP	SNP	SNP	SNP	DIF	REF	REF	SNP	REF	REF	REF	ND	SNP	SNP	SNP	SNP
chr2H	35065799	C	T									SNP	SNP			REF		REF	DIF		REF	REF	REF	SNP	SNP	REF	REF	REF	REF	REF	DIF	REF		SNP	SNP	SNP	REF	REF	REF		REF	REF	REF				REF		SNP
chr2H	35442052	G	A	ND	SNP	ND	SNP	SNP		SNP	SNP		SNP	SNP	SNP	SNP	REF	SNP	REF	REF	REF	DIF	REF	SNP	REF	REF	REF	REF	REF	REF	REF	DIF	REF	SNP	SNP	HET	SNP	REF	REF	REF	SNP	REF	REF	REF	SNP	SNP	SNP	SNP	SNP
chr2H	35769665	C	CACGT	SNP		SNP		REF	SNP	SNP	SNP	SNP	HET	SNP	SNP	SNP	ND	SNP	DIF	REF	REF	REF	REF	SNP	REF	REF	REF	REF	REF	REF	REF	REF	REF	SNP	SNP	SNP	SNP	REF	REF	REF	REF	REF	REF	REF	REF	SNP	REF		SNP
chr2H	36336835	C	T		REF	REF	ND	REF	REF	REF	SNP	REF	ND	REF	REF	REF	REF	REF	DIF	REF	REF	ND	SNP	REF	DIF	REF	REF	REF	SNP	SNP	REF	REF	REF	REF	REF	REF	REF	REF	REF	SNP	REF	REF	REF	HET	REF	REF	REF	REF	REF
chr2H	37030502	A	G				REF		REF	REF	SNP		REF	SNP						SNP		SNP	SNP	REF	REF	SNP	SNP	SNP	SNP	SNP	SNP		ND	REF	REF	REF		SNP	SNP		SNP	SNP	SNP			REF	SNP	SNP	REF
chr2H	37203570	T	C	REF	REF	REF	REF	SNP	REF	REF	SNP	REF	REF	SNP	REF	SNP	SNP	SNP	SNP	ND	SNP	SNP	SNP	REF	REF	SNP	SNP	SNP	DIF	SNP	SNP	SNP	SNP	REF	REF	REF	SNP	SNP	SNP	SNP	ND	SNP	SNP	SNP	SNP	REF	SNP	SNP	REF
chr2H	37203715	G	A	REF	REF	REF	REF	ND	REF	REF	SNP	REF	REF	SNP	REF	SNP	SNP	SNP	DIF	SNP	SNP	SNP	DIF	REF	REF	DIF	SNP	DIF	SNP	SNP	SNP	SNP	SNP	REF	REF	REF	SNP	SNP	SNP	SNP	SNP	SNP	SNP	SNP	SNP	REF	DIF	SNP	REF
chr2H	37204389	C	A	REF	REF	REF	REF	SNP	REF	REF	SNP	REF	REF	SNP	REF	SNP	SNP	SNP	SNP	SNP	SNP	SNP	SNP	REF	REF	SNP	SNP	SNP	SNP	SNP	SNP	SNP	SNP	REF	REF	REF	SNP	SNP	SNP	SNP	SNP	SNP	SNP	SNP	SNP	REF	SNP	SNP	REF
chr2H	37204742	C	T	REF	REF	REF	REF		REF	ND	SNP		REF	SNP	REF	SNP			DIF	SNP	SNP	SNP		REF	REF	SNP	SNP	SNP	SNP	SNP	SNP	SNP	SNP	REF	REF	REF			SNP		SNP	SNP	SNP	SNP	SNP	REF	SNP		REF
chr2H	38080745	A	G	REF	REF	REF	REF	SNP	REF	ND	REF	REF	REF	SNP	REF	SNP	SNP	SNP	REF		SNP	SNP	SNP	DIF	REF	SNP	SNP	SNP	SNP	SNP	SNP	SNP	DIF	REF	REF	REF	SNP	SNP	SNP	SNP	SNP	SNP		SNP	SNP	REF	SNP	SNP	REF
chr2H	38082348	C	T	REF	REF	REF	REF	SNP	REF	REF	REF	REF	REF	SNP	REF	SNP	SNP	SNP	SNP	SNP	SNP	SNP	SNP	REF	REF	SNP	SNP	SNP	SNP	SNP	SNP	SNP	SNP	REF	REF	REF	SNP	SNP	SNP	SNP	SNP	SNP	SNP	SNP	SNP	REF	SNP	SNP	REF
chr2H	38082705	G	A	REF	REF	REF	REF	REF	REF	REF	REF	REF	REF	SNP	REF	SNP	REF	SNP	REF	SNP	REF	SNP	SNP	REF	REF	SNP	REF	SNP	REF	REF	DIF	SNP	REF	REF	REF	REF	SNP	REF	SNP	SNP	SNP	SNP	SNP	SNP	SNP	REF	SNP	SNP	REF
chr2H	38133218	T	C	REF		REF	REF	SNP			SNP			REF	ND	ND		ND	HET	ND	SNP	REF	REF	REF	SNP	REF		REF	SNP	SNP	REF	REF	SNP	REF		REF	REF		REF		REF	ND		ND	REF	REF		REF	REF
chr2H	38245027	T	A	REF	ND	ND		REF	ND	REF	ND				ND	REF			DIF		REF	SNP	SNP	REF	REF	SNP	REF	REF	REF	REF	SNP	SNP		DIF	REF	REF		REF	REF	SNP			REF	REF	REF	REF	ND	REF	REF
chr2H	38249086	C	T	SNP	SNP	SNP	SNP	REF	REF	SNP	REF	SNP	SNP	REF		REF	REF	REF	REF	REF	REF	REF	REF	SNP	REF	REF	REF	REF	REF	REF	REF	REF	REF	SNP	SNP	SNP	REF	REF	REF	REF	REF		REF	REF	REF	SNP	REF	ND	SNP
chr2H	38367501	A	G	REF	REF	REF	REF	SNP	SNP	REF	SNP	REF	REF	REF	REF	REF		REF	REF	REF	SNP	SNP	SNP	REF	SNP	SNP	SNP	REF	SNP	SNP	SNP	SNP	SNP	REF	REF	REF	REF	SNP	REF	SNP	REF	ND	REF	REF	REF	REF	REF	REF	DIF
chr2H	38578621	C	G								REF	SNP		ND					SNP	REF	REF		REF	SNP	REF	ND	REF	REF	REF		ND	REF	REF		SNP	SNP	REF			ND	REF			REF	ND	SNP		REF	SNP
chr2H	39242049	A	T	SNP	SNP	SNP	SNP	SNP	SNP	SNP	SNP	SNP	SNP	REF	SNP	REF	SNP	REF	DIF	REF	SNP	SNP	REF	SNP	SNP	SNP	SNP	REF	SNP	SNP	SNP	SNP	REF	DIF	SNP	SNP	REF	REF	REF	REF	REF	REF		REF	REF	SNP	REF	REF	SNP
chr2H	39243538	A	G	SNP	SNP	SNP			SNP		SNP	SNP		ND	SNP	REF	SNP	REF	SNP	REF	SNP	SNP	REF	SNP	SNP	SNP	SNP	REF	SNP	SNP	SNP	SNP	REF	SNP	SNP	SNP	REF	REF	REF	REF	REF		REF	REF	REF		DIF	REF	SNP
chr2H	39243662	T	C	REF	REF	REF	REF	SNP	SNP		SNP	ND	REF		REF	REF	SNP	REF	REF	ND	SNP	SNP	REF			SNP	SNP	REF	SNP	SNP	SNP	SNP	REF	REF	DIF	REF	REF	REF		REF		REF		REF	REF		REF	REF	DIF
chr2H	39525730	C	T	ND	SNP	SNP	SNP	SNP	SNP	SNP	SNP		SNP	REF		REF	SNP		REF			SNP	DIF		SNP	SNP	SNP	REF	SNP	SNP		SNP	REF		SNP	SNP	REF	REF	REF	REF	REF	REF	REF	REF	REF	SNP	REF	REF	SNP
chr2H	40107998	C	T	SNP	SNP	SNP	SNP	REF	SNP	SNP	REF	SNP	SNP	REF	SNP	REF	REF	REF	REF	REF	REF	REF	REF	SNP	REF	DIF	REF	DIF	DIF	REF	DIF	REF	REF	SNP	SNP	SNP	REF	REF	REF	REF	REF	REF	REF	REF	REF	SNP	DIF	REF	DIF
chr2H	40108061	G	A	SNP	SNP	SNP	SNP	REF	SNP	SNP	REF	SNP	SNP	SNP	SNP	SNP	REF	SNP	SNP	SNP	REF	REF	REF	SNP	REF	DIF	REF	SNP	DIF	REF	REF	REF	REF	SNP	SNP	SNP	SNP	REF	SNP	REF	SNP	SNP	SNP	SNP	SNP	SNP	SNP	SNP	SNP
chr2H	40287506	C	G	SNP	SNP	SNP	SNP	REF	SNP	SNP	REF	SNP	ND	REF	SNP	REF	REF	REF	REF	REF	REF	REF	REF	SNP	REF	REF	REF	REF	REF	REF	REF	REF	REF	DIF	SNP	SNP	REF	REF	REF	REF	REF	REF	REF	REF	REF	SNP	REF	REF	SNP
chr2H	40852016	G	T	SNP	SNP	SNP	SNP	REF	SNP	SNP	REF	SNP	SNP	REF	SNP	REF	REF	REF	REF	REF	REF	REF		SNP	REF	REF	REF	REF	REF	REF	REF	REF	REF	SNP	SNP	SNP	REF	ND	REF	REF	REF	REF	REF	REF	REF	SNP	REF	REF	SNP
chr2H	41250898	G	C	REF	REF	REF	REF	SNP	REF	REF	SNP	REF	REF	REF	REF	REF	SNP	REF	DIF	REF	SNP	SNP	SNP	REF	SNP	SNP	SNP	REF	SNP	SNP	SNP	SNP	SNP	REF	REF	REF	REF	SNP	REF	SNP	REF	REF	REF	REF	REF	REF	REF	REF	REF
chr2H	42198973	G	C	SNP		SNP	SNP	REF	SNP	SNP		SNP	SNP	ND	SNP	SNP	REF			SNP	REF	REF	REF	SNP	REF	REF	REF	SNP	REF	REF	REF	DIF	DIF	SNP			SNP	REF		REF	SNP		SNP	SNP	SNP	SNP	SNP	SNP	SNP
chr2H	42238158	C	T	ND	SNP	ND	ND	REF	SNP	SNP	REF	ND	SNP	ND	ND	SNP	REF	SNP	DIF	ND	REF	REF	REF	DIF	REF	REF	REF	ND	REF	REF	REF	REF	REF	DIF	ND	ND	SNP	REF	SNP	REF	ND	ND	ND	ND	ND	ND	SNP	SNP	DIF
chr2H	42674262	C	A	SNP	SNP			ND		SNP	REF	SNP	SNP			SNP	REF	SNP	DIF	SNP	REF	REF	REF	SNP	ND	REF	ND	SNP	REF		DIF	REF	DIF	SNP	SNP	SNP	SNP	REF		REF	SNP			SNP	ND				HET
chr2H	42674601	G	C	SNP				SNP	SNP				SNP	SNP		SNP			SNP	SNP	SNP	SNP	DIF	SNP	REF	SNP	SNP	SNP	SNP	SNP	SNP	SNP	REF	SNP	SNP	SNP	SNP		SNP	REF	SNP	SNP		SNP	SNP	SNP		SNP	SNP
chr2H	42963020	GCT	G	SNP	SNP	SNP	SNP	REF	SNP	SNP	REF	SNP	ND	SNP	SNP	SNP	REF	SNP	DIF	SNP	REF	REF	REF	SNP	REF	REF	REF	SNP	REF	REF	REF	REF	REF	SNP	SNP	DIF	SNP	REF	SNP	REF	SNP	SNP	SNP	SNP	SNP	SNP	SNP	SNP	SNP
chr2H	42963669	C	G	SNP	SNP	SNP	SNP	ND	SNP	SNP	REF			SNP	SNP				HET		REF	REF	SNP	SNP	REF	REF	REF	SNP	REF	REF	REF	REF	SNP	SNP	SNP	SNP	SNP	REF	SNP		SNP	SNP	SNP		SNP	SNP	SNP		SNP
chr2H	43253769	A	G	SNP	SNP	SNP	SNP	REF	SNP	SNP	REF	SNP	SNP	SNP	SNP	SNP	REF	SNP	HET		REF	REF	SNP	SNP	SNP	REF	REF	SNP	REF	REF	REF	REF	SNP	SNP	SNP	SNP	SNP	DIF	SNP		SNP	SNP	SNP	SNP	SNP	SNP	DIF	SNP	SNP
chr2H	44361454	T	G	REF	REF	REF	REF	SNP	REF	REF	SNP	REF	REF	REF	REF	REF	SNP	REF	DIF	REF	SNP	SNP	SNP	REF	REF	SNP	SNP	REF	SNP	SNP	SNP	SNP	REF	REF	REF	REF	REF	REF	REF	REF	REF	REF	REF	REF	REF	REF	REF	REF	REF
chr2H	44361847	G	A	REF	REF	REF	REF	SNP	REF	REF	SNP	REF	REF	SNP	REF	SNP	SNP	SNP	DIF	SNP	SNP	SNP	SNP	REF	SNP	SNP	SNP	SNP	SNP	SNP	SNP	SNP	SNP	REF	REF	REF	SNP	SNP	SNP	SNP	REF	SNP	SNP	SNP	REF	REF	REF	SNP	REF
chr2H	44383423	C	A	REF			REF		ND	REF	SNP	ND	REF	REF	REF	REF		REF	DIF	REF	SNP	SNP	SNP	REF	REF	SNP	SNP	REF	SNP	HET	SNP	SNP	SNP	DIF	REF	REF	REF	SNP		SNP	REF		REF		REF		REF	REF	ND
chr2H	44862376	A	G		ND	ND	ND				SNP		REF		REF				REF			SNP	SNP	REF	SNP		SNP	SNP		SNP	SNP	SNP	SNP	REF	REF	REF	SNP	SNP		SNP			SNP			ND	DIF		REF
chr2H	45848482	C	A	ND	REF	ND	ND	ND	REF	REF	REF	REF	REF		REF	REF	ND	REF	REF	REF	REF	REF	ND		SNP	REF	REF		REF	REF	REF	REF	SNP	REF		ND	ND				SNP	ND			SNP	REF	SNP	ND	ND
chr2H	45848673	C	T		REF	ND	REF		REF	ND	SNP	REF	ND	ND	ND	REF	ND		ND	REF	REF		REF	REF	SNP	REF	REF	ND		REF	REF	REF	SNP	REF	REF	REF	REF	REF			SNP	REF		REF	SNP	REF	SNP		REF
chr2H	46149631	C	T	SNP	SNP	SNP	SNP	REF	SNP	SNP	REF	SNP	SNP	REF	SNP	REF	REF	REF	REF	REF	REF	REF	REF	SNP	REF	REF	REF	REF	REF	REF	REF	REF	REF	SNP	SNP	SNP	REF	REF	REF	REF	REF	REF	REF	REF	REF	SNP	REF	REF	SNP
chr2H	46150174	A	G	REF	REF	REF	REF	REF	REF	REF	SNP	REF	REF	REF		REF	REF	REF	REF	REF	REF	REF	DIF	REF	SNP	REF	REF	REF	REF	REF	DIF	REF	SNP	DIF	REF	REF	REF	REF	REF	SNP	SNP	REF	REF		SNP	REF	SNP	REF	DIF
chr2H	46418172	AAGAAAC	A	REF	REF	REF	ND	SNP	REF	REF	REF	SNP	SNP	REF	SNP	REF	SNP	REF	DIF	REF	SNP	REF	REF	SNP	REF	REF	REF	REF	REF	REF	REF	DIF	REF	REF	DIF	REF	REF	SNP	REF	REF	ND	REF	REF	REF	REF	SNP	DIF	REF	REF
chr2H	46418236	C	T	REF	REF	REF	ND	REF	REF	REF	SNP	REF	REF	REF	REF	REF	REF	REF	DIF	REF	REF	SNP	SNP	REF	SNP	SNP	SNP	REF	SNP	SNP	SNP	SNP	SNP	REF	DIF	REF	REF	REF	REF	SNP		REF	REF	ND	SNP	REF	SNP	REF	REF
chr2H	46419810	G	T	REF	REF	REF	REF	SNP		REF	DIF	SNP	SNP	REF	SNP	REF	SNP	REF	REF	REF	DIF	REF		DIF	REF	REF	ND	REF	REF	ND	REF	REF	ND	REF	REF	REF	REF	SNP	REF		REF	REF	ND	REF	REF	SNP	ND	REF
chr2H	46853670	G	C	REF	REF	REF	REF	SNP	REF	SNP	SNP	SNP	SNP	REF	SNP	REF	SNP	REF	REF	REF	SNP	REF	REF	SNP	SNP	REF	REF	REF	DIF	REF	DIF	REF	REF	REF	REF	REF	REF	SNP	REF	REF	SNP	REF	REF	REF	SNP	SNP	SNP	REF	REF
chr2H	47287306	T	C	REF	REF	REF	REF	SNP	REF		HET	SNP	SNP	REF	SNP	REF	SNP	REF	REF	REF	SNP	SNP	SNP	SNP	SNP	SNP	SNP	REF	SNP	SNP	SNP	SNP	SNP	REF	DIF	REF	REF	SNP	REF	SNP	SNP	REF	REF	REF	SNP	SNP	SNP	REF	REF
chr2H	47287396	G	T	REF	REF	REF	REF	SNP	REF		HET	SNP	SNP	REF	SNP	REF	SNP	REF	REF	REF	SNP	SNP	SNP	SNP	SNP	SNP	SNP	REF	SNP	SNP	SNP	SNP	SNP	REF	DIF	REF	REF	SNP	REF	SNP	SNP	REF	REF	REF	SNP	SNP	SNP	REF	REF
chr2H	47507205	A	G		REF	REF	REF	SNP	REF	SNP	SNP	SNP		REF	SNP	REF	SNP	REF		REF	SNP	SNP			SNP	SNP	SNP	REF	SNP		SNP	SNP	SNP		REF	REF	REF	SNP	REF	SNP		REF	REF	REF	SNP	SNP	SNP	REF
chr2H	47577265	A	G		REF	REF	REF	SNP	REF	SNP	REF	REF	REF	REF	SNP		SNP	REF			SNP	REF			REF	REF		REF		REF	REF		REF		REF	REF		SNP		REF		REF	ND	REF	REF	SNP	REF	REF
chr2H	47577445	G	A		REF	REF	REF	SNP	REF	SNP	REF	REF	REF	REF	SNP	REF	SNP	REF			SNP				ND		ND	REF	REF		REF	ND	REF	REF			REF	SNP	REF		REF	ND	REF		REF	SNP	REF	ND
chr2H	47578249	C	G		REF	REF	REF	SNP	ND	SNP	REF	ND	REF		SNP		SNP				SNP	REF			REF	REF	REF	REF	REF		REF	REF	REF	REF	REF			SNP		REF			REF		REF	SNP		REF
chr2H	47633277	T	C	REF	REF	REF	REF	REF	REF	REF	SNP	SNP	SNP	REF	REF	REF	REF	REF	REF	REF	REF	SNP	SNP	REF	SNP	SNP	SNP	REF	SNP	SNP	SNP	SNP	SNP	REF	REF	REF	REF	REF	REF	SNP	SNP	REF	REF	REF	SNP	REF	SNP	REF	REF
chr2H	48195375	T	C			REF	REF	REF		REF	SNP	SNP	SNP	ND	REF		ND		REF		REF	SNP	SNP	REF	SNP	SNP	SNP	REF	SNP	SNP	SNP	SNP	SNP	REF	REF	REF	REF	REF		SNP		REF	REF	REF	SNP	REF	SNP	REF	REF
chr2H	48196907	A	T	ND		ND		REF					SNP	REF		REF	ND		REF	REF	REF	SNP	SNP				SNP	REF		SNP	SNP	SNP	SNP	REF	REF	DIF	REF	REF	REF		SNP	REF		REF	SNP	REF	SNP		REF
chr2H	48261350	G	A	ND	ND	REF		ND		ND	SNP			REF	REF		ND	REF	REF	ND	REF	SNP	SNP	REF	SNP	SNP		REF	SNP	SNP	SNP	SNP	SNP	ND	REF	REF	REF	REF	REF		SNP	REF	REF	REF	SNP	REF	SNP		REF
chr2H	48896294	G	T	REF	REF	REF	REF	REF	REF	REF		SNP				REF	REF	REF	REF	REF	REF		SNP	REF	SNP		SNP		SNP		SNP			REF	ND				REF	SNP		REF		REF	SNP	ND	SNP	REF
chr2H	48987415	T	C	REF	REF	REF	REF	REF		REF	REF	SNP	SNP	REF		REF		REF	REF	REF	REF	SNP	SNP	DIF	DIF	SNP	SNP	REF	SNP		SNP		SNP	REF	REF	REF	REF	REF	REF		SNP	REF	REF	ND		REF		REF	REF
chr2H	49151567	A	G	REF	REF	REF	REF	REF	REF	REF	SNP	SNP	SNP	REF	REF	REF	REF	REF	REF	REF	REF	SNP	SNP	REF	SNP	SNP	SNP	REF	SNP	SNP	SNP	SNP	SNP	REF	REF	REF	REF	REF	REF	SNP	SNP	REF	REF	REF	SNP	REF	SNP	REF	REF
chr2H	49163450	T	C	REF	REF	REF	REF	REF	REF	REF	SNP	SNP	SNP	REF	REF	REF	REF	REF	REF	REF	REF	SNP	SNP	REF	SNP	SNP	SNP	REF	SNP	SNP	SNP	SNP	SNP		REF		REF	REF	REF	SNP	SNP		REF	REF	SNP	REF	SNP	REF	REF
chr2H	49787754	T	C	ND	REF	REF	ND	SNP	ND	SNP	SNP	SNP		REF	REF			REF		REF	SNP	SNP	SNP	SNP	SNP	SNP	SNP	REF	SNP		SNP	SNP	SNP	REF	REF	REF	REF	SNP	ND		SNP	REF			SNP	REF		ND	ND
chr2H	49993685	G	A		REF		ND	SNP	REF	SNP	REF	SNP			ND	ND			ND		SNP	REF	DIF	SNP	DIF	ND	REF	DIF	DIF	ND	REF	REF	REF	REF	REF	REF	REF	SNP	REF	REF	SNP			REF	SNP		SNP		REF
chr2H	49998024	G	A					SNP		SNP	SNP	SNP				ND	SNP		REF	REF	SNP	SNP	SNP	DIF	SNP	DIF	DIF	REF	SNP	SNP	SNP	SNP	DIF	REF	REF	DIF	REF	ND	ND	SNP	SNP	ND			SNP	REF	SNP	REF
chr2H	50231205	G	C	REF	REF		REF							REF	REF		SNP	REF	REF			ND	REF		ND	REF	REF	REF	REF	REF	REF	REF	REF	REF	REF		REF		REF	REF			ND	REF					REF
chr2H	50233680	TTATAA	T	REF	REF	REF	REF	SNP	REF	SNP	DIF	SNP	SNP	REF	REF	REF	SNP	REF	DIF	REF	SNP	REF	REF	DIF	SNP	REF	REF	REF	REF	REF	REF	REF	REF	REF	REF	REF	REF	SNP	REF	REF	SNP	REF	REF	REF	HET	REF	SNP	REF	REF
chr2H	50233759	CGT	C	REF	REF	REF	REF	SNP	REF	SNP	REF	SNP	SNP	REF	REF	REF	SNP	REF	DIF	REF	SNP	REF	REF	DIF	REF	REF	REF	REF	REF	REF	REF	REF	REF	REF	REF	REF	REF	SNP	REF	REF	SNP	REF	REF	REF	HET	REF	SNP	REF	REF
chr2H	50356946	T	C	REF	REF	REF	REF	SNP	REF	SNP	SNP	SNP		REF	ND	REF	SNP	REF	REF	REF	SNP	SNP	SNP	SNP	SNP	SNP	SNP	REF	SNP	SNP	SNP	SNP	SNP	REF	REF	REF	REF	SNP	HET	SNP		REF	REF	REF	SNP	REF	SNP	REF
chr2H	50467663	C	T	REF	REF	REF	REF	SNP	REF		DIF	SNP	SNP	REF	REF	REF	SNP	REF	REF	REF	SNP	REF	REF	SNP	REF	REF	SNP	REF	SNP	SNP	DIF	REF		REF	REF	DIF	REF	SNP		REF	SNP	REF	REF	REF	SNP	REF	SNP	REF	REF
chr2H	50467753	A	G	REF	REF	REF	REF	SNP	REF		DIF	SNP	SNP	REF	REF	REF	SNP	REF	DIF	REF	SNP	REF	REF	SNP	REF	REF	SNP	REF	SNP	SNP	DIF	REF		DIF	REF	DIF	REF	SNP	REF	REF	SNP	REF	REF	REF	HET	REF	SNP	REF	REF
chr2H	50469659	C	T	REF	REF	REF	REF	SNP	REF	SNP	REF	SNP	SNP	REF	REF	REF	SNP	REF	REF	REF	SNP	SNP	SNP	SNP	ND	SNP		REF	SNP	SNP	SNP	SNP	SNP	REF	DIF	REF	ND		REF	SNP		ND	REF		SNP	REF	SNP	REF	DIF
chr2H	50470309	AG	A	REF	REF	REF	REF	SNP	REF	SNP	REF	SNP	SNP	REF	REF	REF	SNP	REF	DIF	REF	SNP	SNP	SNP	SNP	REF	SNP	DIF	REF	SNP	SNP	SNP	DIF	SNP	REF	REF	REF	REF	SNP	REF	SNP	SNP	REF	REF	REF	ND	REF	SNP	REF	REF
chr2H	50516297	G	T	REF	REF	REF	REF	SNP	REF	SNP	REF	SNP	SNP	REF	REF	REF	SNP	REF	DIF	REF	SNP	REF	REF	SNP	REF	REF	SNP	REF	SNP	SNP	REF	REF	REF	REF	REF	REF	REF	SNP	REF	REF	SNP	REF	REF	REF	SNP	REF	SNP	REF	REF
chr2H	50516805	A	C	REF	REF	REF	ND	SNP	REF	SNP	REF	SNP	SNP	REF	REF	REF	SNP	REF	DIF	REF	SNP	SNP	SNP	SNP	REF	SNP	SNP	REF	SNP	SNP	SNP	SNP	SNP	REF	REF	REF	REF	SNP	REF	SNP	SNP	REF	REF		SNP	REF	SNP	REF	REF
chr2H	50937436	A	G	SNP		SNP	SNP	SNP	SNP	SNP	REF	SNP	SNP	SNP		SNP	SNP		HET	SNP	SNP	REF	DIF	SNP		REF	SNP	SNP	SNP	SNP	REF	REF	REF	SNP		SNP		SNP		REF	SNP		SNP		SNP	SNP			SNP
chr2H	51220155	C	T	SNP				ND		ND	REF				REF	ND	REF		REF	ND	REF	REF	DIF	REF	DIF	REF	REF	REF	DIF	REF	REF	REF	REF	SNP	SNP	SNP	REF	REF	REF		SNP		ND	REF				ND	SNP
chr2H	51225031	G	A	REF	REF	REF	REF	SNP	REF	SNP	DIF	REF	REF	SNP	SNP	SNP	SNP	SNP	REF	SNP	REF	REF	REF	DIF	REF	REF	SNP	SNP	SNP	SNP	DIF	REF	REF	REF	REF	REF	SNP	REF	SNP	REF	REF	SNP	SNP	SNP	REF	SNP	REF	SNP	REF
chr2H	51430432	A	T	REF	REF	REF	REF	ND	REF	SNP	REF	REF	REF	SNP		SNP	REF	SNP	ND	SNP	REF	REF	REF	SNP	REF	ND	SNP	SNP		SNP	DIF	REF	ND	ND	ND	REF		DIF	SNP	REF			SNP	SNP	ND		REF	SNP	REF
chr2H	51430646	A	G	REF	REF	REF	REF	REF	REF	SNP	REF	REF	REF	SNP		SNP	REF	SNP	REF	SNP	REF	REF	REF	SNP	REF	REF	SNP	SNP	SNP	SNP	REF	REF	REF	REF	REF	REF	SNP	REF	SNP	REF	REF	SNP	SNP	SNP	REF		REF		REF
chr2H	52368794	G	A	REF		REF		REF	REF	SNP	REF		REF			SNP	REF		REF	SNP	SNP	REF	REF	SNP	REF	REF	SNP		SNP	SNP	REF	REF	REF	REF	REF	REF	SNP	REF	SNP	REF	REF				REF				REF
chr2H	52537528	T	G			SNP	SNP	REF		REF	SNP	SNP		REF	REF	ND	REF	REF					ND			REF	REF		ND		DIF	REF	REF	SNP	SNP	SNP	REF		ND	REF		REF	REF	ND		REF		REF
chr2H	52687612	G	A	SNP		SNP		REF		REF		SNP	SNP	REF	REF	REF	ND	REF	DIF	ND	REF	REF	REF	DIF	SNP	REF	REF	REF	DIF	REF	REF	REF	REF	SNP	SNP	SNP		REF	ND	ND		REF	REF	REF	SNP	REF	SNP	REF	SNP
chr2H	52785479	A	G		REF	ND	REF	REF	ND		SNP		SNP	SNP	SNP	SNP	REF		REF	SNP	SNP	REF	REF	SNP	REF	REF	REF	SNP	REF	REF	REF	REF	REF	REF	REF	REF	SNP	REF		ND	SNP		SNP		SNP		SNP		REF
chr2H	52786703	CTA	C	REF	REF	REF	REF	REF	ND	SNP	SNP	ND	SNP	SNP	SNP	ND	REF	SNP	REF	SNP	SNP	REF	REF	SNP	REF	REF	REF	SNP	REF	REF	REF	REF	REF	REF	REF	REF	SNP	REF		REF	SNP	SNP	SNP	SNP			SNP		REF
chr2H	52787053	T	C	REF	REF	REF		ND	REF	SNP	SNP		SNP				REF		REF	SNP	SNP	REF	REF	SNP	REF	REF	REF	SNP	REF	REF	DIF	REF	REF	REF	DIF	REF	SNP	REF	SNP	REF	SNP	SNP		SNP	SNP	SNP	SNP		DIF
chr2H	52923942	C	G	REF	SNP	REF	REF	SNP	SNP		REF	ND	REF	SNP		SNP	SNP		REF	SNP	REF			SNP	REF	SNP	SNP	SNP			SNP	SNP	SNP	SNP	REF	REF		SNP	SNP	SNP	REF	SNP	SNP	SNP	REF	SNP	REF	SNP	ND
chr2H	52924265	G	A		SNP	REF	REF	ND	SNP	SNP	REF	REF	REF	SNP	SNP	SNP			REF	SNP	REF		SNP		ND	SNP	SNP	SNP	SNP	SNP		SNP		SNP	REF	REF		SNP		SNP	REF	SNP	SNP		REF	SNP	REF	SNP	ND
chr2H	52924696	C	G	ND	SNP	REF	REF	SNP	SNP	SNP	REF	REF	REF	SNP	SNP	SNP	SNP	SNP	DIF	SNP	REF	SNP	SNP	SNP	REF	SNP	SNP	SNP	SNP	SNP	SNP	SNP	SNP	SNP	REF	REF	SNP	SNP	SNP	SNP	REF	SNP	SNP	SNP	REF	SNP	REF	SNP	REF
chr2H	53460780	C	G	REF	SNP		REF	SNP		SNP	SNP		SNP	ND	REF	REF		REF	REF	REF	SNP	SNP	SNP	SNP	REF	SNP	SNP	REF	SNP	SNP	SNP	SNP	SNP	SNP	ND	REF	REF	SNP	ND	SNP	SNP	REF	REF	ND	SNP	REF	SNP	REF	REF
chr2H	53708927	C	T	SNP	SNP	SNP	SNP	SNP	SNP	SNP	SNP	SNP	SNP	REF	REF	REF	SNP	REF	DIF	REF	SNP	REF	SNP	SNP	REF	REF	SNP	REF	SNP	SNP	REF	REF	SNP	SNP	SNP	SNP	REF	SNP	REF	REF	SNP	REF	REF	REF	SNP	REF	SNP	REF	SNP
chr2H	53709228	G	A	SNP	REF	SNP	SNP	REF	REF	REF	SNP	ND	SNP	REF	REF	REF	REF	REF	REF	REF	REF	REF	REF	REF	REF	REF	REF	REF	REF	REF	REF	REF	REF	REF	DIF	SNP	REF	REF	REF	REF	SNP	REF	REF	REF	SNP	REF	SNP	REF	SNP
chr2H	53908573	T	C	SNP	REF	SNP	SNP	REF	REF	REF	SNP	SNP	SNP	REF	REF	REF	REF	REF	REF	REF	REF	REF	REF	REF	REF	REF	REF	REF	REF	REF	REF	REF	REF	REF	SNP	SNP	REF	REF	REF	REF	SNP	REF	REF	REF	ND	REF	DIF	REF	SNP
chr2H	53909119	G	T	SNP	REF	SNP	SNP	REF	REF	REF	DIF	SNP	SNP	REF	REF	REF	REF	REF	REF	REF	REF	REF	REF	DIF	REF	REF	REF	REF	REF	REF	REF	REF	REF	REF	SNP	SNP	REF	REF	REF	REF	SNP	REF	REF	REF	ND	REF	DIF	REF	SNP
chr2H	54416061	C	A		REF	ND	SNP	REF	REF	REF	SNP		SNP	REF	REF	REF	REF	REF	REF	REF	REF	SNP	REF	ND	REF	SNP	REF	REF	REF	ND	SNP	SNP	REF	DIF	SNP	SNP	REF	REF	REF	SNP	SNP	REF	REF	REF	SNP	REF	SNP	REF	DIF
chr2H	54575671	T	C	SNP	REF	SNP	SNP	REF	REF	REF	SNP	SNP	SNP	SNP	SNP	SNP	REF	SNP	DIF	ND	REF	REF	REF	REF	REF	REF	REF	SNP	REF	REF	REF	REF	REF	REF	SNP	SNP	REF	REF	REF	REF	SNP	REF	REF	REF	SNP	SNP	SNP	SNP	SNP
chr2H	54578763	C	T	REF	SNP	REF	REF	SNP	SNP	SNP	REF	REF	REF	REF	REF	REF	SNP	REF	REF	SNP	SNP	SNP	SNP	SNP	SNP	SNP	SNP	REF	SNP	SNP	SNP	SNP	SNP	SNP	REF	REF	SNP	SNP	SNP	SNP	REF	SNP	SNP	ND	REF	REF	REF	REF	REF
chr2H	54582141	G	A	REF	REF	REF	REF	REF	REF	REF	REF	REF	REF	REF	REF	REF	REF	REF	REF	SNP	REF	SNP	REF	REF	SNP	SNP	REF	REF	REF	REF	DIF	SNP	REF	REF	REF	REF	ND	REF	SNP	SNP	REF	SNP	SNP	SNP	REF	REF	REF	REF	REF
chr2H	54789991	G	A	SNP	SNP	SNP	SNP	SNP	SNP	SNP	SNP	SNP	SNP	ND	SNP	SNP	SNP	SNP	DIF	REF	SNP	REF	SNP	SNP	REF	REF	SNP	SNP	SNP	SNP	REF	REF	SNP	SNP	SNP	SNP	REF	SNP	REF	REF	SNP	REF	REF	REF	SNP	SNP	SNP	SNP	SNP
chr2H	54790431	C	T	SNP	SNP	SNP	SNP	SNP	SNP	SNP	SNP	SNP	SNP	SNP	SNP	SNP	SNP	SNP	DIF	REF	SNP	REF	SNP	SNP	REF	REF	SNP	SNP	SNP	SNP	REF	REF	SNP	SNP	SNP	SNP	REF	SNP	REF	REF	SNP	REF	REF	REF	SNP	HET	SNP	SNP	SNP
chr2H	54790743	G	A	SNP	SNP	SNP	SNP	SNP	SNP		SNP	SNP	SNP	SNP		SNP	SNP		DIF	REF	SNP	REF	SNP	SNP	DIF	DIF	SNP	SNP	SNP	SNP	REF	REF	SNP	SNP	SNP	SNP	REF	SNP	REF	REF	SNP	REF		ND	SNP	SNP	SNP	SNP	SNP
chr2H	54790940	C	A	SNP	SNP	SNP		SNP	SNP	SNP	SNP	SNP				SNP	SNP	SNP	REF	REF	SNP	REF	SNP	SNP	REF	REF	SNP	SNP	SNP		REF	REF	SNP	SNP	SNP	SNP		SNP	REF	REF	SNP	REF	REF	REF			SNP	SNP	SNP
chr2H	54791928	A	T	SNP	ND	SNP	SNP	ND	REF	REF	SNP	SNP	SNP			SNP	REF	SNP			REF	DIF	REF	REF	REF	REF	REF	SNP	REF		REF	REF	REF	REF	SNP	SNP	REF	ND	REF	REF		REF	REF	REF		SNP	SNP	SNP	SNP
chr2H	55705791	C	G	SNP		SNP	SNP			ND	SNP			SNP	SNP		ND	SNP	REF		REF	REF	REF	REF	REF	REF	REF	SNP	REF	REF	REF	REF	REF	REF	SNP	SNP	REF	REF	REF	REF		REF	REF		SNP	SNP	SNP	SNP	SNP
chr2H	55711749	A	G	REF	SNP	REF	REF	SNP	SNP	SNP	SNP	SNP	SNP	SNP	SNP	SNP	SNP	SNP	DIF	REF	SNP	SNP	SNP	SNP	REF	SNP	SNP	SNP	DIF	SNP	SNP	SNP	DIF	SNP	DIF	REF	REF	SNP	REF	SNP	SNP	REF	REF	REF	SNP	SNP	SNP	SNP	REF
chr2H	56709351	A	C	REF		REF	REF				SNP	SNP	SNP	SNP	SNP	SNP		SNP	REF	REF					REF			SNP							REF	REF	REF		REF		SNP	REF	REF	REF	SNP	SNP	SNP	SNP	REF
chr2H	57274859	T	C	REF		REF	REF	REF	REF		REF	SNP		REF			REF	REF	REF	REF	REF	SNP	REF	REF	REF	SNP	REF	REF	REF	REF	SNP	SNP	REF	REF	REF	REF		REF	REF	SNP		REF	REF		SNP	REF	SNP	REF	REF
chr2H	57275109	C	T	REF		REF	REF	SNP	SNP	SNP	SNP	SNP	SNP	SNP	SNP	SNP	SNP	SNP	DIF	REF	SNP		SNP	SNP	REF	SNP	SNP	SNP	SNP	SNP	SNP	SNP	SNP	SNP	REF	REF	REF	SNP	REF	SNP			REF	REF	SNP	SNP	SNP	SNP	REF
chr2H	57275228	A	G	REF	SNP	REF	REF	SNP	SNP	SNP	SNP	SNP	SNP	SNP	SNP	SNP	SNP	SNP	DIF	REF	SNP		SNP	SNP	REF	SNP	SNP	SNP	SNP	SNP	SNP	SNP	SNP	SNP	REF	REF	REF	SNP	REF	SNP		REF	REF	REF	SNP	SNP	SNP	SNP	REF
chr2H	57276615	A	G	REF		REF	REF				SNP	SNP	SNP						ND	REF	SNP	SNP		SNP	DIF	SNP	SNP		SNP		SNP	SNP			DIF	DIF	REF		REF		SNP	REF	REF	REF		SNP		SNP	REF
chr2H	57647942	G	A	REF	REF	REF	REF	REF	REF	REF	REF	SNP	SNP	REF	REF	REF	REF	REF	REF	REF	REF	SNP	REF	REF	REF	SNP	REF	REF	REF	REF	SNP	SNP	REF	REF	REF	REF	SNP	REF	REF	SNP	SNP	REF	REF	REF	SNP	REF	SNP	REF	REF
chr2H	57648563	T	G	REF	SNP	REF	REF	SNP	SNP	SNP	SNP	SNP	SNP	SNP	SNP	SNP	SNP	SNP	DIF	REF	SNP	SNP	SNP	SNP	SNP	SNP	SNP	SNP	SNP	SNP	SNP	SNP	SNP	SNP	REF	REF	SNP	SNP	REF	SNP	SNP	REF	REF	REF	SNP	SNP	SNP	SNP	DIF
chr2H	59026775	A	ATT,ATTT,AT	REF	SNP	REF	REF	HET		HET	DIF			REF		ND		REF	HET	REF	HET		SNP	SNP	REF		DIF	REF	DIF	DIF	DIF	SNP		SNP	REF	REF	SNP		REF	SNP		REF	REF	REF	SNP			REF	REF
chr2H	59029824	C	T	REF	SNP	REF	REF	SNP	SNP	SNP	REF	SNP	SNP	REF	REF	REF	SNP	REF	DIF	REF	SNP	SNP	SNP	SNP	REF	SNP	SNP	REF	SNP	SNP	SNP	SNP	SNP	SNP	REF	REF	SNP	SNP	REF	SNP	SNP	REF	REF	REF	SNP	REF	SNP	REF	REF
chr2H	60305048	G	C			ND	ND	SNP	SNP	SNP	SNP		REF	SNP	SNP	SNP	SNP		SNP	SNP	SNP				SNP	SNP	SNP	SNP			SNP	SNP	SNP	SNP	REF	REF	ND		SNP			SNP	SNP	SNP	REF	SNP	ND		REF
chr2H	60369133	C	A	REF	SNP	REF	REF	SNP	SNP	SNP	SNP	REF	REF	SNP	SNP	SNP	SNP	SNP	REF	SNP	SNP	SNP	SNP	SNP	SNP	SNP	SNP	SNP	SNP	SNP	SNP	SNP	SNP	SNP	REF	REF	REF	SNP	SNP	SNP	REF	SNP	SNP	SNP	REF	SNP	REF	SNP	REF
chr2H	60581233	C	A	REF		REF	REF	SNP		SNP	SNP	ND	REF	SNP	SNP	SNP	SNP		SNP		SNP	SNP	SNP	SNP	SNP	SNP	SNP	SNP	SNP	SNP	SNP	SNP	SNP	SNP	REF	REF	REF	SNP		SNP		SNP	SNP		REF	SNP	REF	SNP	REF
chr2H	60649500	T	C	REF	SNP	REF	REF	SNP	SNP	SNP	SNP	REF	REF	SNP	SNP	SNP	SNP	SNP	DIF	SNP	SNP	SNP	SNP	SNP	SNP	SNP	SNP	DIF	SNP	SNP	SNP	SNP	SNP	SNP	REF	REF	REF	SNP	SNP	SNP	REF	SNP	SNP	SNP	REF	SNP	REF	SNP	REF
chr2H	60649729	C	T	REF	SNP	REF	REF	SNP	SNP	SNP	SNP	REF	REF	SNP	SNP	SNP	SNP	SNP	DIF	SNP	SNP	SNP	SNP	SNP	SNP	SNP	SNP	SNP	SNP	SNP	SNP	SNP	SNP	SNP	REF	REF	REF	SNP	SNP	SNP	REF	SNP	SNP	SNP	REF	SNP	REF	SNP	REF
chr2H	60666253	C	T	REF	SNP	REF	REF	SNP	SNP	SNP	SNP	REF	REF	SNP	SNP	SNP	SNP	SNP	DIF	SNP	SNP	SNP	SNP	SNP	SNP	SNP	SNP	SNP	SNP	SNP	SNP	SNP	SNP	SNP	REF	REF	REF	SNP	SNP	SNP	REF	SNP	SNP	SNP	REF	SNP	REF	SNP	REF
chr2H	60668466	G	C	REF		REF	REF	SNP	SNP	SNP	SNP	ND	REF	SNP		SNP	SNP	SNP			SNP	SNP	SNP	SNP	SNP	SNP	SNP	SNP	SNP	SNP	SNP	SNP	SNP	SNP	REF	DIF	REF	SNP	SNP	SNP	REF	SNP	SNP	SNP	REF	SNP	REF	SNP	REF
chr2H	60915833	G	A	REF	SNP	ND	REF	SNP	SNP	SNP		REF	REF		SNP	SNP	SNP			REF	SNP	SNP	SNP	SNP	SNP	SNP	SNP	SNP		SNP	SNP	SNP	SNP	SNP	REF	REF	REF	SNP	REF	SNP	REF	REF	REF	REF	REF	SNP	REF	SNP	REF
chr2H	61071129	T	C		SNP	REF	REF		SNP	SNP		REF	REF	SNP	SNP	SNP	SNP	SNP	REF			SNP				SNP	SNP	SNP	SNP	SNP	SNP	SNP	SNP	SNP	REF	REF	REF	SNP	SNP	SNP		ND	SNP	SNP	ND	SNP		SNP
chr2H	65015995	G	A	REF	SNP	ND		SNP	SNP	SNP	SNP	SNP			SNP	SNP	SNP	SNP	DIF	ND	SNP	SNP	SNP	SNP	SNP	SNP	SNP	SNP	SNP	SNP	SNP	SNP	SNP	SNP	REF	REF		SNP	REF				REF	REF			SNP		REF
chr2H	65917458	T	C	REF	SNP	REF	REF	SNP	SNP	SNP		REF	ND	REF	ND	REF	SNP	REF	REF	SNP	SNP	SNP	SNP	SNP	SNP	SNP	SNP	REF	SNP	SNP	SNP	SNP	SNP	SNP	REF	REF	REF	SNP	SNP		REF	SNP	SNP	SNP	REF	REF	DIF	REF	REF
chr2H	65920011	C	G	REF	SNP	REF	REF	SNP	SNP	SNP	REF	REF	REF	REF	REF	REF	SNP	REF	DIF	SNP	SNP	SNP	SNP	SNP	SNP	SNP	SNP	REF	SNP	SNP	SNP	SNP	SNP	SNP	REF	REF	REF	SNP	SNP	SNP	REF	SNP	SNP	SNP	REF	REF	DIF	REF	REF
chr2H	67018776	G	A	REF		REF		REF	SNP						SNP	REF	SNP	REF	DIF	REF	SNP	SNP	SNP		REF	SNP		REF	SNP		SNP		SNP		REF	REF	REF	SNP		SNP	REF						REF		REF
chr2H	68478986	C	T	REF	SNP	REF	REF	REF	SNP	SNP	REF	REF	REF	REF	SNP	REF	ND	REF	DIF	SNP	SNP	SNP	DIF	SNP	REF	SNP	SNP	REF	SNP	SNP	SNP	SNP	SNP	SNP	REF	REF	SNP	DIF	SNP	SNP	SNP	ND	SNP	SNP	ND	REF	SNP	REF	REF
chr2H	68787660	C	T	REF	SNP	REF	REF	REF	SNP		REF	REF	REF	ND	SNP	REF		REF	REF		SNP	SNP	SNP	SNP	REF	SNP	SNP	DIF	SNP	SNP	SNP	SNP	SNP		REF	REF	SNP	SNP	SNP	SNP	SNP	SNP		SNP	SNP	REF	SNP	REF	REF
chr2H	70298908	G	T			SNP			REF		REF	REF		REF	SNP	REF	SNP	ND	REF	REF	SNP	SNP	SNP	SNP	REF	SNP	SNP	REF	SNP		SNP	SNP	SNP	SNP		SNP	REF	SNP	REF	SNP	REF	REF	REF		REF	ND	REF	REF
chr2H	70576312	T	A	REF	REF	REF	REF	REF	REF	SNP	REF	REF	REF	REF	SNP	REF	SNP	REF	DIF	REF	SNP	SNP	DIF	SNP	REF	SNP	DIF	REF	SNP	SNP	SNP	SNP	SNP	SNP	REF	REF	REF	SNP	REF	SNP	REF	REF	REF	REF	REF	REF	REF	REF	REF
chr2H	70640495	A	C		REF	REF			REF		REF	REF	REF	REF	SNP	REF		ND	HET	REF	SNP	SNP	SNP	SNP	REF	SNP	SNP	REF	SNP	SNP	SNP	SNP	SNP		DIF	REF	REF	SNP	REF	SNP	ND	REF	REF	ND	REF	REF	REF	REF
chr2H	70642559	C	T	REF	REF	REF	REF	REF			DIF		REF	REF	SNP	REF	SNP	ND	HET	ND	SNP	SNP	SNP	SNP	REF	SNP	SNP	REF	SNP	SNP	SNP	SNP	SNP	HET	REF	REF	REF	SNP	REF	SNP	REF	REF	REF	REF	REF	REF	REF	REF	REF
chr2H	71226518	G	T	REF		REF	REF			SNP	REF	REF		REF	SNP	REF		REF	ND		SNP	SNP	SNP	SNP	REF	SNP	SNP	REF	SNP	SNP	SNP	SNP	SNP	SNP	REF	REF	REF	SNP	REF	SNP	REF		REF		REF	REF	REF		REF
chr2H	71227933	C	CTA	ND		ND					REF	REF	REF	REF		REF	SNP	REF	DIF	REF	SNP	SNP	SNP	SNP	REF	SNP	HET			SNP	SNP			SNP	REF	DIF			REF	SNP	REF	ND		REF	REF		REF		REF
chr2H	71249228	T	C	SNP	SNP	SNP	SNP	SNP	REF	REF	SNP	SNP	SNP	SNP	REF	SNP	REF	SNP	REF	SNP	REF	REF	REF	REF	SNP	REF	REF	SNP	REF	REF	REF	REF	REF	REF	SNP	DIF	SNP	REF	SNP	REF	SNP	SNP	SNP	SNP	SNP	SNP	SNP	SNP	SNP
chr2H	71404284	T	G	REF	REF		REF	REF	REF	REF	REF	REF		REF	SNP				REF	REF	ND	SNP	SNP	REF	REF	SNP	REF		REF	REF	SNP	SNP	REF	SNP	REF	REF	REF	REF	ND	SNP	REF	REF			REF		REF	ND	REF
chr2H	71404363	A	C	REF	REF		REF	REF	REF	SNP	REF	ND			SNP		SNP				SNP	SNP	SNP	SNP	REF		SNP	REF	SNP	SNP	SNP	SNP	SNP	SNP	DIF	REF	ND	SNP		SNP	REF	REF			REF		DIF	REF	DIF
chr2H	74525916	C	T	REF	REF		REF	REF	REF	SNP	REF		REF	REF	SNP	REF	SNP		SNP	REF	SNP	SNP	SNP	SNP	DIF	SNP	SNP	REF	SNP	SNP	SNP		SNP	SNP	REF	REF	REF	SNP	REF	SNP	REF	REF	REF		ND	REF		REF	REF
chr2H	75777177	A	T			SNP	SNP	SNP			SNP				REF		ND	SNP	SNP		REF	REF	REF	REF	REF	REF	DIF		REF	REF	DIF	REF	REF	ND		SNP	SNP	REF					SNP		SNP		DIF
chr2H	77883343	A	G	REF	REF	REF	REF	REF	REF	SNP	REF	REF		ND	SNP	REF	SNP		DIF	REF	SNP	SNP	SNP	SNP	REF	SNP	SNP	REF	SNP	SNP	SNP	SNP	SNP	SNP	DIF	REF	ND	SNP	REF	SNP		ND					REF	REF
chr2H	78381667	C	G	REF	REF		REF	REF	ND	SNP	REF		REF		SNP		SNP		DIF		SNP		SNP		REF	SNP	SNP	REF	SNP	SNP	SNP	SNP	SNP	SNP	REF			SNP	REF	SNP		ND	ND		REF		DIF	REF	SNP
chr2H	79421748	T	C			REF	REF	ND	REF	SNP		ND		REF	SNP	REF	SNP		REF	SNP	SNP	SNP	SNP	SNP	REF	SNP	SNP		SNP	SNP	SNP	SNP	SNP	SNP	REF	SNP	REF	SNP	REF	SNP	REF		REF		REF	REF	REF	ND	SNP
chr2H	79456314	G	A		REF	REF	REF	REF	SNP	SNP	REF	REF	REF	REF	SNP	REF	SNP	REF	HET		SNP	SNP	SNP	SNP	SNP	SNP	SNP	REF	SNP	SNP	SNP	SNP	SNP	SNP	REF	SNP	REF	SNP	REF	SNP		REF	REF	REF			DIF	REF	SNP
chr2H	79856127	A	G	REF	REF	REF	REF	REF	REF	SNP	REF	REF	REF	REF	SNP	REF	SNP	REF	DIF	REF	SNP	SNP	SNP	SNP	SNP	SNP	SNP	REF	SNP	SNP	SNP	SNP	SNP	SNP	REF	ND	REF	SNP	REF	SNP	REF	REF	REF	REF	REF	REF	REF	REF	SNP
chr2H	81781272	A	G	SNP	SNP	SNP	SNP	SNP		REF	REF	REF	REF	REF	REF	REF	REF	REF	REF	REF	REF	ND	ND	SNP	SNP	REF	REF	REF	REF	REF	REF	REF	REF	REF	SNP	SNP	REF	REF	REF	REF	REF	REF	REF		SNP		DIF		SNP
chr2H	82493450	T	C	ND	ND	REF	REF	REF	REF	SNP	SNP	SNP		SNP	SNP	SNP	SNP		HET	SNP	SNP	SNP	SNP	REF	REF	SNP	SNP	SNP	SNP	SNP	SNP	SNP	SNP	SNP	REF	REF	SNP	SNP	SNP		ND			SNP		SNP	REF		REF
chr2H	83425245	T	C	REF		REF	REF	REF	REF	SNP		SNP		SNP			SNP		SNP	SNP	SNP	SNP	SNP	REF		SNP	SNP	SNP	SNP	SNP	SNP	SNP	SNP	SNP	REF			SNP	SNP	SNP			SNP		SNP	SNP	REF		REF
chr2H	83425401	A	AG	REF		REF	REF	REF	REF	SNP		SNP		SNP			SNP		SNP	SNP	SNP	SNP	SNP	REF		SNP	SNP		SNP	SNP	SNP	SNP	SNP	SNP	REF			SNP	SNP	SNP						SNP	REF	SNP	REF
chr2H	92181218	G	C			REF	REF		REF	SNP	SNP	SNP			SNP	SNP			HET		SNP		SNP	REF	REF	SNP	SNP	SNP	SNP	SNP	SNP	SNP	SNP	SNP	REF	REF	SNP	SNP	SNP	SNP		SNP			SNP		REF		REF
chr2H	93728619	TGGCGGC	T	REF							SNP	SNP	SNP	REF	ND	REF	SNP	SNP	DIF	HET	SNP	SNP	SNP	SNP		SNP	SNP	REF	SNP	DIF	SNP	SNP	SNP			SNP	REF	SNP	SNP	SNP	REF	SNP	SNP	REF	REF		REF	REF	SNP
chr2H	93828480	C	T	REF	REF	REF	REF	REF	REF	SNP	SNP	SNP	SNP	SNP	SNP	SNP	SNP	SNP	DIF	SNP	SNP	SNP	SNP	REF	REF	SNP	SNP	SNP	SNP	SNP	SNP	SNP	SNP	SNP	REF	REF	SNP	SNP	SNP	SNP	SNP	SNP	SNP	SNP			DIF	ND	REF
chr2H	96160417	GAA	CAA,G	REF	REF	ND	REF	REF	REF	SNP	SNP	SNP	SNP	SNP					SNP		SNP	SNP	SNP	REF	REF	SNP	SNP		SNP		SNP		SNP	SNP	REF	REF	SNP	SNP		SNP	SNP	SNP	SNP		SNP	SNP	REF	SNP	REF
chr2H	96164123	G	GT	REF	REF	REF	REF	REF		SNP	SNP	SNP	SNP	SNP		SNP	SNP	SNP	SNP	SNP	SNP	SNP	SNP	REF	REF	SNP	SNP	SNP	SNP	SNP	SNP	SNP	SNP	SNP	REF	REF	SNP	DIF	SNP	SNP	ND	SNP	SNP		SNP	SNP	DIF	SNP	REF
chr2H	97483591	CG	C	ND	SNP	SNP			REF	ND		SNP	SNP	SNP	ND			SNP	REF	SNP	REF	REF	REF	SNP	REF		REF				REF	REF	REF	REF		SNP	SNP			SNP	SNP		SNP		REF		REF		SNP
chr2H	98126902	A	AT	REF	SNP	SNP	SNP	SNP	REF	REF	SNP	SNP	SNP	SNP	REF	SNP	REF	SNP	REF	SNP	REF	REF	REF	DIF	REF	REF	REF	SNP	REF	REF	REF	REF	REF	REF	SNP	SNP	SNP	REF	SNP	SNP	SNP	SNP	SNP	ND	REF	ND	REF	SNP	SNP
chr2H	98212259	C	CA	REF		SNP	SNP	SNP	REF	REF	SNP	SNP	SNP		REF	SNP	REF	SNP	REF	SNP	REF	REF	REF	SNP	REF	REF	REF	ND	REF	REF	REF	REF	REF	REF	SNP	SNP	SNP	REF	ND	SNP	SNP	SNP	SNP	SNP	REF	SNP	REF	ND	SNP
chr2H	101120782	T	C	REF	SNP	SNP	SNP	SNP	SNP	REF	SNP	SNP	SNP	SNP	REF	SNP	REF	SNP	REF	SNP	REF	REF	REF	SNP	SNP	REF	REF	SNP	REF	REF	REF	REF	REF	REF	SNP	SNP	SNP	REF	SNP	SNP	SNP	SNP	SNP	SNP	HET		DIF	SNP	SNP
chr2H	101121440	T	C	REF	SNP	SNP	SNP	SNP	SNP	REF	SNP	SNP	SNP	SNP	REF	SNP	REF	SNP	REF	SNP	REF	REF	REF	SNP	SNP	REF	REF	SNP	REF	REF	REF	REF	REF	REF	SNP	SNP	SNP	REF	SNP	SNP	SNP	SNP	SNP	SNP	REF	SNP	DIF	SNP	SNP
chr2H	107983272	T	A	REF	SNP	SNP	SNP	SNP		REF			REF	REF	SNP	ND	REF	REF	ND	REF	ND	REF		SNP	REF			REF	ND	REF	REF	REF	REF	REF	SNP	SNP		REF	REF	REF	REF			REF	SNP	REF			SNP
chr2H	108254916	T	C	SNP	SNP	SNP	SNP	SNP	REF	REF	SNP	SNP	SNP		REF	SNP	REF		REF	SNP	DIF	REF	REF	SNP	DIF	REF	REF	SNP	REF	REF	REF	REF	REF	DIF		SNP	SNP	REF	SNP	SNP	SNP	SNP	SNP	SNP	REF	SNP	ND	SNP	SNP
chr2H	110036471	G	GC	SNP		SNP	SNP		REF		SNP		SNP	SNP	REF	ND	REF	SNP	REF	SNP	DIF			SNP	ND	REF	REF	SNP	REF	REF	REF	REF	REF	DIF	SNP	SNP	SNP	REF	SNP	SNP		SNP	SNP		REF				SNP
chr2H	110192511	C	G	SNP	SNP	SNP	SNP	SNP	REF	SNP	REF	REF	REF	REF	SNP	REF	REF	REF	REF	REF	REF	REF	REF	SNP	REF	REF	REF	REF	REF	REF	REF	REF	REF	REF	SNP	SNP	REF	REF	REF	REF	REF	REF	REF	REF	SNP	REF	SNP	REF	SNP
chr2H	113049404	G	A	REF	REF	REF	REF	REF	REF	REF	SNP	SNP	SNP	SNP	REF	SNP	REF	SNP	SNP	SNP	SNP	REF	REF	REF	DIF	REF	SNP	SNP	SNP	SNP	REF	REF	SNP	REF	REF	REF	SNP	SNP	SNP	SNP	SNP	SNP	SNP	SNP	REF	SNP	DIF	SNP	REF
chr2H	113453073	A	G	REF	REF	REF	REF	REF	REF	REF	SNP	SNP	SNP	SNP	SNP	SNP	REF	SNP	SNP	SNP	SNP	REF	REF	DIF	REF	REF	SNP	SNP	SNP	DIF	REF	REF	SNP	REF	REF	REF	SNP	SNP	SNP		SNP	SNP	SNP	SNP	REF	SNP	REF	SNP	REF
chr2H	113453191	A	G			REF	REF	REF	REF	REF	SNP	SNP	SNP	SNP	SNP	SNP	REF	SNP	SNP	SNP	SNP	REF	REF	DIF	REF	DIF	SNP	SNP	SNP	SNP	REF	REF	SNP	REF	REF	REF		SNP	SNP		SNP	SNP	SNP	SNP	REF	SNP	REF	SNP	ND
chr2H	113639826	C	A	REF	REF	REF	REF	REF	REF	REF	REF	REF	REF	REF	REF	REF	SNP	REF	SNP	REF	REF	REF	REF	REF	REF	REF	DIF	REF	SNP	SNP	REF	REF	SNP	REF	REF	REF	REF	SNP	REF	REF	REF	REF	REF	REF	SNP	REF	SNP	REF	REF
chr2H	122392612	C	T	REF	ND		REF	REF	REF	REF	SNP	SNP	SNP	SNP	SNP	SNP	SNP	SNP	SNP		SNP	SNP	SNP	REF	SNP	SNP	SNP	SNP	SNP	SNP	SNP	SNP		SNP	REF	SNP	SNP	SNP	SNP	SNP			SNP		SNP	SNP	SNP	SNP	SNP
chr2H	122396382	T	C	REF	REF	REF	REF	REF	REF	REF	SNP	SNP	SNP	SNP	SNP	SNP	SNP	SNP	SNP	SNP	SNP	SNP	SNP	REF	SNP	DIF	SNP	SNP	SNP	SNP	SNP	SNP	SNP	SNP	REF	SNP	SNP	SNP	SNP	SNP	SNP	SNP	SNP	SNP	SNP	SNP	SNP	SNP	SNP
chr2H	122535319	A	G	REF	REF	REF	REF	REF	REF	REF	SNP	SNP	SNP	SNP	SNP		SNP	SNP	SNP		SNP	SNP	SNP	REF	SNP	SNP	SNP	SNP	SNP	SNP	SNP	SNP	SNP	SNP	REF	SNP	SNP	SNP	SNP	SNP	SNP	SNP	SNP	SNP	SNP	SNP	SNP	SNP	SNP
chr2H	122535507	G	C	REF	REF	REF	REF	REF	REF	REF	SNP	SNP	SNP	SNP		SNP		SNP	SNP	SNP	SNP	SNP	SNP	REF	SNP	SNP	SNP	SNP	SNP	DIF	SNP	SNP	SNP	SNP	REF	SNP	SNP	SNP	SNP	SNP	SNP		SNP	SNP	SNP	SNP	SNP	SNP	SNP
chr2H	122536410	A	G	REF	REF	REF	REF	REF	REF	REF	SNP	SNP	SNP	SNP	SNP	SNP	SNP	SNP	SNP	SNP	SNP	SNP	SNP	REF	SNP	SNP	SNP	SNP	SNP	SNP	SNP	SNP	SNP	SNP	REF	SNP	SNP	SNP	SNP	SNP	SNP	SNP	SNP		SNP	SNP	SNP	SNP	SNP
chr2H	122764603	T	C	REF	ND			ND	REF	ND	SNP	SNP		SNP		SNP					SNP	SNP	SNP	DIF	SNP	SNP	SNP	SNP	SNP	SNP	SNP	SNP	SNP	SNP	REF	SNP	SNP	SNP			SNP	SNP	SNP		SNP		SNP		SNP
chr2H	122766146	T	A	REF	REF				REF	REF		SNP	SNP	SNP		SNP		SNP	SNP		SNP	SNP		REF	SNP	SNP	SNP		SNP	SNP	SNP	SNP	SNP	SNP	DIF	SNP	SNP	SNP		SNP	SNP	SNP		SNP			SNP	SNP	SNP
chr2H	122766314	G	A	REF	REF	REF	REF	REF	REF	REF	SNP	SNP	SNP	SNP	SNP	SNP			SNP		SNP	SNP	SNP	REF	SNP	SNP	SNP	SNP	SNP	SNP	SNP	SNP	SNP	SNP	REF	SNP	SNP	SNP		SNP		SNP		SNP	SNP	SNP	SNP	SNP	SNP
chr2H	122768588	A	G	REF	REF	REF	REF	REF	REF	REF	SNP	SNP	SNP	SNP	SNP	SNP	SNP	SNP	SNP	SNP	SNP	SNP	SNP	REF	SNP	SNP	SNP	SNP	SNP	SNP	SNP	SNP	SNP	SNP	REF	SNP	SNP	SNP	SNP	SNP	SNP	SNP	SNP	SNP	SNP	SNP	SNP	SNP	SNP
chr2H	122768880	T	A	REF	REF	REF	REF	REF	REF	REF	SNP	SNP	SNP	SNP	SNP	SNP	SNP	SNP	SNP	SNP	SNP	SNP	SNP	REF	SNP	SNP	SNP	SNP	SNP	SNP	SNP	SNP	SNP	SNP	REF	SNP	SNP	SNP	SNP	SNP	SNP	SNP	SNP	SNP	HET		SNP	SNP	SNP
chr2H	122770159	A	T	REF		REF	REF	REF	REF	REF	SNP		SNP	SNP	SNP	SNP	SNP	SNP	SNP	SNP		SNP	SNP	REF	SNP	SNP	SNP		SNP	SNP	SNP	SNP	SNP	SNP	REF	SNP	SNP	SNP	SNP	SNP	SNP	SNP	SNP	SNP	SNP	SNP	SNP	SNP	SNP
chr2H	123602033	A	C	ND	REF	ND	REF	REF	ND	REF	SNP		SNP	SNP	SNP	SNP		SNP	SNP	SNP		SNP	SNP	REF	SNP	SNP	SNP	SNP		SNP	SNP	SNP	SNP	SNP	REF	SNP	SNP	SNP	SNP	SNP		SNP	SNP	SNP	SNP	SNP	SNP	SNP	SNP
chr2H	124111883	C	T	REF	HET	REF	REF	REF	REF	REF	SNP	SNP	SNP	SNP	SNP	SNP	SNP	SNP	SNP	SNP	SNP	SNP	SNP	REF	SNP	SNP	SNP	SNP	SNP	SNP	SNP	DIF	SNP	SNP	REF	SNP	SNP	SNP	SNP	SNP	SNP	SNP	SNP	SNP	ND	SNP	SNP	SNP	SNP
chr2H	124114327	A	G	REF	REF	REF	REF	REF	REF	REF	SNP	SNP	SNP	SNP	SNP	SNP	SNP	SNP	SNP	SNP	SNP	SNP	SNP	REF	SNP	SNP	SNP	SNP	SNP	SNP	SNP	SNP	SNP	SNP	REF	SNP	SNP	SNP	SNP	ND	SNP	SNP	SNP	SNP	SNP	SNP	SNP	SNP	SNP
chr2H	124882943	A	C	REF	REF	REF	REF	REF	REF	REF	SNP	SNP	SNP	SNP	SNP	SNP	REF	SNP	DIF	SNP	REF	SNP	SNP	REF	SNP	SNP	REF	SNP	REF	REF	SNP	SNP	REF	DIF	REF	SNP	SNP	SNP	SNP	SNP	SNP	SNP	SNP	SNP	SNP	SNP	SNP	SNP	SNP
chr2H	124883508	A	C	REF	REF	REF	REF	REF	REF	REF	SNP	SNP	SNP	SNP	SNP	SNP	REF	SNP	REF	SNP	DIF	SNP	SNP	DIF	SNP	SNP	REF	SNP	REF	REF	SNP	SNP	REF	REF	DIF	SNP	SNP	SNP	SNP	SNP	SNP	SNP	SNP	SNP	SNP	SNP	SNP	SNP	SNP
chr2H	126208510	G	A	REF		ND	REF			ND	SNP			SNP				SNP	DIF		REF	SNP	SNP	REF	SNP		ND		REF	REF	SNP	SNP	REF	REF	ND	SNP	SNP	SNP	SNP	SNP		SNP			SNP		SNP	SNP
chr2H	127028333	A	G	REF	REF	REF	REF	REF	REF	REF	SNP	SNP	SNP	SNP	SNP	SNP	REF	SNP	DIF	SNP	REF	SNP	SNP	REF	SNP	SNP	REF	SNP	REF	REF	SNP	SNP	REF	REF	REF	SNP	SNP	SNP	SNP	SNP	SNP	SNP	SNP	SNP	SNP	SNP	SNP	SNP	SNP
chr2H	127030113	A	G	REF	REF	REF	REF	REF	REF	REF	SNP	SNP	SNP	HET	SNP	SNP	REF	SNP	DIF	SNP	REF	SNP	SNP	REF	SNP	SNP	REF	SNP	REF	REF	SNP	SNP	REF	REF	REF	SNP	SNP	SNP	ND	SNP	SNP	SNP	SNP	SNP	SNP	SNP	SNP	SNP	SNP
chr2H	127426918	T	G	REF		ND	REF	ND	REF		SNP	SNP			SNP		REF	SNP	DIF		DIF	SNP	SNP	REF		SNP	REF	SNP	REF	REF	SNP	SNP	REF	REF	REF	SNP	SNP	SNP	SNP	SNP		SNP		SNP	SNP		SNP	SNP	SNP
chr2H	132049958	A	C	REF	REF	REF	REF	REF	REF	REF				REF			REF		DIF		REF	SNP	REF	SNP	DIF	SNP	SNP		SNP	SNP	SNP	SNP	SNP	REF	REF	REF		REF											REF
chr2H	132053411	A	G	REF	REF	REF	REF	REF	REF	REF		REF					REF		DIF		REF	SNP	REF	SNP	DIF	SNP	SNP		SNP	SNP	SNP	SNP	SNP	REF	REF	REF		REF											REF
chr2H	163000094	A	T	REF		REF	REF	ND	REF	ND	ND		REF	REF	REF	REF	REF		REF	REF		SNP			REF	SNP	REF	ND	REF	REF			REF	REF	REF	REF			REF	REF		REF	ND	REF	REF		REF	REF	REF
chr2H	184799038	A	G				SNP	SNP	SNP	REF		SNP				SNP	REF	SNP	REF	SNP	REF	REF	REF	REF	REF	REF	REF		REF	REF	REF	REF	REF	SNP	SNP	SNP		SNP						SNP				SNP	SNP
chr2H	184799494	G	C		SNP	SNP	SNP	SNP	SNP		REF				REF				REF	ND	REF	REF	DIF	DIF	REF	REF	REF	DIF	REF	DIF	REF	REF	REF	SNP	SNP			REF	ND			ND	REF	REF			REF		REF
chr2H	185343639	G	A	SNP	REF	REF	REF		REF	REF	SNP	SNP	SNP	SNP	SNP		ND	SNP	DIF		REF	REF	DIF	REF	REF	REF	REF	SNP	REF	REF	REF	REF	REF	REF	REF	SNP	SNP	SNP	SNP	SNP		SNP	SNP		SNP	SNP	SNP	SNP	SNP
chr2H	236574049	T	TGGA	REF	SNP	ND	SNP	ND	ND	REF	ND	ND	SNP	ND	ND	ND	REF	ND	REF	ND	REF	DIF	REF	REF	DIF	REF	REF	ND	REF	REF	REF	REF	REF	ND	SNP	REF	ND	REF	SNP	ND	ND	SNP	SNP	SNP	ND	SNP	DIF	SNP	DIF
chr2H	247105271	C	T	REF				REF				REF	ND	REF	REF		REF		SNP	ND	REF	SNP	REF	SNP	SNP	SNP	SNP	REF	SNP	SNP	SNP	SNP	SNP	REF	REF	REF	REF	REF	REF	ND				REF	REF		REF	ND	REF
chr2H	260297767	A	G	SNP	REF	REF	REF	REF	REF		REF		REF	REF	REF	REF	SNP	REF		REF		SNP	SNP	SNP	SNP	SNP	SNP	REF	SNP	SNP	SNP	SNP		REF	REF	SNP		SNP	REF	REF	REF					REF	REF	REF	SNP
chr2H	272646710	C	T	SNP	REF	REF		REF		REF	REF		ND						REF	REF	SNP	SNP	SNP	SNP	SNP	SNP	SNP	REF	SNP	SNP	SNP	SNP	SNP	ND	REF	SNP	REF	SNP	REF	ND	REF	REF		ND			REF	REF	SNP
chr2H	288356612	C	A				REF			REF	REF	REF		REF		REF		ND	REF		SNP	SNP		SNP	SNP	SNP	SNP	REF	SNP	SNP	SNP		SNP	REF	DIF	SNP				REF			REF	REF	REF		REF		SNP
chr2H	304089477	A	ATC	REF	SNP	SNP	SNP	SNP	HET	REF	DIF	SNP	SNP	SNP	SNP	SNP	REF	SNP	REF	SNP	REF	REF	REF	REF	REF	REF	REF	DIF	REF	REF	REF	REF	REF	SNP	ND	REF	ND	REF	SNP	ND	SNP	SNP	SNP	SNP	ND	SNP	DIF	SNP	REF
chr2H	335126012	A	G		ND	REF	REF	ND		REF			ND		REF				REF		SNP	SNP	SNP	SNP	SNP	SNP	SNP	REF	SNP	SNP	SNP	SNP	SNP	REF	DIF	SNP	REF		REF	REF						ND	REF	REF	SNP
chr2H	338852775	A	G	SNP	REF	REF	REF	REF	REF	REF					REF				DIF	REF	SNP	SNP	SNP	SNP		SNP	SNP	REF	SNP	SNP	SNP	SNP	SNP	REF	REF	SNP						REF	ND	REF	REF		REF		SNP
chr2H	338853643	C	T	SNP	REF	REF	REF	REF	REF						REF	ND			DIF	REF	SNP	SNP	SNP	SNP	SNP	DIF	SNP	REF	SNP	SNP	SNP	SNP	SNP	DIF	REF	SNP		SNP							REF		REF		SNP
chr2H	338854912	G	T	SNP	REF	REF	REF	REF	REF	REF					REF	ND			REF	REF	SNP	SNP	SNP	SNP		SNP	SNP	REF	SNP	SNP	SNP	SNP	SNP	REF	REF	SNP									REF		REF	ND	SNP
chr2H	340080341	G	A		REF	REF	REF	REF	REF		REF	REF	REF			REF			REF	REF	SNP	SNP	SNP	SNP	SNP	SNP	SNP	DIF	SNP	SNP		SNP	SNP	REF	ND	SNP	REF		REF		REF	REF	REF		ND	REF	REF	REF	SNP
chr2H	349545860	G	A	REF			ND	ND		ND		REF	REF	REF	REF		REF		REF		REF	REF	DIF	REF	REF	REF	SNP	REF	SNP	SNP	REF	REF	REF		REF	REF	REF	REF		REF	REF		ND			ND	REF		REF
chr2H	396279767	C	CG	SNP	ND	ND	REF	REF		REF	REF	REF	REF	REF	REF	REF		REF	HET		SNP	SNP	SNP	SNP	SNP		SNP	REF	SNP	SNP	ND	SNP	SNP	REF	REF	SNP	REF	SNP					REF	REF	REF	REF	REF	REF
chr2H	407315407	G	A	REF		REF	REF	REF	REF	REF	DIF	REF	REF	REF	REF	ND	SNP	REF	REF	REF	DIF	DIF	HET	DIF	SNP	SNP	SNP	REF	SNP	SNP	SNP	SNP	SNP	REF	REF	REF	REF	DIF			REF				ND	REF	DIF	ND	REF
chr2H	494299884	TG	T	REF	SNP	SNP		SNP	SNP		SNP	HET	SNP	SNP	ND	SNP	REF	SNP	DIF	SNP	REF	REF	REF	REF	REF	REF	REF	SNP	REF	REF	REF	REF	REF	SNP	SNP	REF	ND	REF	SNP	SNP		SNP	SNP		SNP	SNP	SNP	SNP	REF
chr2H	498694859	C	T	REF		REF	ND	REF	REF	REF	DIF	REF	REF		REF	REF	REF	ND	REF	REF	SNP	DIF	REF	REF	REF			REF			DIF	REF	SNP	DIF	REF	REF	REF	REF	REF			REF	REF		REF		DIF	REF	REF
chr2H	499989165	T	C	REF	ND	REF		REF	REF	REF	REF		REF	REF		ND	REF	ND	DIF	REF	SNP	DIF	REF	DIF	REF	DIF	SNP		SNP		DIF	REF	SNP	REF	REF	DIF	REF	REF	ND		REF	REF	ND		REF	REF	REF		REF
chr2H	500432078	ATCC	A		REF	REF		ND	REF	REF	REF	REF	REF		REF	REF	REF			REF	SNP	REF	REF	REF	REF	REF	SNP	REF	SNP	SNP	REF	REF	SNP	REF	REF	REF	REF	REF	REF				REF	REF	REF	REF	REF		REF
chr2H	500432456	C	T	REF		REF	REF	REF	REF		REF	REF	REF	ND	ND		REF	REF	REF	REF	SNP	REF	REF	REF	REF	REF	SNP	REF	SNP	SNP	DIF	REF	SNP	REF	REF	REF	REF	REF		REF	REF	REF	REF	REF	REF	REF	ND	REF	REF
chr2H	500433116	T	C	REF	REF		ND	REF	REF		REF			REF	ND				REF	REF	SNP	REF		REF	REF	REF	SNP	REF	SNP	SNP		REF		REF	REF	REF		REF				REF	REF		REF	ND		REF	REF
chr2H	503619171	T	TG		ND	REF		REF	REF	REF	REF			REF	ND		REF	REF	REF	REF	SNP	REF	DIF	DIF	REF	REF	SNP	REF	SNP	SNP	REF	REF	SNP	REF	REF	REF	REF	REF	ND	REF	ND	REF	REF	REF	REF	REF	DIF	REF	REF
chr2H	503879699	A	C	REF	ND	ND	REF	REF	REF	REF	DIF	REF	REF	REF	REF	REF	REF	REF	DIF	REF	SNP	REF	ND	DIF	REF	DIF	SNP	DIF	SNP		REF	ND	SNP	REF	REF	REF	REF	REF	REF	REF	REF	REF	REF	ND	REF	REF	REF	REF	REF
chr2H	507887534	A	G	REF	ND		REF		REF	REF		REF	REF		REF	REF		REF	REF	REF			REF	REF	REF	REF	SNP		SNP	SNP	REF	REF		REF				REF	REF		REF			REF	ND			REF	REF
chr2H	510205976	C	T	REF		REF	REF			REF	REF		ND	REF	REF		REF		REF	REF	SNP	ND	REF	REF	REF	REF	SNP	REF	SNP	SNP	REF	REF	SNP	REF	REF	REF	REF	REF	REF	REF	REF		REF	REF			REF		REF
chr2H	510206522	CCAAAGAGG	C	REF	ND	REF		REF	REF	REF	REF			REF	REF	REF	REF		HET	REF	SNP	REF	ND	REF	REF	REF	SNP	REF	SNP	SNP	REF	REF	SNP	REF	REF	REF	REF	REF		REF	REF	ND	REF	ND	REF	ND	REF		REF
chr2H	511434973	C	T	SNP	REF			REF	REF	REF		REF	REF	REF	REF	REF	REF	REF	REF	REF	SNP	SNP	SNP	SNP	SNP	SNP			SNP	SNP	SNP	SNP	SNP	REF	REF	REF	REF			REF		REF		REF	REF	ND	REF		REF
chr2H	511666402	T	C	SNP		REF	ND	REF		REF	REF	REF	REF	REF	REF	REF	REF	REF	DIF		SNP	SNP	SNP	SNP	SNP	SNP	SNP	REF	SNP	SNP	SNP	SNP	SNP	REF	REF	REF	REF	SNP		REF	REF	REF	REF				REF	REF	REF
chr2H	511666764	TC	T				REF			ND		REF	REF		REF	REF		ND	HET		SNP	SNP	SNP	SNP	SNP	ND	SNP			SNP	SNP	SNP	SNP	REF	REF	REF	REF	SNP	REF				REF	REF	ND	REF	REF	REF	REF
chr2H	511673043	T	C			ND	REF				REF	REF	REF	ND	ND	REF	REF	REF	REF	REF	SNP		SNP	SNP	SNP	SNP	SNP	REF	SNP	SNP	SNP	SNP	SNP	DIF	REF	REF	REF	SNP	REF		REF	ND	ND	REF	REF	REF	REF		REF
chr2H	536574853	CA	C	REF	SNP	REF		REF			SNP	SNP	SNP		SNP		REF		REF		REF	REF	REF	REF	REF	REF	REF	SNP	REF	REF		ND	REF		SNP	SNP	SNP	REF	SNP		SNP	SNP			SNP			SNP	SNP
chr2H	540900193	T	C	SNP	REF	SNP	SNP	SNP	REF	REF	REF	REF	REF	REF	REF	ND	REF	REF	REF	REF	SNP	SNP	SNP	REF	REF	SNP	SNP	REF	SNP	SNP	SNP	SNP	SNP	REF	REF	DIF	REF	SNP	REF	REF	REF	ND	REF	REF	REF	ND	REF	ND	REF
chr2H	541758274	A	G	SNP	SNP	SNP		SNP	SNP	SNP	REF				ND	REF	REF		ND	REF	SNP	SNP	SNP		REF	SNP		REF	SNP	SNP			SNP	SNP	SNP	SNP	REF	SNP		ND			REF		REF		REF	REF	SNP
chr2H	542044549	G	A	SNP		SNP	SNP	SNP	SNP	SNP	REF	REF	REF	REF	REF	REF	REF	REF	DIF	REF	DIF	SNP	SNP	REF	SNP	SNP	SNP	REF	SNP	SNP	SNP	SNP	SNP	SNP	SNP	SNP	REF	SNP	REF	REF	REF	REF	REF	REF	REF	REF	REF	REF	SNP
chr2H	542670440	C	T	SNP	SNP	SNP	SNP	SNP	SNP	SNP	REF	REF	REF	REF	REF	REF	SNP	REF	DIF	REF	SNP	SNP	SNP	REF	SNP	SNP	SNP	REF	SNP	SNP	SNP	SNP	SNP	SNP	SNP	SNP	REF	SNP	REF	REF	REF	REF	REF	REF	REF	REF	REF	REF	SNP
chr2H	543045765	G	A	SNP	SNP	SNP	SNP	SNP	SNP	SNP	REF	REF	REF	REF	REF	REF	SNP	REF	DIF	REF	SNP	SNP	SNP	REF	SNP	SNP	DIF	REF	SNP	SNP	SNP	SNP	SNP	SNP	SNP	SNP	REF	DIF	REF	REF	REF	REF	REF	REF	REF	REF	REF	REF	SNP
chr2H	544026388	G	A	SNP	SNP	SNP	SNP	SNP	SNP		SNP	SNP	SNP	SNP	SNP	SNP	REF	SNP	REF	SNP	REF	REF	DIF	REF	REF	REF	DIF	SNP	REF	REF	REF	REF	REF	SNP	SNP	SNP	SNP	SNP		SNP			SNP		SNP		SNP	SNP	SNP
chr2H	544614832	T	G	SNP	SNP	SNP		SNP	SNP	SNP	SNP			SNP	SNP			SNP	REF		DIF	REF	REF	REF	REF	REF	REF	SNP	REF	REF	REF	DIF	REF	SNP		SNP	SNP	SNP	SNP	SNP					SNP	SNP	SNP	SNP	SNP
chr2H	545239844	A	T	REF	SNP			REF		SNP		SNP		SNP			REF		REF	SNP	REF	REF	REF	REF	REF	REF	REF	SNP	REF	DIF	DIF	REF	REF	SNP	SNP	SNP	SNP	REF						SNP			SNP
chr2H	546442592	T	A		REF	REF	REF				SNP			SNP		SNP		SNP	SNP		REF	REF	REF	REF	REF	REF	ND	SNP	HET	REF	DIF	REF	REF	REF	REF	REF	SNP	SNP		SNP		SNP			SNP	SNP	SNP		REF
chr2H	554030025	C	A		SNP	SNP	SNP	REF	SNP	REF	SNP	SNP		SNP	SNP	SNP	REF	SNP	SNP		REF	REF	REF	REF	REF	ND	REF	SNP	REF	REF	REF	REF	REF		SNP	SNP	SNP	REF	SNP	SNP			SNP	SNP	SNP	SNP	SNP	SNP
chr2H	556102157	G	T	REF	SNP	ND	SNP	REF	SNP	REF	DIF	ND	SNP	SNP	SNP	SNP	REF	SNP	DIF	SNP	REF	REF	REF	REF	REF	REF	REF	DIF	REF	REF	REF	REF	REF	REF	DIF	SNP	SNP	REF	ND	SNP	SNP	ND	SNP	ND	SNP	SNP	SNP	ND	ND
chr2H	559663440	C	T	REF		SNP			SNP	REF	SNP	SNP	SNP	SNP	SNP	SNP	REF	SNP		SNP		REF			REF	REF	REF	SNP	REF		DIF	REF	REF		SNP	SNP	SNP	ND			SNP	SNP	SNP	SNP	SNP	SNP	DIF	SNP	SNP
chr2H	560841561	C	T	REF	SNP	SNP	SNP	REF	ND	REF	DIF	SNP	SNP	SNP	SNP	ND	REF	SNP	DIF	SNP	REF	REF	REF	REF	REF	REF	REF	SNP	REF	REF	REF	REF	REF	REF	SNP	SNP	SNP	REF	ND	ND	SNP	SNP	SNP	SNP	SNP	SNP	SNP	SNP	SNP
chr2H	561797266	G	A	REF	SNP	SNP		REF	SNP	REF	SNP								REF		REF	REF	REF	REF	REF	DIF	REF	SNP	REF	REF	DIF	REF	REF	REF	SNP	SNP	SNP	REF		SNP			SNP		SNP		REF	SNP	SNP
chr2H	563250950	A	T	REF	SNP	SNP	SNP	REF	SNP	REF	SNP	SNP	SNP	SNP	SNP	SNP	REF	SNP	REF	SNP	REF	REF	REF	REF	REF	REF	REF	SNP	REF	REF	REF	REF	REF	REF	SNP	SNP		REF	SNP	SNP	SNP	SNP	SNP		SNP	SNP	DIF	SNP	SNP
chr2H	563251062	G	T	REF	SNP	SNP	SNP	REF		REF	SNP		SNP	SNP	SNP	SNP	ND	SNP	REF		REF	REF	REF	REF	REF	REF	REF	SNP	REF	REF	REF	REF	REF	REF	SNP	SNP		REF		SNP	SNP	SNP	SNP		SNP	SNP	DIF	SNP	SNP
chr2H	567210494	C	T	REF		SNP		REF		REF	SNP			SNP		SNP	REF		REF	SNP	REF	REF	REF	REF	DIF	DIF	REF	SNP	REF	REF	REF	REF	REF	REF	SNP	SNP		REF	SNP	SNP				SNP	SNP		DIF		SNP
chr2H	567247049	C	T	REF				REF		REF	SNP	SNP			SNP	SNP	ND		REF		REF	REF	REF	DIF	REF	REF	REF	SNP	REF	DIF	REF	DIF	REF	REF	SNP	SNP	SNP	DIF	SNP	SNP	SNP				SNP	SNP	DIF	SNP	SNP
chr2H	567325000	A	G	REF	SNP		SNP	REF	SNP	REF	SNP	SNP		SNP		SNP	REF	SNP	DIF	SNP	REF	REF	REF	REF	REF	REF	REF	SNP	REF	REF	REF	REF	REF	REF	SNP	SNP	SNP	REF		SNP	SNP		SNP	SNP		SNP	DIF	SNP	SNP
chr2H	567402296	A	G	REF			SNP	ND	SNP	ND		SNP	SNP	SNP	SNP	ND	REF		REF	SNP	REF	ND	REF	REF	REF	REF	REF	SNP	REF	DIF	REF	REF	REF	REF	SNP	SNP		REF	SNP		SNP	SNP			SNP		REF		SNP
chr2H	569391602	C	A	REF	SNP	SNP	SNP	REF	SNP	REF	SNP			SNP		SNP	ND	SNP	ND	HET	REF	ND	DIF	DIF	REF	DIF	REF	SNP	REF	REF	REF	REF	DIF	REF	SNP	ND	SNP	REF	SNP	SNP	ND	SNP	SNP	SNP	SNP	SNP	SNP	SNP	SNP
chr2H	569498423	C	T	REF	SNP	SNP		REF	REF	REF	SNP	SNP	SNP	SNP	SNP	SNP	REF	SNP	REF		REF	REF		REF	REF	REF	REF	SNP	REF	REF	REF	REF	REF		SNP	SNP	SNP	REF	SNP	SNP	SNP	SNP	SNP	SNP	SNP	SNP	DIF	SNP	SNP
chr2H	573154739	A	G	REF		SNP	SNP	REF	REF				SNP	SNP	SNP			SNP			REF	REF	DIF	REF		REF	REF	SNP	REF		REF					SNP		REF	SNP	SNP		SNP	SNP		SNP	SNP	SNP	SNP	SNP
chr2H	573582622	G	GCT	HET	REF	REF	REF	HET	HET	HET		HET	SNP	SNP	HET	SNP	SNP	SNP	DIF	SNP		REF	DIF	DIF	ND	DIF	HET	DIF	DIF		DIF	SNP	HET	HET	REF	DIF	SNP	REF	REF	SNP	HET			REF	SNP		HET	HET	REF
chr2H	580586836	G	A	SNP	REF	REF	REF	SNP	SNP	SNP	REF	REF	REF	REF	REF	REF	SNP	REF	DIF	REF	SNP	SNP	SNP	SNP	DIF	SNP	SNP	REF	SNP	SNP	SNP	SNP	SNP	SNP	REF	REF	REF	SNP	REF	REF	REF	REF	REF	REF	REF	REF	REF	REF	REF
chr2H	580588027	A	G		REF	ND	REF	SNP	SNP	SNP	REF	REF	REF	REF	REF	REF		REF	DIF	ND	SNP	SNP	SNP	SNP	SNP	SNP	SNP	REF	SNP	SNP	SNP	SNP	SNP	SNP	REF	REF	REF	SNP	REF			REF	REF	REF	REF	ND	REF	REF	ND
chr2H	581617551	C	T	REF	SNP		SNP	REF	REF	REF	SNP	SNP		SNP	SNP	SNP	REF	SNP	REF	SNP	REF	REF	REF	REF	REF	REF	REF	SNP	REF	REF	REF	REF	REF	REF	SNP	SNP	SNP	REF	SNP	SNP	SNP	SNP	SNP	SNP	SNP	SNP	SNP	SNP	SNP
chr2H	581620272	C	T	REF	SNP		SNP	REF	REF	REF	SNP			SNP		SNP	REF	SNP		SNP	REF	REF	REF	REF	REF	REF	REF	SNP	REF		REF	REF	REF		SNP	SNP	SNP	REF	SNP		SNP	SNP	SNP	SNP			SNP	SNP	SNP
chr2H	582408217	T	C	SNP	ND	REF	REF	SNP	SNP	SNP	DIF	ND	REF	REF	ND	ND	SNP	ND	REF	REF	SNP	SNP	SNP	SNP	SNP	SNP	SNP	REF	SNP	SNP	SNP	SNP	SNP	SNP	REF	REF	REF	SNP	REF	REF		REF	REF	REF	REF	REF	REF	REF	REF
chr2H	582408981	A	C	REF	SNP	SNP	SNP	REF	REF	REF	SNP	SNP	SNP	SNP		SNP	REF	SNP		SNP	DIF	REF	REF	REF	REF	REF	DIF	SNP	REF	REF	REF	REF	DIF	REF	SNP	ND	SNP	REF	SNP	SNP	SNP		SNP		SNP	SNP	SNP	SNP	SNP
chr2H	582409074	G	A	SNP	ND	REF	ND	SNP	SNP	SNP	DIF	REF	REF	ND		REF		REF		REF	SNP	SNP	SNP	SNP	SNP	SNP	SNP	REF	SNP	SNP	SNP	SNP	SNP	SNP	REF	REF	REF	SNP	REF	REF			REF		REF	REF	REF	REF	REF
chr2H	582409255	G	A	REF	SNP	SNP	SNP	REF	REF	REF	SNP		SNP					SNP	REF	SNP	REF	REF	REF	REF	REF	REF	REF	SNP	REF	REF			REF		SNP	SNP	SNP	REF	SNP	SNP		SNP			SNP	SNP		SNP
chr2H	582911138	C	G	SNP	REF	REF	REF	SNP	SNP	SNP	REF	REF	REF	REF	REF	REF	SNP	REF	DIF	REF	SNP	SNP	SNP	SNP	SNP	SNP	SNP	REF	SNP	SNP	SNP	SNP	SNP	SNP	REF	REF	REF	SNP	REF	REF	REF	REF	REF	REF	REF	REF	REF	REF	REF
chr2H	583122433	A	T		SNP			REF	SNP	REF	SNP	SNP				SNP	REF		REF		REF	REF	REF	REF	REF	REF	REF	SNP	REF	REF	REF	REF	REF	SNP	SNP	SNP	SNP	REF					SNP	SNP	SNP	SNP	SNP	SNP	SNP
chr2H	583122539	G	A		SNP		SNP	REF	SNP	REF	SNP	SNP			SNP	SNP	REF		REF		REF	REF	REF	REF	REF	REF	REF	SNP	REF	REF	REF	DIF	REF	SNP	SNP	SNP	SNP	REF				SNP	SNP	SNP	SNP	SNP	SNP	SNP	SNP
chr2H	583122666	A	T				SNP	REF		REF	SNP	SNP	SNP		SNP		ND	SNP	REF		REF	REF	REF	REF		REF	DIF	SNP	REF	REF	DIF	REF	ND		SNP		ND	REF				SNP		SNP	SNP	SNP	SNP	SNP
chr2H	583380194	G	A	REF	SNP	SNP	SNP	REF	SNP	REF	SNP	SNP	SNP	SNP	SNP	SNP	ND	SNP	REF		REF		REF	REF	REF	DIF	REF	SNP	REF	REF	REF	REF	REF	SNP	SNP	SNP	SNP	REF	SNP	SNP	SNP	SNP	SNP	SNP	SNP	SNP	SNP	SNP	SNP
chr2H	583380482	G	A	REF	SNP	SNP	SNP	REF		REF	SNP	SNP	SNP	SNP	SNP	SNP	REF	SNP	REF		REF	REF	REF	REF	REF	REF	REF	SNP	REF	REF	REF	REF	REF	SNP	SNP	SNP	SNP	REF	SNP	SNP	SNP	SNP	SNP	SNP	SNP	SNP	SNP	SNP	SNP
chr2H	583380612	T	C	REF	SNP	SNP	SNP	REF		REF	SNP	SNP	SNP	SNP	SNP	SNP	REF	SNP	REF		REF	DIF	REF	REF	REF	REF	REF	SNP	REF	REF	REF	REF	REF	SNP	SNP	SNP	SNP	REF	SNP	SNP		SNP	SNP	SNP	SNP	SNP	DIF	SNP	SNP
chr2H	583380743	A	G	REF	SNP	SNP		REF	SNP	REF	SNP	SNP	SNP	SNP	SNP			SNP	REF		REF	DIF	DIF	DIF	REF	REF	REF	SNP	REF	REF	REF	REF	REF	SNP	SNP	SNP	SNP	REF	SNP	SNP			SNP	SNP	SNP	SNP	SNP	SNP	SNP
chr2H	583385477	C	A	REF	SNP	SNP	SNP	REF	SNP	REF	SNP	SNP	SNP	SNP	SNP	SNP	REF	SNP	REF	SNP	REF	REF	DIF	REF	REF	REF	REF	SNP	REF	REF	REF	DIF	REF	SNP	SNP	SNP	SNP	REF	SNP	SNP	SNP	SNP	SNP	SNP	SNP	SNP	SNP	SNP	SNP
chr2H	583976054	G	A		REF	REF	ND	SNP	REF		REF			REF		REF		ND	SNP		SNP	SNP	SNP	SNP	SNP	SNP	SNP	DIF	SNP	SNP	DIF	SNP	SNP	REF	REF	REF	REF	SNP		REF		REF	ND		REF	REF	DIF		DIF
chr2H	584122947	A	G	SNP	REF	REF	REF	SNP	REF	SNP	REF	REF	REF	REF	REF	REF	SNP	REF	SNP	REF	SNP	SNP	SNP	SNP	SNP	SNP	SNP	REF	SNP	SNP	SNP	SNP	SNP	REF	REF	REF	REF	SNP	REF	REF	REF	REF	REF	REF	REF	REF	REF	REF	REF
chr2H	584123861	A	G	SNP	REF	REF	REF	SNP	REF		REF	ND	REF	REF	ND	ND		REF	SNP	REF	DIF	SNP		DIF	SNP	DIF	SNP	REF		SNP	SNP	SNP	SNP	REF	DIF	ND	REF	SNP	REF	ND		REF	REF	REF	REF	REF	REF	REF	REF
chr2H	584123978	T	C	SNP	REF	REF	REF	SNP	REF	SNP	REF	REF	REF	REF	REF	REF	SNP	REF	SNP	REF	SNP	SNP	SNP	SNP	SNP	DIF	SNP	REF	SNP	SNP	SNP	SNP	SNP	REF	REF	REF	REF	SNP	REF	REF	REF	REF	REF	REF	REF	REF	REF	REF	REF
chr2H	584406508	C	T		REF	REF	REF	SNP	REF	SNP	REF	REF	REF	REF	REF	REF	SNP	REF	SNP	REF	SNP	SNP	SNP		SNP	SNP	SNP	REF	SNP		SNP	SNP	SNP	REF	REF	REF	REF	SNP	REF	REF	REF	REF	REF	REF	REF	REF	REF	REF	REF
chr2H	584810161	G	T		REF	REF	REF		REF	SNP	REF		REF	REF	REF	REF	SNP	REF	SNP	REF	DIF		SNP	SNP	SNP	SNP	SNP	REF		SNP	SNP	SNP	SNP	DIF	REF	REF	REF	SNP	REF	REF	REF	REF	REF	ND	REF	REF	REF	REF	REF
chr2H	584810279	T	A	SNP	REF	REF	REF		REF	SNP		ND	REF	REF	REF	REF	SNP	REF	SNP	REF	SNP	SNP	SNP	SNP	SNP	SNP	SNP	REF	SNP	SNP	SNP	SNP	SNP	REF	ND	DIF	REF	SNP	REF	REF	REF	REF	REF	REF	ND	REF	REF	REF	REF
chr2H	584812269	T	TG	SNP	REF	REF	REF	SNP	REF	SNP	REF	REF	REF	REF	REF	REF	SNP	REF	SNP	REF	SNP	SNP	SNP	SNP	SNP	SNP	SNP	REF	SNP	SNP	SNP	SNP	SNP	REF	DIF	REF	REF	SNP	REF		REF	REF	REF	REF	REF		REF	REF	REF
chr2H	584813138	T	C	SNP	REF	REF	REF	SNP	REF	SNP	REF	REF	REF	REF	REF	REF	SNP	REF	SNP	REF	SNP	SNP	SNP	SNP	SNP	SNP	DIF	REF	SNP	SNP	SNP	SNP	SNP	REF	REF	REF	REF	SNP	REF	REF	REF	REF	REF	REF	REF	REF	REF	REF	REF
chr2H	584980977	A	G	SNP	REF	REF	REF	SNP	REF		REF	REF	REF	REF	REF	REF	SNP	REF	SNP	REF	SNP	SNP	SNP	SNP		SNP		REF	SNP	SNP	SNP	SNP	SNP	DIF	REF	REF	REF	SNP	REF	REF	REF	REF	REF	ND	REF	ND	REF	REF	REF
chr2H	584983785	TA	T		REF			SNP	REF		REF	REF		REF			SNP		SNP	REF		SNP			SNP	SNP	SNP		SNP		SNP	SNP	SNP	REF	ND	REF	REF	SNP	ND				REF		REF	REF	REF	ND	REF
chr2H	584984565	TA	T	SNP		REF	REF		ND		REF	REF	REF	REF	ND		SNP	REF		REF	SNP			SNP			SNP	REF		SNP	SNP	SNP	SNP	REF	REF	ND	REF	SNP	REF	REF		REF	REF		ND	REF	REF	ND	REF
chr2H	585450067	T	C		ND	REF	ND	REF	REF	SNP	REF		ND	REF	REF			REF	SNP		SNP	SNP	SNP	SNP	SNP	SNP	SNP	REF	SNP	SNP	SNP	SNP	SNP	DIF	REF	REF	REF	SNP	REF	REF	ND	REF	REF	REF	REF	REF	REF	REF	DIF
chr2H	585451149	G	A		ND	REF	REF	REF	REF	SNP	REF	REF		REF		REF			ND		SNP	SNP	SNP	SNP	SNP	SNP	SNP	REF	SNP	SNP	SNP	SNP	SNP	REF	REF	REF	REF	SNP	REF		REF	REF	REF	REF	REF	ND	REF	REF	REF
chr2H	585986071	A	G	SNP	REF	REF	REF	ND		SNP			ND	REF		ND	SNP	REF	SNP	ND	SNP		SNP	SNP	SNP	SNP	SNP	DIF	SNP	SNP	SNP	SNP	SNP	REF	REF	DIF	ND	SNP	ND	REF		REF	REF		REF	REF	REF	REF	REF
chr2H	586102308	G	T			REF	REF	REF	REF	SNP	REF	REF		REF		REF	SNP	REF	SNP	REF	SNP	SNP	SNP	SNP	SNP			REF	SNP	SNP	SNP	SNP	SNP		REF	REF	REF	SNP	REF	ND	REF				REF	REF	REF	REF	REF
chr2H	586105779	T	G		ND	REF			REF	SNP		REF	REF	REF	REF		SNP	REF	SNP	REF			SNP	SNP		SNP	SNP	REF	SNP		SNP	SNP	SNP	REF	REF	REF	ND			REF							REF	REF	REF
chr2H	586405758	G	T	SNP	REF		REF	REF	REF		REF			REF	REF	REF					SNP	SNP		SNP	SNP	SNP	SNP		SNP			SNP	SNP	ND		REF		SNP		REF	REF			ND	REF	ND		REF	REF
chr2H	586407741	G	A	SNP	REF	REF	REF	REF	REF	SNP	REF	REF	REF	REF	REF	REF	SNP	REF	SNP	REF	SNP	SNP	SNP	SNP	SNP	SNP	SNP	REF	SNP	SNP	SNP	SNP	SNP	REF	REF	REF	REF	SNP	REF	REF	REF	REF	REF	REF	REF	REF	REF	REF	REF
chr2H	586408539	A	T	SNP	REF	REF	REF	REF	REF	SNP	REF	REF	REF	REF	REF	REF	SNP	REF	SNP	REF	SNP	SNP	SNP	SNP	SNP	SNP	SNP	REF	SNP	SNP	SNP	SNP	SNP	REF	REF	REF	REF	SNP	REF	REF	REF	REF	REF	REF	REF	REF	REF	REF	REF
chr2H	586586284	T	C	SNP		REF	REF			SNP	DIF		REF	ND				REF	SNP	ND	SNP	SNP	SNP	SNP	REF	SNP	SNP	REF		SNP	SNP	SNP		REF	DIF	REF	REF	SNP	REF	REF	REF						DIF	REF	REF
chr2H	586815708	G	T			REF	REF		REF		REF	REF		REF		REF	SNP	ND	SNP		SNP	SNP	SNP	SNP	REF	SNP	SNP	REF	SNP			SNP		REF	REF						REF	REF	REF	REF	REF		REF	REF	REF
chr2H	586823023	A	G		REF	ND		ND	REF	SNP	ND	REF		REF	REF	REF		ND				SNP	SNP	SNP	REF	SNP	SNP	REF	SNP	SNP	SNP	SNP		ND	REF		REF		REF		REF		REF	ND	ND	REF	ND	REF	REF
chr2H	587895939	T	C	SNP			REF	REF	REF	REF		REF	REF	REF	REF	REF		REF	SNP	REF	SNP	SNP	SNP	SNP	REF	SNP	SNP	REF	SNP	SNP	SNP	SNP	SNP	REF	REF	REF	REF	SNP	REF			REF	REF		ND	REF	REF	REF	REF
chr2H	588655508	A	T	SNP	REF	REF	REF				REF		REF	REF	REF		SNP				SNP	SNP	SNP	SNP	REF	SNP	SNP	REF	SNP	SNP	SNP	SNP	SNP	REF	REF	REF	REF	SNP	REF	REF				REF	REF	REF	REF		REF
chr2H	589264926	C	G	SNP	ND	REF	REF	REF		REF	REF	ND	REF	REF	REF			REF	SNP		SNP	SNP	SNP	SNP	REF	SNP	SNP	REF	SNP	SNP	SNP	SNP	SNP	REF	REF	REF	REF	SNP	REF	REF	REF	REF	REF	REF	REF	REF	REF	REF	REF
chr2H	589523784	T	C	REF	SNP	SNP	SNP	SNP	SNP	SNP	REF	REF	REF	REF	REF	REF	REF	REF	REF	REF	REF	REF	REF	REF	SNP	REF	REF	REF	REF	REF	REF	REF	REF	SNP	SNP	SNP	REF	REF	REF	REF	REF	REF	REF	REF	SNP	REF	SNP	REF	SNP
chr2H	589529777	GA	G	SNP	REF	REF	REF	REF	REF	REF	REF	REF	REF	REF	REF	REF		REF		REF	SNP	SNP		SNP	REF	SNP	SNP	REF	SNP	SNP	SNP	SNP	SNP	REF	REF	REF	REF		REF	REF	REF	REF	REF		REF	REF	DIF	REF	REF
chr2H	605299694	G	T	REF	REF	REF	REF	ND	SNP	ND	REF	REF	ND	REF	REF	REF		REF	REF	ND	REF	REF	REF	ND	REF	REF	REF	REF	SNP	SNP	REF	REF	REF	REF	REF	REF	REF	REF	REF	REF	REF	REF	REF	REF	SNP	REF	DIF	ND	REF
chr2H	606230392	T	C	REF	REF	REF	REF	REF	REF	ND	REF	REF	ND	REF	REF	REF	REF	REF	REF	REF	SNP	REF	REF	REF	DIF	REF	DIF	REF	SNP	SNP	REF	REF	REF	REF	DIF	REF	REF	DIF	REF	REF			REF	ND	SNP	ND	SNP	REF	REF
chr2H	606423555	ACTC	A	REF	REF	REF	REF	SNP	REF	SNP	SNP	SNP	SNP	SNP	SNP	SNP	REF	SNP	REF	SNP	REF	REF	REF	SNP	SNP	REF	SNP	SNP	REF	REF	REF	REF	REF	DIF	SNP	SNP	SNP	REF	SNP	SNP	SNP	ND	SNP	SNP	SNP	SNP	SNP	SNP	SNP
chr2H	606817198	C	T		REF	REF	REF	SNP	REF			SNP	SNP		SNP	SNP	REF	SNP	REF	SNP	REF	REF	REF	SNP	REF	DIF	REF	SNP	REF	REF	REF	REF	REF		SNP	SNP	SNP		SNP	SNP			SNP	SNP	SNP	SNP	SNP	SNP	SNP
chr2H	607171757	GTTATTCTATTT	G	REF	ND	ND	REF	SNP	ND	SNP	SNP	SNP			SNP	SNP	REF	SNP	REF	SNP	REF	REF	REF	SNP	REF	REF	REF	SNP	REF	REF	REF	REF	REF	SNP	SNP	SNP	SNP	REF		SNP			SNP				SNP	SNP	SNP
chr2H	607338724	A	G	REF	SNP	SNP	SNP	SNP	ND	SNP	SNP	SNP	SNP	SNP	SNP	SNP	REF	SNP	DIF	SNP	REF	REF	REF	SNP	REF	REF	REF	SNP	REF	REF	REF	REF	REF	SNP	SNP	SNP	SNP	REF	SNP	SNP	SNP	SNP	SNP	SNP	SNP	SNP	SNP	SNP	SNP
chr2H	608066155	T	C	REF	SNP	SNP	SNP	SNP	REF	SNP	SNP	SNP	SNP	SNP	SNP	SNP	REF	SNP	REF		REF	REF	REF	SNP	REF	REF	REF	SNP	REF	REF	REF	REF	DIF	SNP	SNP	SNP	SNP	REF	SNP	SNP	SNP	SNP	SNP	SNP	SNP	SNP	SNP	SNP	SNP
chr2H	608073414	GAGAGCAGAGC	G	REF	SNP	SNP	SNP	SNP	REF	SNP		SNP	SNP	SNP	SNP	SNP	REF	SNP	REF	SNP	REF	REF	REF	DIF	REF	REF	REF	SNP	REF	REF	REF	REF	DIF	SNP	SNP	SNP	SNP	REF	SNP		SNP	SNP		SNP	SNP	SNP	SNP	SNP	SNP
chr2H	608625293	G	A		SNP		SNP		ND		SNP	SNP	SNP	SNP	SNP		REF	SNP	REF		REF	REF	REF		REF	REF	REF	SNP	REF	DIF	REF	REF	REF		SNP	SNP	SNP	REF	SNP	SNP		SNP	SNP	SNP	SNP	SNP			SNP
chr2H	608628013	GT	G	REF	SNP	SNP	SNP	SNP	REF	SNP	SNP	SNP	SNP	SNP	SNP	SNP	REF		REF	SNP	REF	REF	REF	SNP	REF	REF	DIF	SNP	REF	REF	REF	REF	REF	SNP	SNP	SNP	SNP	REF	SNP	SNP		SNP	SNP	SNP	SNP	SNP	SNP	SNP	SNP
chr2H	608631936	G	A			SNP	SNP	SNP	REF	SNP	SNP		SNP	SNP	SNP	SNP	REF		DIF	SNP	REF	REF	DIF	SNP	REF	REF	REF	SNP	REF	REF	DIF	DIF	REF	DIF	DIF	SNP	SNP	REF	SNP		SNP	SNP	SNP	SNP	SNP	SNP	SNP		SNP
chr2H	609148241	C	T	REF	SNP	SNP	SNP	SNP	REF	SNP	SNP	SNP	SNP	SNP	SNP	SNP	REF	SNP	REF	SNP	REF	REF	REF	SNP	REF	REF	REF	SNP	REF	REF	REF	REF	REF	SNP	SNP	SNP	SNP	REF	SNP	SNP	SNP	SNP	SNP	SNP	SNP	SNP	SNP	SNP	SNP
chr2H	609153174	T	TC	REF	ND	SNP	ND	ND	REF	ND	SNP	SNP	SNP	SNP	ND	SNP	REF	SNP	REF	SNP	REF	REF	REF	DIF	REF	REF	REF	SNP	REF	REF	REF	REF	REF	SNP	DIF	DIF	ND	REF	SNP	ND	SNP	ND	SNP	SNP	SNP	SNP	DIF	ND	DIF
chr2H	610185651	A	AACGC	REF	SNP	SNP		SNP	REF	SNP	SNP	SNP	ND	SNP	SNP	SNP	REF	SNP	REF	SNP	REF	REF	REF	SNP	REF	REF	REF	SNP	REF	REF	DIF	REF	REF	SNP	SNP	SNP	SNP	REF	SNP	SNP	SNP	SNP	SNP		SNP	SNP	DIF	SNP	SNP
chr2H	610191119	G	A	ND				SNP	REF	SNP		SNP					ND		REF	SNP	REF	ND	ND	SNP	REF	DIF	REF		REF	REF	REF	REF	REF	SNP	SNP	SNP			SNP	SNP	SNP								SNP
chr2H	610382880	T	G	REF	SNP	SNP	SNP	SNP	REF	SNP	SNP	SNP	SNP	SNP	SNP	SNP	REF	SNP	REF	SNP	REF	REF	REF	SNP	REF	REF	REF	SNP	REF	REF	REF	REF	REF	SNP	SNP	SNP	SNP	REF	SNP	SNP	SNP	SNP	SNP	SNP	SNP	SNP	SNP	SNP	SNP
chr2H	611545778	T	C	REF		SNP	SNP		SNP	SNP	SNP				SNP	SNP	REF	SNP	REF		REF	REF	REF	SNP	REF	REF	REF	SNP	REF	REF	REF	REF	REF	SNP	SNP	SNP	SNP	REF			SNP	SNP	SNP		SNP	SNP	SNP	SNP	SNP
chr2H	611546039	T	C		SNP	SNP	SNP		REF	SNP	SNP			SNP	SNP	SNP	ND		REF	SNP	DIF	DIF	REF	SNP	DIF	REF	REF	SNP	REF	ND	REF	REF	REF	SNP	SNP	SNP	SNP	ND		SNP				SNP	SNP		SNP	SNP	SNP
chr2H	611546430	T	A	REF	SNP	SNP	SNP	SNP	REF	SNP	SNP	SNP	SNP	SNP	SNP	SNP	REF	SNP	REF	SNP	REF	REF	REF	SNP	REF	REF	REF	SNP	REF	REF	REF	REF	REF	SNP	SNP	SNP	SNP	REF	SNP	SNP	SNP	SNP	SNP	SNP	SNP	SNP	SNP	SNP	SNP
chr2H	611562191	C	G			SNP		SNP	REF		SNP		SNP	SNP	SNP			SNP	REF		REF	DIF	REF	SNP	REF	REF	DIF	SNP			DIF	REF	DIF	SNP	SNP	SNP	SNP	REF		SNP	SNP	SNP	SNP	SNP	SNP	SNP	SNP	SNP
chr2H	612012524	T	C	SNP	SNP	SNP	SNP	SNP	REF	SNP	SNP		SNP	SNP	SNP	SNP	SNP		SNP	SNP	SNP	SNP	SNP	SNP	REF	SNP	REF	SNP	SNP	SNP	SNP	SNP	SNP	SNP	SNP	SNP	SNP	SNP	SNP	SNP	SNP	SNP	SNP	SNP	SNP	SNP	SNP	SNP	SNP
chr2H	612012857	A	G	REF	SNP	SNP	SNP	SNP	SNP		SNP		SNP	SNP	SNP	SNP	REF	SNP	DIF		REF	REF	REF	SNP	REF	REF	REF	SNP	REF	REF	REF	REF	REF	SNP	SNP	SNP		REF	SNP	SNP		SNP	SNP	SNP	SNP	SNP	SNP		SNP
chr2H	614337462	T	C	REF	SNP	SNP	SNP	SNP	SNP	SNP	SNP	REF	REF	SNP	SNP	SNP	REF	REF	REF	SNP	REF	REF	REF	SNP	REF	REF	REF	SNP	REF	REF	REF	REF	REF	SNP	SNP	SNP	SNP	REF	SNP	SNP	SNP	SNP	SNP	SNP	REF	SNP	DIF	SNP	SNP
chr2H	618955644	C	T	SNP	REF	REF	REF	REF	REF	REF	REF	SNP	SNP	REF	SNP	REF	SNP	SNP	SNP	REF	SNP	SNP	SNP	REF	SNP	SNP	SNP	REF	SNP	SNP	SNP	SNP	SNP	REF	REF	REF	REF	SNP	REF	REF	REF	REF	ND	REF	SNP	REF	DIF	REF	REF
chr2H	618955820	A	G	SNP	REF	REF	REF	REF	REF	REF	REF	SNP	SNP	REF	SNP	REF	SNP	SNP	SNP	REF	SNP	SNP	SNP	REF	SNP	SNP	SNP	REF	SNP	SNP	SNP	SNP	SNP	REF	REF	REF	REF	SNP	REF	REF	REF	REF	REF	REF	SNP	REF	DIF	REF	REF
chr2H	619487860	G	C	SNP	REF	REF	REF	REF	REF	REF	REF	SNP	SNP	REF	SNP	REF	SNP	SNP	SNP	REF	SNP	SNP	SNP	REF	SNP	SNP	SNP	REF	SNP	DIF	SNP	SNP	SNP	REF	REF	REF	REF	SNP	REF	REF	REF	REF	REF	REF	ND	REF	DIF	REF	REF
chr2H	619596896	A	C		REF	REF	REF	REF	REF	REF	REF	SNP	SNP	REF	SNP	REF		SNP	SNP	REF	SNP	SNP	SNP	REF	SNP	SNP	SNP	REF	SNP	SNP	DIF	SNP	SNP	REF	REF	REF	REF	SNP	REF	REF	REF	REF	REF	REF	SNP	REF	DIF	REF	REF
chr2H	619885043	G	A	ND	REF	REF	REF	REF	REF	REF	REF	SNP	SNP	REF	SNP	REF	SNP	SNP	SNP	REF	SNP	DIF	SNP	REF	SNP	SNP	SNP	REF	SNP	SNP	SNP	SNP	SNP	REF	REF	REF	REF	SNP	REF	REF	REF	REF	REF	REF	SNP	REF	DIF	REF	REF
chr2H	621301171	C	T		ND	REF	REF		REF	ND	REF	SNP		REF	REF	REF			DIF	REF	SNP	SNP	SNP	REF	SNP	SNP	SNP	REF	SNP	SNP	SNP	SNP		REF	REF	REF	REF	SNP	REF	REF	REF	REF		REF		REF	REF		REF
chr2H	621301756	G	C	SNP	REF	REF	REF	SNP	SNP	SNP	REF	SNP		REF	SNP	REF	SNP	ND	SNP	REF	SNP	SNP	SNP	REF	SNP	SNP	SNP	REF	SNP	SNP	SNP	SNP	SNP	REF	REF	REF	REF	SNP	REF	REF	REF	REF	REF	REF	SNP	REF	SNP	REF	DIF
chr2H	621780260	G	A		REF	REF	REF		SNP		REF		SNP	REF	SNP	REF	SNP	SNP	HET	REF	SNP	SNP	SNP	REF	SNP	SNP	SNP	REF	SNP	SNP	SNP		SNP	REF	DIF	REF	REF	SNP		REF	REF			REF	SNP			REF	ND
chr2H	621793236	C	A	ND	REF	REF	REF	ND	ND	ND	REF	SNP	ND	REF	ND	REF	ND	SNP	SNP	REF	DIF	DIF	DIF	REF	SNP	ND	ND	REF	ND	DIF	DIF	DIF	SNP	REF	REF	REF	REF	SNP	REF	REF	REF	REF	REF	REF	SNP	REF	DIF	REF	REF
chr2H	621794296	T	C			REF		SNP	SNP	SNP	REF	SNP	SNP	REF	SNP		SNP	SNP	SNP	REF	SNP	DIF	SNP	REF	DIF	SNP	SNP	REF	SNP		SNP	SNP	SNP	REF	REF	REF	REF		REF	REF	REF		REF	REF	HET		SNP		REF
chr2H	625656932	C	T					REF			SNP			SNP					REF		REF	REF		SNP	DIF	REF	REF	SNP	DIF		REF	REF	REF	SNP		SNP	SNP	REF		SNP	SNP		SNP	SNP		SNP	REF	SNP	SNP
chr2H	625657527	T	C	REF	SNP	SNP	SNP	REF	SNP	SNP	SNP	REF	REF	SNP	REF	SNP	REF	REF	REF	SNP	REF	REF	REF	SNP	REF	HET	REF	SNP	REF	REF	REF	REF	REF	SNP	SNP	SNP	SNP	REF	SNP	SNP	SNP	SNP	SNP	SNP	REF	SNP	REF	SNP	SNP
chr2H	625765677	C	G	REF	SNP	SNP	SNP	REF	SNP	SNP	SNP	REF	REF	SNP	REF	SNP	REF	REF	REF	SNP	REF	REF	REF	SNP	REF	REF	REF	SNP	REF	REF	REF	REF	REF	SNP	SNP	SNP	SNP	REF	SNP	SNP	SNP	SNP	SNP	SNP	REF	SNP	REF	SNP	SNP
chr2H	628969157	C	A	REF	SNP	SNP	SNP	REF	SNP	SNP	REF	SNP	SNP	REF	SNP	REF	REF	SNP	REF	REF	REF	REF	REF	SNP	REF	REF	REF	REF	REF	REF	REF	REF	REF	SNP	SNP	SNP	REF	REF	REF	REF	REF	REF	REF	REF	SNP	REF	SNP	REF	SNP
chr2H	628969346	C	T	REF	SNP	SNP	SNP	REF	SNP	SNP	REF	SNP	SNP	REF	SNP	REF	REF	SNP	REF	REF	REF	REF	REF	SNP	REF	REF	REF	REF	REF	REF	REF	REF	REF	SNP	SNP	SNP	REF	REF	REF	REF	REF	REF	REF	REF	SNP	REF	SNP	REF	SNP
chr2H	628970923	G	A	REF	SNP	SNP	SNP	REF	SNP	SNP	REF	SNP	SNP	REF	SNP	REF	REF	SNP	REF	REF	REF	REF	REF	SNP	REF	REF	REF	REF	REF	REF	REF	REF	REF	SNP	SNP	SNP	REF	REF	REF	REF	REF	REF	REF	REF	SNP	REF	SNP	REF	SNP
chr2H	628971930	T	C	REF	SNP	SNP	SNP	REF	SNP	SNP	REF	SNP	SNP	REF	SNP	REF	REF	SNP	REF	REF	REF	REF	REF	SNP	REF	REF	REF	REF	REF	REF	REF	REF	REF	SNP	SNP	SNP	REF	REF	REF	REF	REF	REF	REF	REF	SNP	REF	SNP	REF	SNP
chr2H	629900332	C	G	REF		SNP	ND	REF	SNP	SNP	REF				SNP	REF	REF	SNP	REF	REF	REF	REF	REF	SNP	REF	REF	REF	REF	REF	REF	REF	REF	REF	SNP	SNP	SNP	REF	REF	REF	REF	REF	REF	REF		SNP	REF		REF	SNP
chr2H	630452680	G	A	ND				REF			ND	SNP		REF	SNP				REF		REF	REF	REF		REF	REF	REF	REF	REF	REF	DIF	REF	REF	SNP	SNP	SNP	REF	REF				REF			SNP		SNP	REF
chr2H	630805229	T	A				SNP	REF			REF		SNP	REF		REF		SNP	REF		REF	REF	REF	SNP	SNP	REF	SNP	REF	REF	REF	REF	REF	REF	SNP	SNP	SNP	REF	REF			REF	ND	REF	ND	SNP	REF	SNP	REF	SNP
chr2H	631620079	A	T	REF	SNP	SNP	SNP	SNP	SNP	SNP	REF	SNP	SNP	REF	SNP	REF	REF	SNP	DIF	REF	REF	REF	REF	SNP	REF	REF	REF	REF	REF	REF	REF	REF	REF	SNP	SNP	SNP	REF	REF	REF	REF	REF	REF	REF	REF	SNP	REF	SNP	REF	SNP
chr2H	631977481	C	A	REF	SNP	SNP	SNP	SNP	SNP	SNP	REF	ND	SNP	REF	SNP	REF	REF	SNP	DIF	REF	REF	REF	REF	DIF	REF	DIF	REF	REF	REF	REF	REF	REF	REF	SNP	SNP	SNP	REF	REF	REF	REF	REF	REF	REF	REF	SNP	REF	SNP	REF	SNP
chr2H	632189562	C	T	REF	SNP	SNP	SNP	SNP	SNP		REF	SNP			SNP	REF	REF		DIF	REF	REF	SNP	DIF	SNP	SNP	SNP	SNP	REF	SNP	SNP	SNP	REF	SNP	SNP	SNP	SNP	REF	REF		REF	REF	REF	REF	REF	SNP	REF	SNP	REF	SNP
chr2H	632230097	C	G	SNP	REF	REF	REF	REF	REF	REF	SNP	REF	REF	SNP	REF	SNP	SNP	REF	REF	SNP	REF	REF	SNP	REF	REF	REF	REF	SNP	REF	REF	REF	SNP	REF	REF	REF	REF	SNP	SNP	SNP	SNP	SNP	SNP	SNP	SNP	REF	SNP	REF	SNP	REF
chr2H	632304231	C	T,*	SNP	SNP	SNP	SNP	SNP		SNP				REF	REF	REF	SNP	SNP	REF	REF	REF	DIF	SNP	DIF		REF	SNP	REF	REF		DIF	SNP	REF	SNP		SNP	REF			REF	REF	REF	REF	REF	SNP	REF	SNP	REF
chr2H	632308694	G	A	SNP	SNP	SNP	SNP	SNP	SNP	SNP	DIF	SNP	SNP	REF	REF	REF	SNP	SNP	REF	REF	DIF	REF	SNP	SNP	SNP	REF		REF	REF	REF	REF	SNP	REF	SNP	SNP	SNP	REF	SNP	REF	REF	REF	REF	REF	REF	SNP	REF	SNP	REF	SNP
chr2H	632308877	CATTATGAACGTG	C	REF	SNP	SNP	SNP	SNP	SNP	SNP	REF	SNP	SNP	REF	REF	REF	REF	SNP	DIF	REF	DIF	DIF	REF	SNP	DIF	REF	REF	REF	REF	REF	REF	REF	REF	SNP	SNP	SNP	REF	REF	REF	REF	REF	REF	REF	REF	SNP	REF	SNP	REF	SNP
chr2H	632310661	G	A	REF	SNP	SNP	SNP	SNP	SNP	SNP	REF	SNP	SNP	REF	REF	REF	REF	SNP	DIF	REF	REF	REF	REF	SNP	REF	REF	REF	REF	REF	REF	REF	REF	REF	SNP	SNP	SNP	REF	REF	REF	REF	REF	REF	REF	REF	SNP	REF	SNP	REF	SNP
chr2H	632312844	T	G	SNP	SNP	SNP	SNP	SNP	SNP	SNP	DIF	SNP	SNP	REF	REF	REF	SNP	SNP	DIF	REF	REF	REF	SNP	SNP	SNP	REF	SNP	REF	REF	REF	REF	DIF	REF	SNP	SNP	SNP	REF	SNP	REF	REF	REF	REF		REF	SNP		SNP	REF	SNP
chr2H	632314045	AT	A	SNP	SNP	SNP	SNP	SNP	SNP	SNP	REF	SNP	SNP	REF	REF	REF	SNP	SNP	DIF	REF	REF	REF	SNP	SNP	SNP	REF	SNP	REF	REF	REF	REF	SNP	REF	SNP	SNP	SNP	REF	SNP	REF		REF		REF	REF	SNP	REF	SNP	REF	SNP
chr2H	635292037	C	T	SNP	REF	REF	REF	REF	SNP	SNP	REF	SNP	SNP	REF	REF	REF	SNP	SNP	SNP	REF	SNP	SNP	SNP	REF	SNP	SNP	SNP	REF	SNP	SNP	SNP	SNP	SNP	REF	REF	REF	REF	SNP	REF	REF	REF	REF	REF	REF	SNP	REF	SNP	REF	REF
chr2H	636434710	C	T	SNP	REF	REF	REF	REF	SNP	SNP	REF	SNP	SNP	REF	REF	REF	SNP	SNP	SNP	REF	DIF	SNP	SNP	DIF	SNP	SNP	SNP	REF	SNP	SNP	SNP	DIF	SNP	REF	REF	DIF	REF	SNP	REF	REF	REF	REF	REF	REF	REF	REF	SNP	REF	REF
chr2H	637248657	G	A	SNP	REF	REF	REF	REF	REF	REF	SNP	REF	REF	SNP	SNP	SNP	SNP	REF	SNP	SNP	SNP	SNP	SNP	REF	SNP	SNP	SNP	SNP	DIF	SNP	SNP	SNP	SNP	REF	REF	REF	SNP	SNP	SNP	SNP	SNP	SNP	SNP	SNP	SNP	SNP	REF	SNP	REF
chr2H	638183468	G	T	REF	SNP	SNP	SNP	SNP	SNP	ND	REF	SNP	SNP	REF	REF	REF	REF	SNP	REF	REF	REF	REF	REF	SNP	REF	REF	REF	REF	REF	REF	REF	REF	REF	SNP	SNP	SNP	REF	REF	REF	REF	REF	REF	REF	REF	REF	REF	SNP	REF	SNP
chr2H	638183630	GC	G	REF	SNP	SNP	SNP	SNP	SNP	SNP	REF	SNP		REF	REF	ND	REF	SNP	REF		REF	REF	REF	SNP	REF	REF	REF	REF	REF	REF	REF	REF	REF	SNP	SNP	SNP	REF	REF	REF	REF	REF	REF		REF	REF	REF	SNP	REF	SNP
chr2H	638194660	T	C		REF	REF	REF	REF	REF	REF		REF	REF					REF			SNP	SNP	SNP	REF	ND	SNP	SNP				ND			DIF	REF	REF					SNP		SNP			SNP	REF		REF
chr2H	638367154	T	A	SNP	REF	ND	REF	REF	REF	ND		SNP		REF	REF	REF	SNP		SNP	REF	SNP	SNP	SNP	REF	SNP	SNP	SNP	REF	SNP	SNP	SNP	SNP	SNP	REF	DIF	REF	REF	SNP	REF	ND	REF	REF	REF		REF		SNP	REF	DIF
chr2H	638368447	A	T	SNP	REF	REF	REF	REF	REF	REF	REF	SNP	SNP	REF	REF	REF	SNP	SNP	SNP	REF	SNP	SNP	SNP	REF	SNP	SNP	SNP	REF	SNP	SNP	SNP	SNP	SNP	REF	REF	REF	REF	SNP	REF	REF		REF	REF	REF	REF	REF	DIF	REF	REF
chr2H	638375400	T	C	SNP		REF	REF	REF	SNP	SNP	SNP	REF	REF		SNP		SNP	REF	SNP	SNP	SNP	SNP	SNP	REF		SNP	SNP	SNP	SNP	SNP	SNP	SNP	SNP	DIF	REF	REF	SNP	SNP	SNP	SNP	SNP	SNP	SNP		SNP	SNP	DIF	SNP	REF
chr2H	639288327	GCA	G	REF	SNP	SNP	SNP	SNP	SNP	SNP	SNP		ND	SNP	SNP	SNP	REF	REF	REF	SNP	REF	REF	REF	SNP	REF	ND	REF	SNP	REF	REF	REF	REF	REF	SNP	SNP	SNP		REF	SNP	SNP	SNP	SNP	SNP	SNP	SNP		DIF	SNP	SNP
chr2H	640054535	G	A	REF	SNP			SNP	SNP		SNP			SNP	ND		REF		REF		REF	REF	REF	SNP	REF	REF	REF	SNP	REF	REF	REF	REF	REF	SNP	SNP	SNP		REF	SNP	SNP			SNP	SNP	SNP	SNP	DIF	SNP	SNP
chr2H	640056872	G	A	REF	SNP	SNP	SNP	SNP	SNP	SNP	SNP	REF	REF	SNP	REF	SNP	REF	REF	REF	SNP	REF	REF	REF	SNP	REF	REF	REF	SNP	REF	REF	REF	DIF	REF	SNP	SNP	SNP	SNP	REF	SNP	SNP	SNP	SNP	SNP	SNP	SNP	SNP	DIF	SNP	SNP
chr2H	640057336	A	G	REF	SNP	SNP	SNP	SNP	SNP	SNP	SNP	REF	REF	SNP	REF	SNP	REF	REF	REF	SNP	REF	REF	REF	SNP	REF	REF	REF	SNP	REF	REF	REF	REF	REF	SNP	SNP	SNP	SNP	REF	SNP	SNP	SNP	SNP	SNP	SNP	SNP	SNP	DIF	SNP	SNP
chr2H	640057939	A	G	REF	SNP	SNP	SNP	SNP	SNP	SNP	SNP	REF	REF	SNP	REF	SNP	REF	REF	REF	SNP	REF	REF	REF	SNP	REF	REF	REF	SNP	REF	REF	REF	REF	REF	SNP	SNP	SNP	SNP	REF	SNP			SNP	SNP	SNP	SNP	SNP	DIF	SNP	SNP
chr2H	640058852	C	T	REF	SNP	SNP	SNP	SNP	SNP	SNP	SNP	REF	REF	SNP	REF	SNP	REF	REF	REF	SNP	REF	DIF	REF	SNP	REF	REF	REF	SNP	REF	REF	REF	REF	REF	DIF	DIF	SNP	SNP	REF	SNP	SNP	SNP	SNP	SNP	SNP	SNP	SNP	DIF	SNP	SNP
chr2H	640059861	G	GT		SNP	SNP		SNP	SNP		SNP	REF	ND	SNP				REF	REF		REF	DIF		SNP	REF	REF	REF		REF	REF	REF	REF	DIF	SNP		SNP	SNP	REF	SNP				SNP	SNP	SNP		SNP	SNP
chr2H	640060730	CTA	C	REF					SNP		SNP	ND	REF	SNP	REF	SNP					REF	DIF	REF	SNP	REF	REF	REF	SNP	REF	REF	REF	REF	REF	SNP	SNP	SNP	SNP	REF	SNP			SNP	SNP	SNP	SNP	SNP	REF	SNP	SNP
chr2H	640236516	G	GTGT	HET		HET	SNP	SNP	HET	SNP	DIF	SNP		HET	SNP	HET	REF	REF	DIF	HET	ND	REF	SNP	DIF	HET		ND	DIF	SNP	DIF	SNP	SNP	SNP	HET	DIF	ND	SNP	SNP	SNP	SNP	SNP	REF	SNP	REF	SNP		DIF	HET	SNP
chr2H	643255075	T	C	REF	SNP	SNP	SNP	SNP	SNP	SNP	REF		SNP	SNP	SNP	REF	REF	SNP		REF	REF		REF	SNP	REF	REF	REF	REF	REF	REF	REF	REF	REF	SNP	SNP	SNP	REF		REF	REF	REF	REF		REF	REF	REF	SNP	REF	SNP
chr2H	643255261	A	G	REF	SNP	SNP	SNP	SNP	SNP	SNP	REF	SNP	SNP	SNP	SNP	REF	REF	SNP	SNP	REF	REF	REF	REF	SNP	REF	REF	REF	REF	REF	REF	REF	REF	REF	SNP	SNP	SNP	REF	REF	REF	REF	REF	REF	REF	REF	REF	REF	SNP	REF	SNP
chr2H	643255425	G	A	REF	ND	SNP	SNP	SNP	SNP	SNP	REF	SNP	SNP	REF	SNP	REF	REF	SNP	SNP	REF	REF	REF	REF	SNP	REF	REF	REF	REF	REF	REF	REF	REF	REF	ND	SNP	SNP	REF	REF	REF	REF	REF	REF	REF	REF	REF	REF	SNP	REF	SNP
chr2H	643957221	T	C	SNP	REF	REF	REF	REF	REF	REF	SNP	ND	REF	REF	REF	SNP	SNP	REF	DIF	SNP	SNP	SNP	SNP	REF	SNP	SNP	SNP	SNP	SNP	SNP	SNP	SNP	SNP	REF	REF	REF	SNP	SNP	SNP	SNP	SNP	SNP	SNP	SNP	SNP	SNP	DIF	SNP	REF
chr2H	646393641	G	A		REF		REF		REF	REF						REF			DIF		SNP	SNP	SNP	REF	SNP	SNP	SNP	REF	SNP	SNP				REF	REF	DIF	REF	SNP				ND	REF		REF	REF	SNP	REF
chr2H	646656493	C	T		SNP	REF	REF			SNP	REF	SNP	SNP	SNP		REF			HET	ND	SNP	SNP	SNP	REF	SNP	SNP	SNP	REF	DIF	SNP	SNP	SNP	SNP	SNP	SNP	REF	REF	SNP	REF	REF		ND	REF		REF	REF	SNP	REF	REF
chr2H	647303846	A	G	REF		SNP	SNP	ND	REF	REF	REF	SNP	SNP	SNP	SNP	REF		SNP	REF	REF	DIF	ND	REF	SNP	REF		REF	REF	DIF		REF	REF	REF	ND	REF	SNP	REF	ND	REF	REF	REF	REF	REF	REF	REF	REF	SNP	REF	SNP
chr2H	647314255	T	C			REF	REF	SNP	SNP	SNP	SNP			REF		SNP	SNP	REF	DIF	SNP	SNP		SNP	DIF	SNP	SNP	SNP	SNP	SNP	SNP	SNP	SNP	SNP	SNP	SNP	DIF	SNP			SNP		SNP	SNP		SNP	SNP	REF	SNP	REF
chr2H	647454650	T	C	REF	REF	REF	REF	REF	REF	REF		SNP	SNP	SNP	SNP	REF	REF	SNP	REF	REF	ND			ND			DIF	DIF			SNP	SNP	SNP	REF	ND	REF		DIF	REF	REF	REF	REF	ND	REF	REF	REF	SNP	REF	REF
chr2H	649548815	C	T	SNP	SNP	SNP	SNP			SNP	SNP	REF		SNP	SNP	SNP	SNP	REF	SNP	SNP	SNP	SNP	SNP	REF	SNP	SNP	SNP	SNP	SNP	SNP	SNP	SNP	SNP	SNP	SNP	REF	SNP	SNP	SNP	SNP	SNP	SNP		SNP	SNP	SNP	DIF	SNP	REF
chr2H	650453137	G	A		REF	REF	REF	REF	REF	REF	SNP		REF	REF	SNP	SNP		REF		SNP	REF	REF		SNP	REF	REF	REF	SNP	REF	ND	DIF	REF	DIF	DIF	REF	SNP	SNP	REF	SNP	SNP	SNP	SNP			SNP	SNP	REF	SNP	SNP
chr2H	650676351	G	T			SNP		SNP			REF	SNP	SNP	SNP	REF	REF	SNP	SNP	REF	REF		SNP		REF	SNP								SNP	SNP			REF			REF					REF			REF
chr2H	650774954	GCGCT	GCGCTCGCTCGCT,G	HET	HET	HET	HET	HET	HET	HET	SNP	ND	REF	REF	SNP	SNP	HET	REF	REF	SNP	HET	HET		SNP	HET	HET	HET	SNP	HET	HET	HET	HET	HET	HET	HET	SNP	SNP	HET	SNP	SNP	SNP	SNP			SNP	SNP			SNP
chr2H	655817733	A	C	SNP	SNP	SNP	SNP	SNP	SNP	SNP	REF	SNP	SNP	HET	SNP	REF	SNP		REF	REF	SNP	REF	REF	REF	SNP	REF	REF	REF	REF	REF	REF	REF	REF	SNP	SNP	REF	REF	SNP	REF	REF	REF	REF	REF	REF	REF	REF	DIF	REF	REF
chr2H	655873506	GGTGCGACGA	G	SNP	SNP	SNP	SNP	SNP	SNP	SNP	REF	SNP	SNP	REF	SNP	REF	SNP	SNP	REF	REF	SNP	REF	REF	REF	SNP	REF	REF	REF	REF	REF	REF	REF	REF	SNP	SNP	REF	REF	SNP	REF	REF	REF	REF	REF	REF	REF	REF	DIF	REF	REF
chr2H	656019423	GTCCTGAC	G	SNP		SNP		SNP			DIF	SNP			SNP	REF			REF	REF	SNP	REF	REF	DIF		REF	REF	REF	REF	REF	REF	REF	REF	SNP	SNP	REF	REF		REF	REF	REF	REF	REF	ND	ND	REF	REF	REF	REF
chr2H	656411296	A	G								REF				SNP				DIF	REF	SNP	REF	DIF	REF	SNP	REF	DIF	REF	DIF	REF	REF	REF	DIF	SNP	SNP	REF	REF	SNP		REF	REF	REF	REF				REF		REF
chr2H	656491804	G	C	SNP		SNP					REF		SNP	ND	SNP	REF	SNP	SNP	REF	REF	SNP	REF	REF	REF	SNP	REF	REF	REF	REF	REF	REF	REF	DIF	SNP	SNP	REF	REF	SNP	REF	REF	REF	REF	REF	REF	REF	REF	DIF	REF	DIF
chr2H	656596130	T	C	SNP	SNP	SNP	SNP	SNP	SNP	SNP	REF	SNP	SNP	REF	SNP	REF	SNP	SNP	DIF	REF	SNP	REF	REF	REF	SNP	REF	REF	REF	REF	REF	REF	REF	REF	SNP	ND	REF	REF	SNP	REF	REF	REF	REF	REF	REF	REF	REF	DIF	REF	REF
chr2H	656596287	C	T	SNP	SNP	SNP	SNP	SNP	SNP	SNP	REF	SNP	SNP	REF	SNP	REF	SNP	SNP	DIF	REF	SNP	REF	REF	REF	SNP	REF	REF	REF	REF	REF	REF	REF	REF	SNP	DIF	REF	REF	SNP	REF	REF	REF	REF	REF	REF	REF	REF	DIF	REF	REF
chr2H	656596710	G	A	SNP	ND	SNP	SNP	SNP	SNP	ND	REF	ND	SNP	REF	SNP	REF	SNP	SNP	DIF	REF	DIF	REF	REF	REF	SNP	REF	REF	REF	REF	REF	REF	REF	REF	SNP	SNP	REF	REF	SNP	REF	REF	REF	REF	REF	REF	REF	REF	DIF	REF	REF
chr2H	657020963	C	G	ND	SNP	SNP	SNP	SNP	SNP	SNP	REF	SNP	SNP	REF	SNP	REF	SNP	SNP	REF	REF	SNP	DIF	REF	REF	DIF	REF	REF	REF	REF	DIF	REF	DIF	REF	SNP	SNP	REF	REF	SNP	REF	REF	REF	REF	REF	REF	REF	REF	SNP	REF	REF
chr2H	657353878	T	A			SNP	SNP	SNP	SNP	SNP	REF	SNP	SNP	REF	SNP	REF		SNP	REF	REF	SNP	REF	ND	REF	SNP	REF	REF	REF	REF	REF	DIF	REF	REF	SNP	SNP	REF	REF	SNP		REF		REF		REF	REF	REF	SNP	REF	REF
chr2H	657354592	T	C	SNP	SNP	SNP	SNP	SNP	SNP	SNP	REF	SNP	SNP	REF	SNP	REF	SNP	SNP	DIF	REF	SNP	REF	REF	REF	SNP	DIF	REF	REF	REF	REF	REF	DIF	REF	SNP	SNP	REF	REF	SNP	REF	REF	REF	REF	REF	REF	REF	REF	SNP	REF	REF
chr2H	657562767	T	A	SNP	SNP	SNP	SNP	SNP	SNP	SNP	REF	SNP	SNP	REF	SNP	REF	SNP	ND	DIF	REF	SNP	REF	REF	REF	SNP	REF	REF	REF	REF	REF	REF	REF	REF	SNP	SNP	REF	REF	SNP	REF	REF	REF	REF	REF	REF	REF	REF	DIF	REF	REF
chr2H	657563009	A	G	SNP	SNP	SNP	SNP	SNP	SNP	SNP	REF	SNP	SNP	REF	SNP	REF	SNP	SNP	DIF	REF	DIF	REF	REF	REF	SNP	REF	REF	REF	REF	REF	REF	REF	REF	SNP	SNP	REF	REF	SNP	REF	REF	REF	REF	REF	REF	REF	REF	DIF	REF	REF
chr2H	657563178	T	C	SNP	SNP	SNP	SNP	SNP	SNP	SNP	REF	SNP	SNP	REF	SNP	REF	SNP	SNP	DIF	REF	DIF	REF	REF	REF	SNP	REF	REF	REF	REF	REF	REF	REF	REF	SNP	SNP	REF	REF	SNP	REF	REF	REF	REF	REF	REF	REF	REF	DIF	REF	REF
chr2H	657750690	C	G	HET	SNP	SNP	SNP	SNP	SNP	SNP	REF	SNP	SNP	REF	ND	REF	SNP	SNP	REF	REF	SNP	REF	REF	REF	SNP	REF	REF	REF	REF	REF	REF	REF	REF	SNP	SNP	REF	REF	SNP	REF	REF	ND	REF	REF	REF	REF	REF	DIF	REF	REF
chr2H	657752668	A	G				SNP	SNP	SNP	SNP		SNP	SNP	ND		REF	SNP		HET	REF	SNP	REF	REF	REF		REF	REF	REF	DIF	REF	REF	REF	REF		SNP	REF	REF	SNP	REF		REF	REF	REF		ND	ND	ND		REF
chr2H	658837085	C	T	SNP	SNP	SNP	SNP	SNP	SNP	ND	REF	SNP	SNP	REF	SNP	REF	SNP	SNP	DIF	REF	SNP	REF	REF	REF	SNP	REF	REF	REF	REF	REF	REF	REF	REF	SNP	DIF	REF	REF	SNP	REF	REF	REF	REF	REF	REF	REF	REF	DIF	REF	REF
chr2H	658838658	C	G	SNP	SNP	SNP	SNP	SNP	SNP	SNP	REF	SNP	SNP	REF	SNP	REF	SNP	SNP	DIF	REF	SNP	REF	REF	REF	SNP	REF	REF	REF	REF	REF	REF	REF	REF	DIF	SNP	REF	REF	SNP	REF	REF	REF	REF	REF	REF	REF	REF	DIF	REF	REF
chr2H	658839180	A	C	SNP	SNP	SNP	SNP		SNP	SNP	REF	SNP		REF	SNP	REF	SNP	SNP	DIF	REF	SNP	REF	REF	REF	SNP	REF	REF	REF	REF	REF	REF	REF	REF	SNP	SNP	REF	REF	SNP	REF	REF	REF	REF	ND	REF	REF	REF	DIF	REF	REF
chr2H	659264443	G	A	SNP	SNP	SNP	SNP	SNP	SNP		REF			REF		ND	SNP		REF		SNP	REF	REF	REF	SNP	REF	REF	REF	REF	REF	REF	ND	DIF	SNP	SNP	REF	REF	SNP	REF	REF	REF	REF		REF	REF	REF		REF	REF
chr2H	659264766	A	G	SNP	SNP	SNP	SNP	SNP		SNP	REF		SNP	REF	SNP	REF		SNP	HET	REF	SNP	REF	REF	REF	DIF	REF	REF	REF	REF	REF	REF	REF	SNP	SNP	SNP	REF	REF	SNP	REF	REF		REF	REF	REF	REF	REF	DIF	REF	REF
chr2H	659265951	A	G	SNP	SNP	SNP	SNP	SNP	SNP	SNP	REF		SNP	REF	SNP		SNP	SNP	DIF	REF	SNP	REF	REF	REF	SNP	REF	REF	REF	DIF	REF	DIF	REF	SNP	SNP	SNP	DIF	REF	SNP	REF	REF	REF	REF	REF	REF	REF	REF	DIF	REF	REF
chr2H	661573204	G	A	SNP	SNP	SNP	SNP	SNP	SNP	SNP	REF	SNP	SNP	REF	SNP	REF	SNP	SNP	DIF	REF	SNP	REF	REF	DIF	SNP	REF	REF	REF	REF	REF	REF	REF	SNP	SNP	SNP	REF	REF	SNP	REF	REF	REF	REF	REF	REF	REF	REF	SNP	REF	REF
chr2H	662016286	A	T	SNP	SNP	SNP	SNP	SNP	SNP	SNP	REF	SNP	SNP	REF	SNP	REF	SNP	SNP	DIF	REF	SNP	REF	REF	SNP	SNP	REF	REF	REF	REF	REF	REF	REF	SNP	SNP	SNP	SNP	REF	SNP	REF	REF	REF	REF	REF	REF	REF	REF	DIF	REF	SNP
chr2H	662055701	C	T	REF	REF	REF	REF	REF	REF	REF	REF	SNP	SNP	REF	SNP	REF	REF	SNP	REF	REF	REF	REF	REF	SNP	REF	REF	REF	REF	REF	REF	REF	REF	REF	REF	REF	SNP	REF	REF	REF	REF	REF	REF	REF	REF	REF	REF	DIF	REF	DIF
chr2H	662055987	A	G	SNP	SNP	SNP	SNP	SNP	SNP	SNP	REF	SNP	SNP	REF	SNP	REF	SNP	SNP	DIF	REF	SNP	REF	REF	SNP	SNP	REF	REF	REF	REF	REF	REF	REF	SNP	SNP	SNP	SNP	REF	SNP	REF	REF	REF	REF	REF	REF	REF	REF	DIF	REF	SNP
chr2H	662300245	G	A	REF	REF	REF	REF	REF	REF	REF	REF	SNP	SNP	REF	SNP	REF	REF	SNP	REF	REF	REF	REF	REF	SNP	REF	REF	REF	REF	REF	REF	REF	REF	REF	REF	REF	SNP	REF	REF	REF	REF	REF	REF	REF	REF	REF	REF	DIF	REF	SNP
chr2H	663240714	C	T			SNP					REF			ND		REF		SNP	DIF	REF	SNP	REF	REF	DIF	SNP	REF	REF	REF	REF	REF	DIF	REF	SNP	SNP	SNP	REF	REF	SNP	REF	REF	REF		REF	REF	REF	REF	DIF	ND	REF
chr2H	663241902	T	C	SNP	SNP	SNP	SNP	SNP	SNP	SNP	REF	SNP	SNP	REF	SNP	REF	SNP	SNP	DIF	REF	SNP	REF	REF	REF	DIF	REF	REF	REF	REF	REF	REF	REF	SNP	SNP	SNP	REF	REF	SNP	REF	REF	REF	REF	REF	REF	REF	REF	DIF	REF	REF
chr2H	664856495	T	C		REF	REF	REF	REF	REF	ND	REF	SNP	SNP	REF	ND	REF	REF	SNP	HET	REF	REF	SNP	SNP	REF	REF	SNP	SNP	REF	SNP	SNP	SNP	SNP	SNP	DIF	REF	DIF	REF	DIF	REF	REF	REF	REF	REF	REF	REF	REF	DIF	REF	DIF
chr2H	670213655	C	T	REF	REF	REF	ND	ND	REF	ND		SNP		SNP	REF	REF	REF	SNP	SNP	ND	REF	REF	REF	SNP	DIF	DIF	REF		DIF	REF	DIF	REF		REF	REF	SNP	ND	REF					REF		REF	REF	REF	REF
chr2H	670853020	G	T					REF	SNP	SNP	SNP		REF	REF	SNP	SNP	REF	REF	REF	SNP	REF		SNP	REF	ND	SNP	SNP	SNP	SNP	SNP	SNP	SNP	SNP	SNP	SNP	REF		REF	REF		SNP		SNP	SNP	SNP	SNP	SNP	SNP	REF
chr2H	672010248	T	C	REF	REF	REF	REF	SNP	REF	REF	REF	SNP		SNP	REF	REF	SNP	SNP	SNP	REF	SNP	REF	REF	REF	SNP	REF	REF	REF	REF	REF	REF	REF	SNP	REF	REF	REF	REF	SNP	SNP				REF	REF	REF	REF	SNP	REF	REF
chr2H	672028229	T	G		SNP	SNP	SNP	SNP	SNP	SNP	SNP	REF	REF	REF		SNP	SNP	REF	SNP	SNP	SNP	SNP	SNP	REF	SNP		SNP	SNP	SNP	SNP	SNP	SNP	SNP	SNP	SNP	REF	SNP	SNP	SNP	SNP		SNP			SNP	SNP	SNP	SNP	REF
chr2H	672929858	T	C	SNP	SNP	SNP	SNP	SNP	SNP	SNP	REF	REF	REF	REF	REF	REF	SNP	REF	DIF	REF	SNP	REF	REF	REF	SNP	REF	REF	REF	REF	REF	REF	REF	SNP	SNP	SNP	REF	REF	SNP	SNP	REF	REF	SNP	REF	REF	REF	REF	SNP	REF	REF
chr2H	673053270	G	A	REF	REF	REF	REF	REF	REF	REF	SNP	REF	REF	REF	SNP	SNP	REF	REF	REF	SNP	REF	SNP	SNP	REF	REF	SNP	SNP	SNP	SNP	DIF	SNP	SNP	REF	REF	REF	REF	SNP	REF	REF	SNP	SNP	REF	SNP	SNP	SNP	SNP	REF	SNP	REF
chr2H	673056108	G	GGGCGGA	REF	REF	REF	REF	REF	REF	REF		REF	REF	SNP	SNP		REF	REF	DIF	ND	REF	SNP	SNP	REF	REF	SNP	SNP	REF	SNP	SNP	DIF	SNP	REF	REF	DIF	REF	REF	REF	SNP	REF	REF	SNP	REF	SNP	SNP	SNP	SNP	SNP	DIF
chr2H	673991500	T	C	SNP	SNP	SNP	SNP	SNP	REF	HET	REF	SNP	SNP	SNP	REF	REF	SNP	SNP	DIF	REF	SNP	SNP	SNP	REF	SNP	SNP	SNP	REF	SNP	SNP	DIF	SNP	SNP	SNP	SNP	REF	REF	SNP	SNP	SNP	REF	SNP	REF	REF	REF	REF	SNP	REF	REF
chr2H	673991970	G	A	REF	ND	REF	REF	REF		REF	REF	SNP	SNP	REF	REF	REF	REF	SNP	REF	ND	REF		SNP	REF	REF	SNP	SNP	REF	SNP	SNP	SNP	SNP	SNP	REF	REF	REF		REF	REF	REF	REF	REF	REF	REF	REF	REF	REF	REF	REF
chr2H	673993043	G	A	ND	ND	REF	REF	REF	REF	REF	REF	SNP	SNP	REF	REF	ND	REF	SNP	REF	REF	REF	SNP	SNP	REF	REF	SNP	SNP	REF	ND	SNP	SNP	SNP	SNP	REF	REF	REF	REF	REF	REF	REF		REF	REF	REF	REF	REF	REF	REF	REF
chr2H	674151821	A	T	SNP	SNP	SNP	SNP	SNP	REF	SNP	REF	SNP	SNP	REF	REF	REF	SNP	SNP	DIF	REF	SNP	SNP	SNP	REF	SNP	SNP	SNP	REF	SNP	SNP	SNP	SNP	SNP	SNP	SNP	REF	REF	SNP	REF	REF	REF	REF	REF	REF	REF	REF	REF	REF	REF
chr2H	674255296	G	A	REF	REF	ND		REF	REF	REF	REF	SNP	SNP	REF	REF	ND	REF	SNP	REF		DIF	SNP		REF	SNP	SNP	SNP	REF	SNP	SNP	SNP	SNP	SNP	REF	REF	REF	REF	REF	ND	REF	REF		REF		REF	REF		ND	REF
chr2H	674312588	A	G	REF	REF	REF	REF	REF	REF	REF	REF	SNP	SNP	REF	REF	REF	REF	SNP	REF	REF	REF	SNP	SNP	REF	REF	SNP	SNP	REF	SNP	SNP	SNP	SNP		REF	REF	REF	REF	REF	REF	REF	REF	REF	REF	REF	REF	REF	REF	REF	REF
chr2H	676193888	T	C	SNP	SNP	SNP	SNP	SNP	ND	SNP	REF	SNP	SNP	ND	REF	REF	SNP		HET	REF	SNP			REF	SNP			REF					SNP	SNP	SNP	REF	REF	SNP	REF	REF	REF	REF		ND	REF	REF	REF	REF	REF
chr2H	676196052	T	C	SNP	SNP	SNP	SNP	SNP	REF	SNP		SNP	SNP	REF		REF	SNP	SNP	HET	REF	SNP			REF	SNP			REF					SNP	SNP	SNP	DIF	REF	SNP	REF	REF	REF	ND	ND	REF	REF	REF	REF	REF	REF
chr2H	676196118	C	T	SNP	SNP	SNP	SNP	SNP	REF	SNP		SNP	SNP			REF	SNP	SNP	HET	REF	SNP			REF	SNP			REF					SNP	SNP	SNP	DIF	REF	SNP	REF	REF	REF		REF	REF	REF	REF	REF	REF	REF
chr2H	676198622	A	G	SNP	SNP	SNP	SNP	SNP	REF	SNP	REF	SNP	ND	REF	REF	REF	SNP	SNP	DIF	REF	SNP	SNP	SNP	REF	SNP	SNP	SNP	REF	SNP	SNP	SNP	SNP	SNP	SNP	SNP	REF	REF	SNP	REF	REF	REF	REF	REF	REF	REF	REF	REF	REF	REF
chr2H	676200066	A	C	SNP				SNP	REF	SNP	REF	SNP	SNP	REF	REF	REF		SNP	REF	REF	SNP		SNP	REF	SNP	SNP		REF	SNP		SNP	SNP	SNP	SNP	SNP	REF	REF	SNP	REF	REF	REF		REF		REF	REF	REF		REF
chr2H	676200858	T	C	SNP		SNP			REF	SNP	REF	SNP	SNP	REF	REF	REF			REF	ND	SNP	REF	REF	REF	SNP			REF	REF	ND		REF	SNP	SNP	SNP	REF		SNP	REF	REF	REF		REF		ND	ND	DIF	REF	REF
chr2H	676200992	C	G	SNP	SNP	SNP	SNP		REF		REF	SNP	SNP	REF	ND	REF			REF	REF		SNP	SNP	REF	SNP		SNP	REF	SNP		SNP		SNP	SNP	SNP	REF		SNP			REF		REF		REF		REF		REF
chr2H	679906245	G	T		REF	REF	REF		REF	SNP	SNP	REF	REF		ND	SNP		REF	REF		SNP	SNP	SNP	REF	SNP	SNP	SNP		SNP	SNP	SNP	SNP	SNP	REF	REF	REF	SNP	SNP	SNP				SNP	SNP		SNP	SNP	SNP	REF
chr2H	680457702	T	C		REF	REF	REF		REF	SNP	REF	REF	ND	REF	ND	SNP	SNP	REF	HET	SNP	SNP	ND	REF	DIF	REF	REF	DIF	SNP		REF	ND		ND	REF	REF	REF	SNP	ND	REF			ND	SNP	SNP	SNP	SNP	REF	SNP	REF
chr2H	682402728	C	T	REF	REF	REF	REF	SNP		REF	SNP	SNP		SNP	REF	REF	REF	REF	REF	REF	REF	SNP	SNP	REF	SNP	SNP	SNP	REF	SNP	SNP	SNP	SNP	SNP	REF	REF	REF	REF	DIF	SNP	REF	SNP	SNP	REF	REF	REF	SNP	SNP	REF	REF
chr2H	682768615	G	A	SNP	REF	REF	REF	SNP	REF	REF	SNP	SNP	SNP	SNP	REF	REF	SNP	REF	DIF	REF	SNP	SNP	SNP	REF	SNP	SNP	SNP	REF	SNP	SNP	SNP	SNP	SNP	DIF	REF	REF	REF	SNP		REF	SNP	SNP	REF	REF	REF	SNP	SNP	REF	REF
chr2H	683620878	C	T	SNP	REF	REF	REF	SNP	REF	REF	SNP	SNP	SNP	SNP	REF	REF	SNP	REF	DIF	REF	SNP	SNP	SNP	REF	SNP	SNP	SNP	REF	SNP	SNP	SNP	SNP	SNP	REF	REF	REF	REF	SNP	SNP	REF	SNP	SNP	REF	REF	REF	SNP	SNP	REF	REF
chr2H	683773381	C	T	REF	REF	REF	REF	REF	REF	REF	SNP	SNP	SNP	SNP	REF	REF	REF	REF	REF	REF	REF	SNP	SNP	REF	REF	SNP	SNP	REF	SNP	SNP	SNP	SNP	REF	REF	REF	REF	REF	REF	SNP	REF	SNP	SNP	REF	REF	REF	SNP	SNP	REF	REF
chr2H	684695428	G	A	REF	REF	REF	REF	REF	REF	REF	SNP	SNP	SNP	ND	REF	REF	REF	REF	REF	REF	REF	SNP	SNP	REF	REF	SNP	SNP	REF	SNP	SNP	SNP	SNP	REF	REF	REF	REF	REF	REF	SNP	REF	ND	SNP	REF	REF	REF	ND	SNP	REF	REF
chr2H	684731742	C	A	REF	REF	REF	ND	REF			SNP	SNP		SNP	ND	REF	REF	REF	REF	REF	REF	SNP	SNP		REF	SNP	SNP	REF	SNP	SNP	SNP	SNP	REF	REF	REF	REF	REF	REF	SNP	REF	SNP		REF		REF	SNP	SNP	REF	REF
chr2H	685385110	T	C	REF	REF	REF	REF	REF	REF	REF	SNP	SNP	SNP	SNP	REF	REF	REF	REF	REF	REF	REF	SNP	SNP	REF	REF	SNP	SNP	REF	SNP	SNP	SNP	SNP	REF	REF	REF	REF	REF	REF	SNP	REF	SNP	SNP	REF	REF	REF	ND	SNP	REF	REF
chr2H	685495095	T	A	ND	REF	REF	REF	REF	REF	REF	SNP			SNP	REF	REF	REF	REF	REF	ND	REF	SNP	SNP	REF	REF	SNP	SNP	REF	SNP	SNP	SNP		REF	REF	DIF	REF	REF	REF	SNP		SNP		REF	REF	REF	SNP	SNP	REF	REF
chr2H	685495648	G	A	SNP	REF	REF	REF	SNP	REF	REF	SNP	SNP	SNP	SNP	REF	REF	SNP	REF	DIF	REF	SNP	SNP	SNP	REF	SNP	SNP	SNP	REF	SNP	SNP	SNP	SNP	SNP	DIF	REF	SNP	REF	SNP	SNP	REF	SNP	SNP	REF	REF	REF	SNP	SNP	REF	REF
chr2H	685629695	G	A	REF	REF	REF	REF	REF	REF	REF	SNP	SNP	SNP	SNP	REF	REF	REF	REF	REF	REF	REF	SNP	DIF	REF	REF	DIF	SNP	REF	SNP	SNP	SNP	SNP	REF	REF	REF	REF	REF	REF	SNP	REF	ND	SNP	REF	REF	REF	SNP	SNP	REF	REF
chr2H	685782728	A	T	REF	REF	REF	ND	REF	REF	REF	SNP	SNP	SNP	SNP		REF	REF	REF	REF	REF	REF	SNP	DIF	REF	REF	SNP	SNP	REF	SNP	SNP	SNP	SNP	DIF	REF	REF	DIF	REF	REF	SNP	REF	SNP	SNP	REF	REF	REF	SNP	SNP	REF	REF
chr2H	685783368	G	C	REF	ND	REF	REF	REF	REF	REF	SNP	SNP	SNP	SNP	REF	REF	REF	REF	REF	REF	REF	SNP	SNP	REF	REF	SNP	SNP	REF	SNP	DIF	SNP	SNP	REF	REF	REF	REF	REF	REF	SNP		SNP	SNP	ND	REF	REF	SNP	SNP	REF	REF
chr2H	685783563	A	G	REF		REF	REF	REF	ND	REF		SNP		SNP	ND	ND	REF	ND	REF		REF	SNP		DIF	REF	SNP	SNP	REF	SNP	DIF	ND		DIF	DIF	DIF	DIF	REF	ND	SNP	REF			ND	ND	REF			REF	REF
chr2H	687146947	T	A	SNP	SNP	SNP	SNP	SNP	SNP	SNP	SNP	SNP	SNP	SNP	SNP	REF	SNP	REF	ND	ND	SNP	SNP	REF	SNP	SNP	REF	REF	REF	REF	REF	REF	SNP	REF	SNP	SNP	SNP	REF	SNP		REF	REF	SNP	REF	REF		SNP	SNP	REF	SNP
chr2H	687239116	T	C	SNP	SNP	REF	REF	SNP	REF	REF	SNP	SNP	SNP	SNP	HET	REF	SNP	REF	DIF	REF	SNP	SNP	SNP	REF	SNP	SNP	SNP	REF	SNP	SNP	SNP	SNP	SNP	REF	REF	SNP	REF	SNP	SNP	REF	REF	SNP	REF	REF	REF	SNP	SNP	REF	DIF
chr2H	687239260	A	C	SNP	SNP	REF	REF	SNP	REF	REF	SNP	SNP	SNP	SNP	SNP	REF	SNP	REF	DIF	REF	SNP	SNP	SNP	REF	SNP	SNP	SNP	REF	SNP	SNP	SNP	SNP	SNP	DIF	REF	SNP	REF	SNP	SNP	REF	REF	SNP	REF	REF	REF	SNP	SNP	REF	DIF
chr2H	687254606	G	C	SNP	SNP	REF	REF	SNP	REF	REF	REF	REF	REF	REF	SNP	REF	SNP	REF	DIF	REF	SNP	SNP	SNP	REF	SNP	SNP	SNP	REF	SNP	SNP	SNP	SNP	SNP	REF	REF	SNP	REF	SNP	REF	REF	REF	REF	REF	REF	REF	REF	REF	REF	REF
chr2H	687693667	C	T	ND	SNP	REF	REF	SNP	REF	REF	SNP	SNP	SNP	SNP	REF	REF	SNP	REF	DIF	REF	SNP	SNP	SNP	REF	SNP	SNP	SNP	REF	SNP	SNP	SNP	SNP	SNP	REF	REF	SNP	REF	SNP	SNP	REF	REF	SNP	REF	REF	REF	SNP	SNP	REF	REF
chr2H	688479405	A	G	SNP	SNP	SNP	SNP	SNP	SNP	SNP	REF	SNP	SNP	REF	REF	REF	SNP	REF	DIF	REF	SNP	SNP	REF	SNP	SNP	REF	REF	REF	REF	REF	DIF	SNP	SNP	SNP	SNP	SNP	REF	SNP	SNP	REF	REF	ND	REF	REF	REF	ND	REF	REF	SNP
chr2H	688480250	G	C	SNP			SNP	SNP		SNP	REF								DIF			SNP	DIF	SNP		REF	REF	REF	REF	REF	REF		SNP		SNP			SNP	SNP	REF	REF	SNP		REF	REF	SNP	REF	REF
chr2H	688520631	C	A	REF	REF	SNP	SNP	REF	SNP	SNP	REF	SNP	SNP	REF	REF	REF	REF	REF	REF	REF	REF	REF	REF	SNP	REF	REF	REF	REF	REF	REF	REF	REF	REF	SNP	SNP	REF	REF	REF	SNP	REF	REF	SNP	REF	REF	REF	SNP	REF	REF	SNP
chr2H	688686180	T	C	REF	REF	SNP	SNP	REF	SNP	SNP	SNP	SNP	SNP	SNP	REF	SNP	REF	SNP	REF	SNP	REF	REF	DIF	SNP	REF	SNP	SNP	SNP	REF	REF	SNP	REF	REF	SNP	SNP	REF	SNP	REF	SNP	SNP	SNP	SNP	SNP	SNP	SNP	SNP	SNP	SNP	SNP
chr2H	688786050	C	T	SNP				SNP	REF	REF		REF	REF		REF			SNP	REF	SNP	SNP	SNP	SNP	REF		SNP	SNP	SNP	SNP	SNP	SNP	SNP	SNP	DIF	DIF	SNP	SNP	SNP	REF	SNP	SNP			SNP					DIF
chr2H	689295590	C	G	SNP	SNP	REF	REF	SNP	REF	REF	SNP	REF	REF	SNP	REF	SNP	SNP	SNP	DIF	SNP	SNP	SNP	SNP	REF	SNP	SNP	SNP	SNP	SNP	SNP	SNP	SNP	SNP	REF	REF	SNP	SNP	SNP	REF	SNP	SNP	REF	SNP	SNP	SNP	REF	SNP	SNP	DIF
chr2H	690493325	C	T	SNP	SNP	REF	REF	SNP	REF	REF	SNP	REF	REF	SNP	REF	SNP	SNP	SNP	DIF	SNP	SNP	SNP	SNP	REF	SNP	SNP	SNP	SNP	SNP	SNP	SNP	SNP	SNP	REF	REF	SNP	SNP	SNP	REF	SNP	SNP	REF	SNP	SNP	SNP	REF	SNP	SNP	REF
chr2H	690493630	C	G	SNP	SNP	REF	REF	SNP	REF	REF	SNP	REF	REF	SNP	REF	SNP	SNP	SNP	DIF	SNP	SNP	SNP	SNP	REF	SNP	SNP	SNP	SNP	SNP	SNP	SNP	SNP	SNP	REF	REF	SNP	SNP	SNP	REF	SNP	SNP	REF	SNP	SNP	SNP	REF	SNP	SNP	REF
chr2H	690572724	A	G	SNP	SNP	REF	REF	SNP	REF	REF	SNP	REF	REF	SNP	REF	SNP	SNP	SNP	DIF	SNP	SNP	SNP	SNP	REF	SNP	SNP	SNP	SNP	SNP	SNP	DIF	SNP	SNP	REF	REF	DIF	SNP	SNP	REF	SNP	ND	REF	SNP	SNP	SNP	REF	SNP	SNP	REF
chr2H	690699151	A	G	REF	REF	REF	REF	REF	REF	REF	SNP	REF	REF	SNP	REF	SNP	REF	SNP	REF	SNP	REF	REF	SNP	REF	REF	SNP	SNP	SNP	REF	REF	SNP	REF	REF	REF	REF	REF	SNP	REF	REF	SNP	SNP	REF	SNP		SNP	REF	SNP	SNP	REF
chr2H	690699599	T	C	REF	REF	ND		REF	ND	REF	SNP	REF	REF	SNP	REF	SNP	REF	SNP	REF	SNP	REF	REF	SNP	REF	REF	SNP	SNP	SNP	REF	REF	SNP	REF	DIF	REF	REF	REF	SNP	REF		SNP	SNP	REF		SNP	SNP	REF	SNP		REF
chr2H	690965953	G	T	ND	ND	REF		REF	REF		DIF		REF	SNP	REF	SNP	REF	SNP	REF	SNP	REF	REF	SNP	DIF	DIF	SNP	SNP	DIF	REF	REF	DIF	REF	DIF	ND	REF	ND	SNP	DIF	ND		SNP		ND	SNP	SNP		SNP	SNP
chr2H	690973623	A	G				ND		ND		SNP	REF	REF						DIF		SNP	SNP	SNP	REF	SNP		SNP	SNP	SNP	SNP	SNP	SNP	SNP	ND	REF	SNP		SNP			SNP			SNP		REF	ND		REF
chr2H	691314345	G	A	SNP	REF	REF	REF	SNP	REF	REF	SNP	REF	REF	SNP	REF	SNP	REF	REF	REF	SNP	SNP	SNP	SNP	REF	SNP	SNP	SNP	SNP	REF	REF	SNP	SNP	SNP	REF	DIF	SNP	SNP	SNP	REF	SNP	SNP	REF	SNP	SNP	SNP	REF	SNP	SNP	REF
chr2H	691524881	T	TATAC			REF	REF	SNP	REF	REF	SNP	REF	REF	SNP	REF	SNP		REF	DIF		SNP	SNP	SNP	REF			SNP			SNP		SNP	SNP	REF	DIF	SNP	SNP		REF			REF	SNP	SNP	SNP	REF	SNP	SNP
chr2H	691637072	C	T	SNP		REF	REF	SNP	REF	REF	SNP	REF	REF	SNP	REF	SNP	SNP	REF	REF	SNP	SNP	SNP	SNP	REF	SNP	SNP	SNP	SNP	SNP	SNP	SNP	SNP	SNP	REF	REF	SNP	SNP	SNP	REF	SNP		REF			SNP	REF	SNP	SNP	DIF
chr2H	691689796	A	G	SNP	SNP	REF		SNP	REF	REF	SNP	REF	REF	SNP	REF		SNP	REF	HET	SNP	SNP	SNP	SNP	REF	SNP	SNP	SNP	SNP	SNP	SNP	SNP	SNP	SNP	DIF	REF	SNP	SNP	DIF	REF	SNP		REF	SNP		SNP	REF	SNP		REF
chr2H	691691422	A	C	SNP	SNP	REF	REF	SNP	REF	ND	SNP	REF		SNP	REF	SNP	SNP	REF	HET		SNP	SNP	SNP	REF	SNP	SNP	SNP	SNP	SNP	ND	SNP	SNP	SNP	REF	DIF	SNP		SNP	REF	SNP		REF	SNP		SNP		SNP		REF
chr2H	691721332	G	A	SNP	SNP	REF	REF	SNP	REF	REF	SNP	REF	REF	SNP	REF	SNP	ND	REF	DIF	ND	SNP	SNP	SNP	REF	SNP	SNP	ND	SNP	SNP	SNP	SNP	SNP	SNP	REF	REF	SNP	ND	SNP	REF	SNP	SNP	REF	SNP	SNP	SNP	REF	SNP	SNP	REF
chr2H	691721773	G	A	SNP	SNP	REF	REF	SNP	REF	REF	SNP	REF	REF	SNP	REF	SNP	SNP	REF	DIF	SNP	SNP	SNP	ND	REF	SNP	SNP	SNP	SNP	SNP	SNP	SNP	SNP	SNP	DIF	REF	SNP	SNP	SNP	REF	SNP	SNP	REF	SNP	SNP	SNP	REF	SNP	SNP	REF
chr2H	691870666	T	C		SNP	REF	REF	SNP	REF	REF	SNP	REF	REF	SNP	REF	REF	SNP	REF	DIF	REF	SNP	SNP	SNP	REF	SNP	SNP	SNP	REF	SNP	SNP	SNP	SNP	SNP	REF	REF	SNP	REF	SNP	REF	REF	REF	REF	REF	REF	REF	REF	SNP	REF	REF
chr2H	691977944	G	A	SNP	SNP	REF	REF	ND	REF	REF	SNP	REF	REF	SNP	REF	REF	SNP	REF	DIF	REF	SNP	SNP	SNP	REF	SNP	SNP	SNP	REF	SNP	SNP	SNP	SNP	SNP	REF	REF	SNP	REF	SNP	REF	REF	REF	REF	REF	REF	REF	REF	SNP	REF	REF
chr2H	692057296	A	G	REF	REF	REF	REF	REF	REF	REF	SNP	REF	REF	SNP	REF	REF	REF	REF	REF	ND	REF	REF	SNP	REF	ND	SNP	SNP	REF	REF		SNP	REF	REF	REF	REF	REF	REF	REF	REF	REF	REF	REF	REF	REF	REF	REF	SNP	REF	REF
chr2H	692064645	A	C	SNP	SNP	REF	REF	SNP	REF	REF	SNP	REF	REF	SNP	REF	REF	SNP	REF	DIF	REF	SNP	SNP	SNP	REF	SNP	SNP	SNP	REF	SNP	SNP	SNP	SNP	SNP	REF	REF	SNP	REF	SNP	REF	REF	REF	REF	REF	REF	REF	REF	SNP	REF	REF
chr2H	692296506	C	T		REF	SNP			REF			SNP		SNP	ND		REF		REF			REF	SNP	SNP	ND	SNP	SNP	REF	REF	REF	SNP	REF	REF	SNP	SNP		REF	DIF		REF	REF	REF		REF	REF		SNP		SNP
chr2H	692526789	G	A	REF	REF	SNP	SNP	REF	REF	SNP	SNP	ND	SNP	SNP	REF	REF	REF	REF	REF	REF	REF	REF	SNP	SNP	REF	SNP	SNP	REF	DIF	DIF	SNP	REF	REF	SNP	SNP	REF	REF	REF	REF	REF	REF	REF	REF	REF	REF	SNP	SNP	REF	SNP
chr2H	692528068	G	A	ND		SNP	SNP				SNP	SNP		SNP	ND		REF	REF	REF	REF	REF	REF	SNP	SNP	REF	SNP	SNP	REF	REF	REF	SNP	REF	REF	SNP	SNP	REF		REF	REF		REF				ND	SNP	SNP	REF	SNP
chr2H	692673533	G	A	ND		SNP	SNP		REF	SNP	SNP	SNP		SNP		REF			REF	REF	REF	REF	DIF	SNP	DIF	SNP	SNP	REF	REF	ND	SNP	REF	REF	SNP	SNP	DIF	REF			REF	REF	REF	ND	REF	ND		SNP	REF	SNP
chr2H	692833708	C	T	REF	REF	SNP	SNP	REF	REF	SNP	REF	SNP	SNP	SNP	REF	REF	REF	REF	REF	REF	REF	REF	REF	SNP	REF	REF	REF	REF	REF	REF	REF	DIF	REF	SNP	SNP	DIF	REF	REF	REF	REF	REF	REF	REF	REF	REF	SNP	REF	REF	SNP
chr2H	693179822	A	G	SNP	SNP	REF	REF	SNP	SNP	REF	SNP	REF	REF	SNP	REF	REF	SNP	REF	SNP	REF	SNP	SNP	SNP	REF	SNP	SNP	SNP	REF	SNP	SNP	SNP	SNP	SNP	REF	REF	SNP	REF	SNP	REF	REF	REF	REF		REF	REF	REF	SNP	REF	REF
chr2H	693338449	C	G	SNP	SNP	REF	REF	SNP	SNP	REF	SNP	REF	ND	SNP	REF	REF	SNP	REF	SNP	REF	SNP	SNP	SNP	REF	SNP	SNP	SNP	REF	SNP	SNP	SNP	SNP	SNP	DIF	REF	SNP	REF	SNP	REF	REF	REF	REF	REF	REF	REF	REF	SNP		REF
chr2H	693781975	G	A	REF	REF		SNP		REF		REF		SNP	REF			REF	ND	REF	SNP	REF	DIF	REF	SNP	DIF	REF	REF	SNP	REF	REF	REF	REF	REF	SNP	SNP	DIF	SNP	DIF	REF	SNP		ND				SNP	REF		SNP
chr2H	693798617	A	G	SNP		REF	REF	SNP	SNP	REF	SNP	ND	ND	ND	REF	REF		REF		REF	SNP	SNP	SNP	DIF	SNP	SNP	SNP	REF	SNP	SNP	SNP	SNP	SNP	REF	REF	SNP	REF	SNP	REF	REF	REF	ND	REF	REF	REF	REF	SNP	REF	REF
chr2H	693927894	T	C	SNP	SNP	REF	REF	SNP	SNP	REF	REF	REF	REF	REF	REF	REF	SNP	SNP	DIF	REF	SNP	SNP	SNP	REF	REF	SNP	SNP	REF	SNP	SNP	SNP	SNP		DIF	REF	SNP	REF	SNP	REF	REF	REF	REF			REF	REF	REF		SNP
chr2H	693948927	GTA	G			REF												SNP	REF		SNP	SNP		REF			SNP	REF	SNP	SNP	SNP		SNP	REF	REF	SNP	REF	SNP	REF			REF			REF	REF	REF
chr2H	694789909	T	C	SNP	SNP	REF	REF	SNP	SNP	REF	REF	REF	REF	SNP	REF	REF	SNP	SNP	DIF	REF	SNP	SNP	SNP	REF	REF	SNP	SNP	REF	SNP	SNP	SNP	SNP	SNP	REF	REF	SNP	REF	SNP	REF	REF	REF	REF	REF	REF	REF	REF	SNP	REF	SNP
chr2H	694789975	G	T	SNP	SNP	REF	REF	SNP	SNP	REF	REF	REF	REF	SNP	REF	REF	SNP	SNP	DIF	REF	SNP	SNP	SNP	REF	REF	SNP	SNP	REF	SNP	SNP	SNP	SNP	SNP	REF	REF	SNP	REF	SNP	REF	REF	REF	REF	REF	REF	REF	REF	SNP	REF	SNP
chr2H	694790193	A	G	SNP	SNP	REF	REF	SNP	SNP	REF	REF	REF	REF	SNP	ND	REF	SNP	SNP	REF	REF	SNP	SNP	SNP	REF	REF		SNP	REF	SNP	SNP	SNP	SNP	SNP	REF	REF	SNP		SNP	REF	REF	REF	REF	REF	REF	REF	REF	SNP	REF	SNP
chr2H	695091176	T	C	SNP	SNP	REF	REF	SNP	SNP	REF	SNP	REF	REF	SNP	SNP	REF	SNP	SNP	DIF	REF	SNP	SNP	SNP	REF		SNP	SNP	DIF	SNP	SNP	SNP	SNP	SNP	REF	REF	SNP	ND	SNP	SNP	REF	REF	SNP	REF	REF	REF	REF	SNP	REF	SNP
chr2H	695298695	G	T	ND	SNP	REF	REF	ND	ND	REF	SNP	REF	REF	SNP	SNP	REF	SNP	SNP	REF	REF	SNP	SNP	SNP	REF	DIF	ND	SNP	REF	ND	SNP	DIF	ND	SNP	REF	REF	SNP	REF	SNP	SNP	REF	REF	SNP	REF	REF	REF	REF	ND	REF	SNP
chr2H	695500473	T	G	SNP	SNP	REF	ND	SNP	SNP	REF	SNP		REF	SNP			SNP	SNP		REF	SNP		SNP		REF	SNP	SNP	REF	SNP	HET	SNP	SNP	SNP	REF	REF	SNP	REF	SNP	SNP	REF	REF	SNP	REF	REF	REF	REF	SNP	REF	SNP
chr2H	695638037	T	C	SNP	SNP	REF	REF	SNP	SNP	REF	SNP	REF	REF	SNP	SNP	REF	SNP	SNP	DIF	REF	SNP	SNP	SNP	REF	REF	SNP	SNP	REF	SNP	SNP	SNP	SNP	SNP	REF	REF	SNP	REF	SNP	SNP	REF	REF	SNP	REF	REF	REF	REF	SNP	REF	SNP
chr2H	696111752	C	T	SNP	SNP	REF	REF	SNP	SNP	REF	SNP	REF	REF	SNP	SNP	REF		SNP	DIF	REF	DIF	SNP	SNP	REF	REF	SNP	SNP	REF	DIF	SNP	SNP	SNP	SNP	REF	REF	SNP	REF	SNP		REF		SNP	REF	REF	REF	REF	SNP	REF	SNP
chr2H	696680297	C	T								REF			REF					SNP			DIF		SNP		REF	REF	SNP	REF		REF	REF	REF	SNP	SNP	REF		REF						SNP	SNP	SNP			REF
chr2H	696877251	C	T	REF	REF	SNP	SNP	REF	REF	SNP	REF	SNP	SNP	REF	REF	SNP	REF	REF	SNP	SNP	REF	REF	REF	SNP	REF	REF	REF	SNP	REF	REF	REF	REF	REF	SNP	SNP	REF	SNP	REF	SNP	SNP	SNP	SNP	SNP	SNP	SNP	SNP	REF	SNP	REF
chr2H	696878247	G	A	REF	ND				REF		ND		SNP	REF	REF		ND		SNP	SNP	REF	REF	REF	SNP	DIF	REF		SNP		REF	REF	REF	ND	SNP		ND		REF			SNP						REF	SNP
chr2H	696878524	T	C	REF	ND	SNP		REF	REF		REF	SNP	SNP	ND	REF	SNP	ND		SNP		REF	REF	REF	SNP	DIF	REF	REF	SNP	REF	REF	REF	REF	REF	SNP	SNP	ND	SNP	REF	SNP	SNP		SNP	SNP			SNP	REF	SNP
chr2H	696878997	C	T	REF	REF	SNP	SNP	REF	REF	SNP	REF	SNP	SNP	REF	REF	SNP	REF	REF	SNP	ND	REF	REF	REF	SNP	REF	REF	REF	SNP	REF	REF	REF	REF	REF	SNP	SNP	REF	SNP	REF	SNP	SNP	SNP	SNP	SNP	SNP	SNP	SNP	REF	SNP	REF
chr2H	696905156	G	C	REF		SNP	SNP			SNP	REF		SNP	REF			REF		SNP	SNP	ND	REF	REF	SNP	ND	REF	DIF	SNP	REF	REF	REF	REF	REF	SNP	SNP	REF	SNP	REF	SNP	SNP					SNP		REF	SNP	REF
chr2H	696999222	T	C	REF				REF	ND	SNP	REF		SNP	REF	REF	HET	REF	ND	SNP		REF	REF	REF	SNP	REF	REF	REF	SNP	REF	REF	REF	REF	REF		SNP	REF	SNP	REF		SNP			SNP	SNP	SNP		REF		REF
chr2H	696999289	C	T	REF	ND		SNP	REF	REF	SNP	REF		SNP	REF	REF	SNP	REF	REF	SNP	SNP	REF	DIF	REF	SNP	REF	REF	REF	SNP	REF	REF	REF	REF	REF	SNP	SNP	REF	SNP	REF		SNP	SNP		SNP	SNP	SNP	SNP	REF	SNP	REF
chr2H	696999641	T	C	SNP		REF	REF	REF	REF	REF	REF	REF	REF	REF	REF	REF	REF	SNP	REF	REF	REF	REF	REF	REF	REF	REF	REF	REF	REF	REF	REF	REF	REF	REF	REF	SNP	REF	SNP	REF	REF	REF	REF	REF	REF	REF	REF	REF	REF	SNP
chr2H	696999849	G	A	SNP	REF	SNP	SNP	REF	REF	SNP	REF	SNP	SNP	REF	REF	SNP	REF	SNP	DIF	SNP	REF	REF	REF	SNP	REF	REF	REF	SNP	REF	REF	REF	REF	REF	SNP	SNP	SNP	SNP	SNP		SNP	SNP	SNP	SNP		SNP	SNP	REF	SNP	SNP
chr2H	697002972	C	T	SNP	REF	SNP	SNP	REF	REF	SNP	DIF	SNP	SNP	REF	HET		REF	SNP	SNP	SNP	REF	REF	REF	SNP	REF	REF	REF	SNP	REF	REF	REF	REF	REF	SNP	SNP	SNP	SNP		SNP	SNP	SNP			SNP			REF	SNP	SNP
chr2H	697329252	T	C	SNP	REF	SNP	SNP	REF	REF	SNP	REF	SNP	SNP	REF	REF	SNP	REF	SNP	DIF	SNP	REF	REF	SNP	SNP	REF	SNP	SNP	DIF	REF	REF	SNP	REF	REF	SNP	SNP	SNP	ND	SNP	SNP	SNP	ND	SNP	SNP	SNP	SNP	SNP	REF	SNP	SNP
chr2H	697329930	T	C	REF		SNP	SNP	REF	REF	SNP	REF	SNP		REF	REF	SNP	REF	ND	SNP	SNP	REF	REF	REF	SNP	REF	REF	REF	SNP	REF	REF	REF	REF	REF	SNP	SNP	REF	SNP	REF		SNP		SNP	SNP	SNP	SNP	SNP	REF	SNP	REF
chr2H	697331033	T	G		SNP	ND	REF	SNP	SNP	REF	REF	REF	REF	SNP	SNP	REF	SNP	SNP	REF	REF	SNP	SNP	SNP	REF	DIF	SNP	SNP	REF	DIF	SNP	SNP	SNP	SNP	REF	REF	SNP	REF	SNP	REF			REF	REF	ND	REF	REF	SNP	REF	SNP
chr2H	697331096	G	A	SNP	REF	REF	REF	REF	REF	REF	REF	REF	REF	REF	REF	REF	REF	SNP	REF	REF	REF	REF	SNP	REF	REF	SNP	SNP	REF	REF	REF	SNP	REF	REF	REF	REF	SNP	REF	SNP	REF	REF		REF	REF	REF	REF	REF	REF	REF	ND
chr2H	697380296	C	T	ND	SNP	REF	REF	REF	SNP	REF	DIF	REF	REF	SNP	SNP	REF	REF	REF	REF	REF	SNP	SNP	REF	REF	REF	REF	REF	REF	SNP	SNP	REF	SNP	SNP	REF	REF	REF	REF	REF	REF	ND	REF	REF	REF	REF	REF	REF	SNP	REF	DIF
chr2H	697737040	G	A	REF	SNP	ND	REF	REF	SNP	REF	ND		REF	SNP	SNP	REF	ND	SNP			SNP	SNP		REF	REF	SNP	SNP	REF	SNP		SNP	SNP			REF		REF	REF	REF	REF		REF	REF	ND	REF	REF	SNP	ND	REF
chr2H	698147399	G	A	SNP						ND	REF		REF	SNP		REF	SNP		REF	REF	SNP	SNP		DIF	REF	SNP	SNP	REF	SNP		SNP	SNP	SNP	REF	REF	SNP	REF	SNP			REF	ND	REF		REF	REF	SNP	REF	SNP
chr2H	698148769	C	G	SNP	SNP	REF	REF	SNP	SNP	REF	REF	REF	REF	SNP	SNP	SNP	SNP	SNP	SNP	SNP	SNP	SNP	SNP	REF	REF	SNP	SNP	SNP	SNP	SNP	SNP	SNP	SNP	REF	REF	SNP	SNP	SNP	REF	SNP	SNP	REF	SNP	SNP	SNP	REF	SNP	SNP	SNP
chr2H	698165054	C	T	SNP	SNP	REF	REF	SNP	SNP	REF	REF	REF	REF	SNP	SNP	REF	SNP	SNP	REF	REF	SNP	SNP	SNP	REF	REF	DIF	SNP	REF	SNP	SNP	SNP	SNP	SNP	REF	REF	SNP	REF	SNP	REF	REF	REF	REF	REF	REF	REF	REF	SNP	REF	SNP
chr2H	698165221	C	T	SNP	SNP	REF	REF	SNP	SNP	REF	REF	REF	REF	SNP	SNP	REF	SNP	SNP	REF	REF	SNP	SNP	SNP	REF	REF	SNP	SNP	REF	SNP	SNP	SNP	SNP	SNP	REF	REF	SNP	REF	SNP	REF	REF	REF	REF	REF	REF	REF	REF	SNP	REF	SNP
chr2H	698165341	G	A	SNP	SNP	REF	REF	SNP	SNP	REF	REF	REF	REF	SNP	SNP	REF	SNP	SNP	REF	REF	SNP	SNP	DIF	REF	REF	DIF	SNP	REF	SNP	SNP	SNP	SNP	SNP	REF	REF	SNP	REF	SNP	REF	REF	REF	REF	REF	REF	REF	REF	SNP	REF	DIF
chr2H	698165455	G	T	SNP	SNP	REF	REF	SNP	SNP	REF	REF	REF	REF	SNP	SNP	REF	SNP	SNP	REF	REF	SNP	SNP	SNP	DIF	REF	DIF	SNP	REF	SNP	SNP	SNP	SNP	DIF	DIF	DIF	SNP	REF	SNP	REF	REF	REF	REF	REF	REF	REF	REF	SNP	REF	SNP
chr2H	698166034	A	T	SNP	SNP	REF	REF	SNP	SNP	REF	REF	REF	REF	SNP	SNP	REF	SNP	SNP	REF	REF	SNP	SNP	SNP	REF	REF	SNP	SNP	REF	SNP	SNP	SNP	SNP	SNP	REF	REF	SNP	REF	DIF	REF	REF	REF	REF	REF	REF	REF	REF	SNP	REF	SNP
chr2H	698166109	T	C	SNP	SNP	REF	REF	SNP	SNP	REF	REF	REF	REF	SNP	SNP	REF	SNP	SNP	REF	REF	DIF	SNP	SNP	REF	REF	SNP	SNP	REF	SNP	SNP	SNP	SNP	SNP	REF	REF	SNP	REF	SNP	REF	REF	REF	REF	REF	REF	REF	REF	SNP	REF	SNP
chr2H	698166213	A	AGT	SNP		REF	REF	SNP	SNP	REF	REF	REF	REF	SNP	SNP	REF	SNP	SNP	REF	REF	DIF	SNP	SNP	REF	REF	SNP	DIF	REF	SNP	SNP	SNP	SNP	SNP	REF	REF	SNP	REF	SNP	REF	REF	REF	REF	REF	REF	REF	REF	SNP	REF	SNP
chr2H	698222940	G	A	SNP		REF	REF	SNP	SNP	REF	REF	REF	REF	SNP	SNP	REF	SNP		REF	REF	SNP	SNP	SNP	DIF	REF	SNP	SNP	REF	SNP	SNP	SNP	SNP	SNP	REF	REF	SNP	REF	SNP	REF	REF	REF	REF	REF	REF	REF	REF	SNP	REF	SNP
chr2H	698232348	G	T	SNP	SNP	REF	REF	SNP		REF	REF	REF		SNP		REF	SNP		REF	REF	SNP	SNP	SNP	REF		SNP		DIF	SNP	SNP	SNP	SNP	SNP		DIF	SNP	REF	SNP			ND		REF	REF	ND		SNP		SNP
chr2H	698234288	A	G	SNP	SNP	REF	REF	SNP	SNP	REF	REF	REF	REF	SNP	SNP	REF	SNP	SNP	REF	REF	SNP	SNP	SNP	REF	REF	SNP	SNP	REF	SNP	SNP	SNP	SNP	SNP	REF	REF	SNP	REF	SNP	REF	REF	REF	REF	REF	REF	REF	REF	SNP	REF	SNP
chr2H	698314407	C	T	SNP		REF	REF	SNP	SNP	REF	DIF	REF	REF	SNP	SNP	REF	SNP	SNP	REF	REF	SNP	SNP	SNP	REF	DIF	SNP	SNP	REF	SNP	SNP	SNP	SNP	SNP	REF	REF	SNP	REF	SNP	REF	REF	REF	REF	REF	REF	ND	REF	SNP	REF
chr2H	698318520	T	G	SNP	SNP	REF	REF	SNP	ND	REF	REF	REF	REF	SNP	SNP	REF	SNP	SNP	REF	REF	SNP	SNP	DIF	REF	REF	SNP	SNP	REF	SNP	SNP	SNP	SNP	SNP	REF	REF	SNP	REF	SNP	REF	REF	REF	REF	REF	REF	REF	REF	SNP	REF	SNP
chr2H	698441944	G	A	SNP	SNP	REF	ND	SNP	SNP	REF	REF	REF	REF	SNP		ND	SNP		DIF	REF	SNP	SNP	SNP	REF	REF	SNP	SNP	REF	SNP	SNP	SNP	SNP	SNP	REF	REF	SNP	REF	SNP		REF	REF	ND	REF				SNP	ND	SNP
chr2H	698442539	A	C		SNP	REF	REF	SNP	SNP	ND	REF	REF		SNP	SNP	REF			REF	REF	SNP	SNP	SNP	REF	REF	SNP	SNP	REF	SNP	SNP	SNP	SNP	SNP	DIF	REF	SNP	REF	SNP	REF	REF	REF		REF		REF		SNP	ND	SNP
chr2H	698444136	C	G	SNP	SNP	REF	REF	SNP	SNP	REF	REF	REF	REF	SNP	SNP	REF	SNP	SNP	REF	REF	SNP	SNP	SNP	REF	REF	SNP	SNP	REF	SNP	SNP	SNP	SNP	SNP	REF	REF	SNP	REF	SNP	REF	REF	REF	REF	REF	REF	REF	REF	SNP	REF	SNP
chr2H	698667131	A	C	SNP						ND	REF	ND			SNP		SNP	SNP	REF	REF	SNP	SNP	SNP	REF	ND	SNP	SNP	REF	SNP			DIF	SNP	REF	ND	SNP	REF	SNP	REF	REF	REF	REF	REF	REF		ND	SNP	ND	SNP
chr2H	698730230	C	G		SNP	REF	REF	SNP	SNP	REF	REF	REF	REF	SNP	SNP	REF	SNP	SNP	REF	REF	SNP	SNP	SNP	REF	REF	SNP	SNP	REF	SNP	SNP	SNP	SNP	SNP	REF	REF	SNP	REF	SNP	REF	REF	REF	REF	REF	REF	REF	ND	SNP	REF	SNP
chr2H	698780267	C	G	SNP	SNP	REF	REF	SNP	SNP		ND	ND	REF	SNP	SNP	REF	SNP	SNP	REF	REF	SNP	SNP		ND	ND	ND	SNP	REF	SNP	SNP	SNP	SNP	SNP	REF	REF	SNP	REF	SNP		REF	REF	ND	REF	REF	REF	REF	SNP	ND
chr2H	698877669	A	G			REF	REF	SNP	SNP	REF	REF	REF		SNP	SNP	REF	SNP		REF		SNP	SNP		REF		SNP	SNP	REF			SNP	SNP	SNP	ND	REF		REF	SNP	REF	REF	REF	REF	REF		REF	REF	SNP	REF
chr2H	698878918	T	C			REF	REF	SNP	SNP		REF	REF		SNP	SNP	REF	SNP	SNP	REF	REF	SNP			REF	REF	SNP	SNP		SNP	SNP	SNP	SNP	SNP	ND		SNP	REF	SNP	REF	REF		REF		REF	REF	REF	SNP	REF
chr2H	698913965	T	C			REF	REF	SNP	SNP		REF		REF			ND		SNP	REF	REF	SNP	SNP	SNP	REF	REF		SNP	REF		SNP	SNP		SNP	REF	REF	SNP	REF		REF	REF	REF	REF	REF		REF		SNP	REF
chr2H	698914085	A	G			REF	REF	SNP	SNP		REF		REF				SNP	SNP	REF	REF	SNP	SNP		REF	ND		SNP	REF	SNP	SNP	SNP		SNP	REF	REF	SNP	REF						REF		REF		SNP
chr2H	699045089	T	C	ND			ND		SNP	REF	REF	REF	REF					SNP	REF	REF	SNP	SNP	SNP	REF	REF	SNP	SNP	REF	SNP	SNP	SNP	SNP	SNP	REF	REF	SNP	REF	SNP	REF	REF	ND	REF	REF	REF	REF	REF	SNP	REF	SNP
chr2H	699186914	G	A	SNP			REF	SNP	SNP	ND	REF			SNP	SNP	REF	SNP	SNP	REF	ND	SNP	SNP	SNP	REF	SNP		SNP	REF	SNP	SNP	SNP	SNP	SNP	REF	REF	SNP	ND		REF	ND	REF				REF	REF	SNP		SNP
chr2H	699187184	G	A	SNP		REF		SNP	SNP	ND	REF		REF	SNP	SNP	REF	SNP		REF	ND	SNP	SNP	SNP	REF	SNP	SNP	SNP	REF	SNP		SNP	SNP	SNP	REF	REF	SNP	REF	SNP	REF	ND	REF				REF		SNP		SNP
chr2H	699226064	A	T			REF	REF			REF	REF	REF	REF	SNP	SNP	REF		SNP	REF	REF			SNP	REF		SNP	SNP	REF			SNP			DIF	REF		REF		REF	REF		REF	REF	REF	REF	REF	SNP	REF
chr2H	699226960	C	T			REF	REF			REF	REF	REF	REF	SNP	SNP	REF		SNP	REF	REF			SNP	REF		SNP	SNP	REF			SNP			DIF	REF		REF		REF			REF	REF	REF	REF	REF	SNP	REF
chr2H	699227243	G	C			REF	REF			REF	REF	REF	REF	SNP	SNP	REF		SNP	REF	REF			SNP	REF		SNP	SNP	REF			SNP			REF	DIF		REF		REF	REF	REF	REF	REF	REF	REF	REF	SNP	REF
chr2H	699312606	C	G	ND		REF					REF		ND	SNP	SNP				REF		REF	REF	SNP		REF	SNP		REF	REF	REF	SNP		ND	REF	REF	REF	REF	REF	REF	REF					REF		SNP	REF	REF
chr2H	699314802	T	C	REF	REF	REF	REF	REF	REF	REF	REF	REF	REF	SNP	SNP	REF	REF	SNP	REF	REF	REF	REF	SNP	REF	SNP	SNP	SNP	REF	REF	REF	SNP	REF	REF	REF	REF	REF	REF	REF	REF		REF	REF	REF	REF	REF	REF	SNP	REF	REF
chr2H	699442468	T	C	REF	REF	SNP	SNP	REF	REF	SNP	REF	SNP	SNP	REF	REF	SNP	REF	REF	SNP	SNP	REF	REF	REF	SNP	REF	REF	REF	SNP	REF	REF	REF	REF	REF	SNP	SNP	REF	SNP	REF	SNP	HET	SNP	SNP	SNP	SNP	SNP	SNP	REF	SNP	REF
chr2H	699445005	G	A	REF	REF	SNP	SNP	REF	REF	SNP	REF		SNP	REF	ND	SNP	REF		SNP		REF	DIF	REF	SNP	REF	REF	REF	SNP	REF	REF	REF	REF	REF	SNP	SNP	REF	SNP	REF	SNP	SNP	SNP		SNP	SNP	SNP	SNP	REF		REF
chr2H	699445317	G	C	REF	REF	REF	REF	REF	REF	REF	SNP	REF	REF	SNP	SNP	REF	REF	SNP	REF	REF	REF	REF	SNP	REF	REF	SNP	SNP	REF	SNP	SNP	SNP	REF	REF	REF	REF	REF	REF	REF	REF	REF	REF	REF	REF	REF	REF	REF	SNP	REF	REF
chr2H	699755568	C	T	REF	REF	REF	REF	REF	REF	REF	ND	REF	REF	ND	SNP	REF	REF	SNP	REF	REF	REF	REF	SNP	REF	REF	SNP	DIF	REF	SNP	SNP	DIF	REF	REF	REF	REF	REF	REF	REF	REF	REF	REF	REF	REF	REF	REF	REF	DIF	REF	REF
chr2H	700119061	T	G	SNP	SNP	SNP	SNP	SNP	SNP	SNP	REF	SNP	SNP	REF	REF	SNP	SNP	REF	SNP	SNP	DIF	SNP	DIF	SNP	SNP	REF	REF	SNP	REF	REF	REF	SNP	SNP	SNP	SNP	SNP	SNP	SNP	SNP	SNP	SNP	SNP	SNP		SNP	SNP	REF	SNP	SNP
chr2H	700119937	C	T	ND	REF	SNP	SNP		ND	SNP	REF	SNP	SNP	REF	REF		REF	ND	SNP	SNP	REF	REF	ND	SNP	SNP	ND	REF	SNP	REF	REF	DIF	REF	REF	SNP	SNP	DIF	SNP	REF	SNP				SNP	SNP	SNP	SNP	ND	SNP	REF
chr2H	700556939	T	A	REF	REF	SNP	SNP	REF	REF	SNP	REF	SNP	SNP	REF	REF	SNP	REF	REF	SNP	SNP	REF	REF	REF	SNP	REF	REF	REF	SNP	REF	REF	REF	REF	REF	SNP	SNP	REF	SNP	REF	SNP	SNP	SNP	SNP	SNP	ND	SNP	SNP	REF	ND	REF
chr2H	700557135	C	T	REF	ND		SNP	REF	REF	HET		SNP		REF	REF	SNP	REF	REF	SNP	SNP	REF	REF		SNP	SNP	REF	REF		REF	REF	DIF		REF	SNP	SNP			REF	SNP						SNP		REF		ND
chr2H	700557692	C	G	REF	REF	SNP	SNP	REF	REF	SNP	REF	SNP	SNP	REF	REF	SNP	REF	REF	SNP		REF	REF	REF	SNP		REF	REF		REF	REF	REF	DIF	REF	SNP		REF	SNP	REF	SNP	SNP	SNP	SNP	SNP		SNP		REF	SNP	REF
chr2H	700559331	T	C	REF	REF	SNP	ND	REF	REF	ND	REF	SNP	ND	REF	REF	ND	REF	REF	DIF	ND	REF	REF	REF	SNP	DIF	REF	REF	SNP	REF	REF	REF	REF	REF	SNP	SNP	REF	SNP	REF	SNP	ND	SNP	SNP	SNP	SNP	SNP	SNP	REF	ND	REF
chr2H	700567829	G	A	REF	REF	REF	REF	REF	REF	REF	SNP	REF	REF	SNP	SNP	REF	REF	SNP	REF	REF	REF	REF	SNP	REF	SNP	SNP	DIF	REF	SNP	SNP	SNP	REF	REF	REF	REF	REF	REF	REF	REF	REF	REF	REF	REF	REF	REF	REF	SNP	REF	REF
chr2H	700725090	G	A	REF	SNP	SNP	SNP	REF	SNP	SNP	REF	SNP	SNP	REF	REF	SNP	REF	REF	SNP	SNP	REF	REF	REF	SNP	REF	REF	REF	SNP	REF	REF	REF	REF	REF	SNP	SNP	REF	SNP	REF	SNP	SNP	SNP	SNP	SNP	SNP	SNP	SNP	REF	SNP	REF
chr2H	700725236	T	C	SNP	SNP	SNP	SNP	SNP	SNP	SNP	REF	SNP	SNP	REF	REF	SNP	SNP	REF	SNP	SNP	SNP	SNP	REF	SNP	SNP	REF	REF	SNP	REF	REF	REF	SNP	SNP	SNP	SNP	SNP	SNP	SNP	SNP	SNP	SNP	SNP	SNP	SNP	SNP	SNP	REF	SNP	SNP
chr2H	700725350	A	G	ND	SNP	SNP	SNP	SNP	SNP	ND	REF	SNP	SNP	REF	REF	SNP	SNP	REF	SNP	SNP	SNP	SNP	REF	SNP	DIF	REF	REF	SNP	REF	REF	REF	DIF	SNP	SNP	SNP	SNP	SNP	SNP	SNP	SNP	SNP	SNP	SNP	SNP	SNP	SNP	REF	SNP	SNP
chr2H	700868981	C	A	REF	SNP	SNP		REF	SNP	SNP	DIF	SNP	SNP	ND	REF	SNP	REF	REF	SNP		REF	REF	DIF	SNP	SNP	REF	REF	SNP	REF	REF	REF	REF	REF	SNP	SNP	DIF	SNP	REF	SNP	SNP	SNP	SNP	SNP		SNP	SNP	REF	SNP	ND
chr2H	700870450	A	G	REF	SNP	SNP	SNP	REF	SNP	SNP	REF	SNP	SNP	REF	REF	SNP	REF	REF	SNP	SNP	REF	REF	REF	SNP	REF	REF	REF	SNP	REF	REF	REF	REF	REF	SNP	SNP	REF	SNP	REF	SNP	SNP	SNP	SNP	SNP	SNP	SNP		REF	SNP	REF
chr2H	700872807	A	T	SNP	SNP	SNP		SNP	SNP		REF			ND	REF		SNP	REF	SNP	SNP	SNP	SNP	ND	SNP	SNP	REF	REF	SNP	REF	REF	REF	SNP	SNP	SNP	SNP	SNP		SNP	SNP			SNP		SNP	SNP		DIF	SNP
chr2H	701031646	G	A	SNP	SNP	SNP	SNP	SNP	SNP	SNP	REF	SNP	SNP	REF	REF	SNP	HET	REF	SNP	SNP	SNP	SNP	REF	SNP	SNP	REF	REF	SNP	REF	REF	REF	SNP	SNP	SNP	SNP	SNP	SNP	SNP	SNP	SNP	SNP	SNP	SNP	SNP	SNP	SNP	REF	SNP	SNP
chr2H	701032689	T	G	SNP	ND	SNP	SNP	SNP	SNP	SNP	REF	SNP	SNP	REF	REF	SNP	SNP	REF	SNP	SNP	SNP	SNP	REF	SNP	DIF	REF	REF	SNP	REF	REF	REF	DIF	DIF	SNP	SNP	SNP	SNP	DIF	SNP	SNP	SNP	SNP	SNP	SNP	SNP	SNP	REF	SNP	SNP
chr2H	701035934	T	C	SNP	SNP	SNP	SNP	SNP	SNP	SNP	REF	SNP	SNP	REF	REF	SNP	SNP	REF	SNP	SNP	SNP	SNP	REF	SNP	REF	REF	REF	SNP	REF	REF	REF	SNP	SNP	SNP	SNP	SNP	SNP	SNP	SNP	SNP	SNP	SNP	SNP	SNP	SNP	SNP	DIF	SNP	SNP
chr2H	701036211	C	T	SNP			SNP	SNP	SNP	SNP		SNP	SNP	REF		SNP	SNP	REF	SNP	SNP	SNP	SNP	REF	SNP	SNP	REF	REF	SNP	REF	REF	REF	SNP	SNP	SNP	SNP	SNP	SNP	SNP	SNP	SNP	SNP	SNP	SNP		SNP		REF	SNP	SNP
chr2H	701537766	G	A		SNP	SNP		SNP	SNP		REF	SNP		REF	REF	SNP		REF	SNP	SNP	SNP	SNP	REF	SNP	SNP	REF	REF	SNP	REF	REF	REF	SNP	SNP	SNP	SNP	SNP	SNP	SNP	SNP		SNP	SNP	SNP		SNP	SNP	REF	SNP	SNP
chr2H	701537902	G	C		SNP	SNP	SNP	SNP	SNP		REF	SNP		ND	ND	SNP		REF	SNP		SNP	SNP	REF	SNP	SNP	REF	REF	SNP	REF	REF	REF	SNP	SNP	SNP	SNP	SNP	SNP	SNP	SNP	SNP	SNP		SNP		SNP		REF	SNP	SNP
chr2H	701538735	T	C		SNP	SNP	SNP	SNP	SNP	SNP	REF	SNP	SNP	REF	ND	SNP	SNP	ND	SNP	SNP	SNP	SNP	REF	SNP	REF	REF	REF	SNP	REF	REF	REF	SNP	SNP	SNP	SNP	SNP	SNP	SNP	SNP	SNP	SNP	SNP		SNP			DIF		SNP
chr2H	701643825	G	C	SNP		SNP		SNP	SNP		REF		SNP	REF	REF	SNP	SNP	REF		SNP	SNP	SNP	REF	SNP		REF			REF	REF	REF	SNP	SNP	SNP	SNP					SNP	SNP			ND	SNP	SNP	REF	SNP	SNP
chr2H	701646132	A	G	SNP	SNP		SNP		SNP	SNP	REF			REF	REF		SNP	REF	SNP	SNP		SNP	REF	SNP	REF	REF	REF	SNP	REF	REF	REF	SNP		SNP	SNP			SNP			SNP			SNP	SNP	SNP	DIF		SNP
chr2H	701646626	G	C	SNP					SNP	ND	REF		SNP		REF		SNP	REF	SNP			SNP		SNP	SNP	REF	REF	SNP	REF	REF	REF	SNP	SNP	SNP	SNP	SNP	SNP	SNP	SNP	SNP	SNP	SNP	SNP		SNP	SNP	REF	SNP	SNP
chr2H	701900727	G	A	SNP	SNP	SNP	SNP	SNP	SNP	SNP	REF	SNP	SNP	REF	REF	SNP	HET	REF	SNP	SNP	SNP	SNP	REF	SNP	SNP	REF	REF	SNP	REF	REF	REF	SNP	SNP	SNP	SNP	SNP	SNP	SNP	SNP	SNP	SNP	SNP	SNP	SNP	SNP	SNP	REF	SNP	SNP
chr2H	701904589	T	C	SNP	SNP	SNP	SNP	SNP	SNP	SNP	REF	SNP	SNP	REF	REF	SNP	SNP	REF	SNP	SNP	SNP	SNP	REF	SNP		REF	REF	SNP	REF	REF	REF	SNP	SNP	SNP	DIF	SNP	SNP	SNP	SNP	SNP	SNP	SNP	SNP	SNP	SNP	ND	REF	SNP	SNP
chr2H	701904657	T	C	SNP	SNP	SNP	SNP	SNP	SNP	SNP	REF	SNP	SNP	REF	REF	SNP	SNP	REF	SNP	SNP	SNP	SNP	REF	SNP		REF	REF	SNP	REF	REF	REF	SNP	SNP	SNP	SNP	SNP	SNP	SNP	SNP	SNP	SNP	SNP	SNP	SNP	SNP	SNP	REF	SNP	SNP
chr2H	702089888	G	A	SNP		SNP	SNP	SNP		SNP	REF	SNP	SNP	REF	REF			REF	SNP	SNP	SNP	SNP	REF	SNP	SNP	REF	REF	SNP	REF	REF	REF	SNP	SNP	SNP	SNP		SNP	SNP	SNP	SNP	SNP	SNP	SNP	SNP	SNP		REF		SNP
chr2H	702089952	A	G	REF	ND	REF	REF	REF	ND	REF	SNP	REF	ND	SNP	SNP	REF	REF	SNP	REF	REF	REF	REF	SNP	ND	REF	SNP	SNP	DIF	SNP	SNP	SNP	REF	REF	REF	REF	REF	REF	REF	ND	REF	REF	ND	ND	REF	REF	REF	SNP		REF
chr2H	702092161	C	A	REF	REF	REF		ND	REF	REF	SNP	REF	ND	SNP	SNP	REF	REF	SNP	REF		REF	ND	SNP	REF	REF	SNP	SNP	REF	SNP	SNP	SNP		REF	REF	REF	REF	REF	REF	REF	REF	REF	REF	ND	REF	REF	REF			REF
chr2H	702092307	C	T	REF	REF	REF	REF		REF	REF	SNP	REF	REF	SNP	SNP	REF	REF	SNP	REF	REF	REF	REF	SNP	REF	REF	SNP	SNP	REF	SNP	SNP	SNP	REF	REF	REF	REF	DIF	REF	REF	REF	REF	REF	REF	REF	REF	REF	REF	SNP	ND	REF
chr2H	702156094	A	C	SNP	SNP	SNP	SNP	SNP	SNP	SNP	REF	SNP	SNP	REF	REF	SNP	SNP	REF	SNP	SNP	SNP	SNP	REF	SNP	SNP	REF	REF	SNP	REF	REF	REF	SNP	SNP	SNP	SNP	SNP	SNP	SNP	SNP	SNP	SNP	SNP	SNP	SNP	SNP	SNP	REF	SNP	SNP
chr2H	702220065	G	C	REF		ND	REF	REF	REF	ND		REF		SNP		REF	REF	SNP		REF		REF		REF	REF	SNP	SNP		SNP	SNP		REF	REF	REF	REF	REF					REF	ND		REF		REF		ND	REF
chr2H	702220252	T	C	REF		REF	REF	REF	REF	REF	SNP	REF	REF	SNP	SNP	REF	REF	SNP	REF	REF	REF	REF	SNP	REF	REF	SNP	SNP		SNP	SNP	SNP	REF	REF	REF	REF	REF	REF	REF	REF	REF	REF	REF		ND		REF	SNP	REF	REF
chr2H	703934077	G	A	REF				ND			REF			REF	REF	SNP		REF	SNP		REF		SNP	SNP	DIF	SNP	SNP	DIF	SNP	SNP	SNP	REF	ND	SNP		ND	SNP	REF		SNP	SNP				SNP		REF		REF
chr2H	703952273	C	G	REF			SNP	REF	SNP	SNP	DIF			ND	REF	SNP	REF	ND	SNP		REF	REF	SNP	SNP	SNP	SNP	SNP	SNP	SNP	SNP	DIF	REF	REF	SNP	SNP	REF	SNP	REF	SNP	SNP	SNP		SNP		SNP	SNP	DIF	SNP	REF
chr2H	704364587	A	T	SNP	SNP	SNP	SNP	SNP	SNP		REF	SNP	SNP		SNP	SNP	SNP	REF	SNP	SNP	SNP	REF	REF	SNP	SNP	REF	REF	SNP	DIF	DIF	DIF	REF	SNP	SNP	SNP	SNP	SNP		SNP	SNP	SNP	SNP	SNP	SNP	SNP	SNP	DIF		SNP
chr2H	704364971	T	C	SNP	SNP	SNP	SNP	SNP	SNP	SNP	REF		SNP	REF	SNP	SNP		REF	SNP		SNP		REF	SNP			REF	SNP	REF	REF	REF	REF	SNP	SNP	SNP	SNP		SNP	SNP	SNP	SNP		SNP	SNP	SNP		REF
chr2H	704365851	G	A	SNP	SNP	SNP	SNP	SNP	SNP	SNP	REF	SNP	SNP	REF	SNP	SNP	SNP	REF	SNP	SNP	SNP	DIF	REF	SNP	SNP	REF	REF	SNP	REF	DIF	REF	REF	SNP	SNP	SNP	SNP	SNP	SNP	SNP	SNP	ND	SNP	SNP	SNP	SNP	SNP	REF	SNP	SNP
chr2H	704372149	T	A	SNP	SNP	SNP	SNP	SNP	SNP	SNP	REF	SNP	SNP	REF	SNP	SNP	SNP	REF	SNP	SNP	SNP	REF	REF	SNP	SNP	REF	REF	SNP	REF	REF	REF	REF	SNP	SNP	SNP	SNP	SNP	SNP	SNP	SNP	SNP	SNP	SNP	SNP	SNP	SNP	REF	SNP	SNP
chr2H	704591990	G	A	SNP	SNP	SNP	SNP	SNP	SNP	SNP	REF	SNP	SNP	REF	REF	REF	SNP	REF	SNP	REF	SNP	REF	REF	SNP	SNP	DIF	REF	REF	REF	REF	REF	REF	SNP	SNP	SNP	SNP	REF	SNP	SNP	REF	REF	SNP	REF	REF	REF	SNP	DIF	SNP	SNP
chr2H	704833644	G	A	SNP	SNP	SNP	SNP	SNP	SNP	SNP	REF	SNP	SNP	REF	REF	REF	SNP	REF	SNP	REF	SNP	REF	REF	SNP	SNP	REF	REF	REF	REF	REF	REF	REF	SNP	SNP	SNP	SNP	REF	SNP	SNP	REF	REF	SNP	REF	REF	REF	SNP	DIF	SNP	SNP
chr2H	705044047	A	G	REF	REF	REF	REF	REF	REF	REF	SNP	REF	REF	SNP	SNP	SNP	REF	SNP	REF	SNP	REF	SNP		DIF	SNP	SNP	SNP	SNP	SNP	SNP	SNP	SNP	REF	REF	REF	REF	SNP	REF	REF	SNP	SNP	REF	SNP			REF		REF	REF
chr2H	705553144	C	T	REF	REF	REF	REF	REF	REF	REF	REF	REF	REF	REF	REF	SNP	REF	REF	REF	SNP	REF	DIF	SNP	REF	SNP	SNP	SNP	SNP	SNP	SNP	SNP	SNP	DIF	REF	REF	REF	SNP	REF		SNP	SNP	REF	SNP		SNP	REF	REF	SNP	REF
chr2H	705705033	G	C	REF	REF	REF	REF	REF	ND	REF	SNP	REF	REF	SNP	SNP			SNP	REF	SNP	REF	SNP	SNP	REF	SNP	SNP	SNP	SNP	SNP		SNP	SNP	REF	REF	REF	REF	SNP	REF	REF	SNP	SNP	REF	SNP		SNP	REF		SNP	REF
chr2H	706343027	T	C	REF	REF	REF	REF	REF	REF	REF	SNP	REF	REF	SNP	SNP	REF	REF	SNP	REF	REF	REF	SNP	SNP	REF	REF	SNP	SNP	REF	SNP	SNP	SNP	SNP	REF	REF	REF	REF	REF	REF	REF	REF	REF	REF	REF	REF	REF	REF	SNP	REF	REF
chr2H	706574726	C	A	REF	REF	REF	REF	REF	REF	REF	SNP	REF	REF	SNP	SNP	REF	REF	SNP	REF	REF	REF	SNP	SNP	REF	SNP	SNP	SNP	REF	SNP	SNP	SNP	SNP	REF	REF	REF	REF	REF	REF	REF	REF	REF	REF	REF	REF	REF	REF	SNP	REF	REF
chr2H	706575030	G	A	REF	REF	REF	REF	REF	REF	REF	SNP	REF	REF	SNP	SNP	REF	REF	SNP	REF	REF	REF	SNP	SNP	REF	SNP	SNP	SNP	REF	SNP	SNP	SNP	SNP	REF	REF	REF	REF	REF	REF	REF	REF	REF	REF	REF	REF	REF	REF	SNP	REF	REF
chr2H	706920766	G	A	REF		REF	REF		REF	REF			REF			REF	REF	SNP		REF			REF	REF		DIF	REF	REF	SNP	SNP	DIF	SNP	DIF	REF	REF		REF		REF	REF		REF		REF	REF	REF	SNP	REF	ND
chr2H	706965886	A	G	REF		REF			REF	REF		REF	REF	SNP		REF	REF	SNP			REF	SNP	REF	REF	SNP	REF	REF	ND	SNP				REF		REF	DIF	REF	REF	REF	REF	REF	REF	ND	REF	REF	REF		REF
chr2H	706967338	G	C			REF	ND	REF	ND	REF	SNP	REF	ND	SNP		REF	REF	SNP	REF		REF	SNP	REF	REF	SNP	REF	REF	REF	SNP	SNP	SNP	SNP	ND	REF	REF	REF		ND	ND			REF		REF	REF	REF	SNP	REF	REF
chr2H	707380570	G	A	REF	REF	REF	REF	REF	REF	REF	SNP	REF	REF	SNP	SNP	REF	REF	SNP	REF	REF	REF	SNP	REF	REF	SNP	REF	REF	REF	SNP	SNP	DIF	SNP	REF	REF	REF	REF	REF	REF	REF	REF	REF	REF	REF	REF	REF	REF	SNP	REF	REF
chr2H	707562210	T	C	REF	SNP	SNP	SNP	REF		ND	SNP	SNP	SNP			ND	REF	SNP	REF	REF	REF	SNP	REF	SNP	SNP	REF	REF	DIF	SNP	SNP	SNP	SNP	REF	SNP	SNP	REF	REF	REF	SNP	REF	REF		REF	REF	REF	SNP	SNP	REF	SNP
chr2H	707586365	A	G	REF				REF	SNP	SNP	REF	SNP	SNP	REF	REF	REF	REF		REF	REF	REF	REF	REF	SNP	SNP	DIF	REF	REF	DIF		REF		REF	SNP	SNP	REF	REF	REF	SNP	REF	REF	SNP	REF	REF	REF	SNP	REF	REF	SNP
chr2H	707586666	T	G	REF	SNP	SNP	SNP	REF	SNP	SNP	REF	SNP	SNP	REF	REF	REF	REF	REF	REF	REF	REF	REF	REF	SNP	SNP	REF	REF	REF	REF	REF	REF	REF	REF	SNP	SNP	REF	REF	REF	SNP	REF	REF	SNP	REF	REF	REF	SNP	REF	REF	SNP
chr2H	707703927	C	CCCTCT	REF	SNP	SNP	HET	REF	SNP	SNP	REF	SNP	SNP	REF	REF	SNP	REF	REF	REF	SNP	REF	REF	REF	SNP	SNP	REF	REF	SNP	REF	REF	REF	REF	REF	SNP	SNP	REF	SNP	REF	SNP	SNP	SNP	SNP	SNP	SNP	SNP	SNP	REF	SNP	SNP
chr2H	708177322	A	G		REF	ND	REF	SNP	REF	REF	SNP	REF	REF	SNP	SNP	REF	SNP	SNP	REF	REF	SNP	SNP	SNP	REF	REF	SNP	SNP	REF	SNP	SNP	SNP	SNP	REF	REF	REF	SNP	REF	SNP	REF	REF	ND	REF	REF	REF	REF	REF	SNP	REF	REF
chr2H	708258900	G	C		ND	ND	REF		REF	REF		REF	ND		SNP	SNP			REF		SNP	SNP		REF	DIF		DIF	SNP	SNP		SNP	SNP	SNP	REF	REF	SNP	SNP	SNP	REF	SNP	SNP	REF	SNP	SNP	SNP	REF	SNP	SNP	REF
chr2H	708263349	A	G	REF	REF	REF	REF	REF	REF	ND	SNP	REF	REF	SNP	SNP	REF	REF		REF	REF	REF	SNP	REF	REF	REF	REF	REF	REF	SNP	SNP	SNP	SNP	REF	REF	REF	REF	REF	REF	REF	REF	REF	REF	REF	REF	REF	REF	SNP	REF	REF
chr2H	708264520	A	G	SNP	REF	REF	REF	SNP	REF	REF	SNP	REF	REF	SNP	SNP	SNP	SNP	SNP	REF	SNP	SNP	SNP	SNP	REF	REF	SNP	SNP	SNP	SNP	SNP	SNP	SNP	SNP	REF	REF	SNP	SNP	SNP	REF	SNP	SNP	REF	SNP	SNP	SNP	REF	DIF	SNP	REF
chr2H	708297208	G	A	SNP	REF	REF	REF	SNP	REF	REF	SNP	REF	REF	SNP	REF	REF	SNP	SNP	REF	REF	SNP	SNP	SNP	REF	REF	SNP	SNP	REF	SNP	SNP	DIF	SNP	REF	DIF	REF	SNP	REF	SNP	REF	REF	REF	REF	REF	REF	REF	REF	DIF	REF	REF
chr2H	708297389	A	G	REF	REF	REF	REF	REF	REF	REF	SNP	REF	REF	SNP	REF	REF	REF	SNP	REF	REF	REF	SNP	REF	REF	REF	REF	REF	REF	SNP	SNP	DIF	SNP	REF	REF	REF	REF	REF	REF	REF	REF	REF	REF	REF	REF	REF	REF	SNP	REF	REF
chr2H	708297510	C	T	SNP	REF	REF	REF	SNP	REF	REF	SNP	REF	REF	SNP	REF	REF	SNP	SNP	REF	REF	DIF	SNP	SNP	REF	REF	SNP	DIF	REF	DIF	DIF	DIF	DIF	SNP	REF	REF	SNP	REF	DIF	REF	REF	REF	REF	REF	REF	REF	REF	SNP	REF	REF
chr2H	708297742	G	C	SNP	REF	REF	REF	SNP	REF	REF	SNP	REF	REF	SNP	REF	REF	SNP	SNP	REF	REF	SNP	SNP	SNP	REF	REF	SNP	SNP	REF	SNP	SNP	SNP	SNP	SNP	REF	REF	DIF	REF	SNP	REF	REF	REF	REF	REF	REF	REF	REF	SNP	REF	REF
chr2H	708298017	A	G			REF	REF	SNP	REF	REF	SNP	REF	REF	SNP	REF	REF	SNP	SNP	REF	REF	SNP	SNP	SNP	REF	REF	SNP	SNP	DIF	ND	SNP	SNP	SNP	SNP	REF	REF	SNP	REF	SNP	REF	REF	REF	REF	REF	REF	REF	REF	SNP	REF	REF
chr2H	708560621	T	C	SNP	SNP	REF	REF	SNP	REF	REF	REF	REF	REF	REF	SNP	SNP	SNP	REF	REF	SNP	SNP	REF	SNP	REF	SNP	SNP	SNP	SNP	REF	REF	REF	REF	SNP	REF	REF	SNP	SNP	SNP	REF	SNP	SNP	REF	SNP	SNP	SNP	REF	REF	SNP	REF
chr2H	708560985	A	G	SNP	SNP	REF	REF	SNP	REF	REF	SNP	REF	REF	SNP	SNP	SNP	SNP	SNP	REF	SNP	SNP	DIF	SNP	REF	SNP	SNP	SNP	SNP	SNP	SNP	DIF	SNP	SNP	REF	REF	DIF	SNP	DIF	REF	SNP	SNP	REF	SNP	SNP	SNP	REF	SNP	SNP	REF
chr2H	708561301	CA	C		SNP	REF	REF	SNP	REF	REF	SNP	REF	REF	SNP	SNP	SNP		SNP	REF		SNP	SNP	SNP	REF	SNP	SNP	SNP	SNP	SNP	SNP	SNP	SNP	SNP	DIF	REF	SNP	SNP	SNP	REF	SNP		REF	SNP	SNP	SNP	REF	SNP	SNP	DIF
chr2H	708861711	C	T	SNP	REF	REF	REF	SNP	REF	REF	SNP	REF	REF	SNP	REF	REF	SNP	SNP	REF	REF	SNP	SNP	SNP	REF	REF	SNP	SNP	REF	SNP	SNP	SNP	SNP	SNP	REF	REF	SNP	REF	SNP	REF	REF	REF	REF	REF	REF	REF	REF	SNP	REF	REF
chr2H	708862938	A	G	SNP	REF	REF	REF	SNP	REF	REF		REF	REF	SNP	REF	REF	SNP	SNP	REF	REF	SNP	SNP	SNP	REF	REF		SNP	REF	SNP	SNP	SNP			REF	REF	SNP	REF		REF		REF		REF	REF	REF	REF	SNP	REF	REF
chr2H	708864067	G	A	SNP	REF	REF	REF	SNP	REF	REF	SNP	REF	REF	SNP	REF	REF	SNP	SNP	REF	REF	SNP	SNP	SNP	REF	REF	SNP	SNP	REF	SNP	SNP	SNP	SNP	SNP	REF	REF	SNP	REF	SNP	REF	REF	REF	ND	ND	REF	REF	REF	SNP	REF	REF
chr2H	708994778	G	A		REF	ND		SNP	REF	REF	SNP	REF		SNP		REF	SNP		REF	REF	SNP	SNP	SNP	REF	REF	SNP	SNP	REF	REF	REF	SNP	SNP	SNP	DIF	REF		REF	SNP	REF	REF	REF		REF		REF	REF	SNP	REF	REF
chr2H	709120001	C	T	SNP	REF	REF	REF	SNP	REF	REF	SNP	REF	REF	SNP	REF	REF	SNP	SNP	REF	REF	SNP	SNP	SNP	REF	REF	SNP	SNP	REF	SNP	SNP	SNP	SNP	SNP	REF	REF	SNP	REF	SNP	REF	REF	REF	REF	REF	REF	REF	REF	SNP	REF	REF
chr2H	709120141	T	C	SNP	REF	REF	REF	SNP	REF	REF	SNP	REF	REF	SNP	REF	REF	SNP	SNP	REF	REF	SNP	SNP	SNP	REF	REF	SNP	SNP	REF	DIF	SNP	SNP	SNP	SNP	REF	REF	SNP	REF	SNP	REF	REF	REF	REF	REF	REF	REF	REF	SNP	REF	REF
chr2H	709323242	GT	GTT,G	SNP	HET	REF	REF	ND	REF	ND	SNP	REF	ND	SNP	REF	REF	SNP		REF	ND	SNP	SNP	SNP	REF	HET		SNP	REF		SNP	SNP	DIF	SNP	REF	REF	DIF	REF	SNP	REF	REF	REF	REF	REF	ND	REF	ND			REF
chr2H	709324576	G	T	SNP		REF	REF	SNP	REF		SNP	REF	REF	SNP	REF	REF	SNP	SNP	DIF	ND	SNP	SNP	SNP	REF		SNP	SNP	REF	SNP	SNP	SNP	SNP	SNP	REF	REF	SNP	ND	SNP		REF	ND	REF	REF	REF	REF	REF	SNP	REF	REF
chr2H	709326231	A	C	REF		SNP	ND		SNP		DIF	SNP	SNP	REF	SNP	SNP	REF	REF	REF	SNP	REF	REF	REF	SNP	REF	REF	DIF		REF	REF	REF	REF	REF	SNP	SNP	DIF		DIF	SNP	SNP			SNP				REF		SNP
chr2H	709348460	A	C	SNP	REF	REF	REF	SNP	REF	REF	SNP	REF	REF	SNP	REF	REF	SNP	SNP	REF	REF	SNP	SNP	SNP	DIF	REF	SNP	DIF	REF	SNP	SNP	SNP	SNP	SNP	REF	REF	SNP	REF	SNP	REF	REF	REF	REF	REF	REF	REF	REF	SNP	REF	REF
chr2H	709519553	G	A	SNP	REF	REF	REF	SNP	REF	REF	SNP	REF	REF	SNP	REF	REF	SNP	ND	REF	REF	SNP	SNP	SNP	REF	REF	SNP	SNP	REF	SNP	DIF	SNP	SNP	SNP	REF	REF	SNP	REF	SNP	REF	REF	REF	REF	REF	REF	REF	REF	SNP	REF	REF
chr2H	709519643	A	C	SNP	SNP	REF	REF	SNP	REF	REF	SNP	REF	REF	SNP	REF	REF	SNP	SNP	REF	REF	SNP	SNP	SNP	REF	SNP	SNP	SNP	REF	SNP	SNP	SNP	SNP	SNP	REF	REF	SNP	REF	SNP	REF	REF	REF	REF	REF	REF	REF	REF	SNP	REF	REF
chr2H	709521815	C	T	SNP	REF	REF	REF	SNP		REF	SNP	REF	REF	SNP	ND	REF	SNP		REF		SNP	SNP	SNP	REF	DIF	SNP	SNP	REF	SNP	SNP	SNP	SNP	SNP	REF	REF	SNP	REF	SNP		REF	REF	REF		ND	REF	REF	SNP	REF	REF
chr2H	709525663	T	C	SNP	REF	REF	REF	SNP	REF	REF	SNP	REF	REF	SNP	REF	REF	SNP	SNP	REF	REF	DIF	SNP	SNP	REF	REF	SNP	SNP	REF	SNP	SNP	SNP	SNP	SNP	REF	REF	SNP	REF	SNP	REF	REF	REF	REF	REF	REF	REF	REF	SNP	REF	REF
chr2H	709535971	G	A		REF	REF	REF	SNP	REF	ND			ND	SNP	ND	ND	SNP	SNP		REF	SNP	SNP	SNP	REF	REF	SNP	SNP	REF	SNP	SNP	SNP	SNP	SNP		REF	SNP	REF	SNP	REF	REF	ND		REF	REF	REF	REF		REF	REF
chr2H	709599149	G	A	REF			ND	SNP	REF	REF	SNP		REF	SNP	REF	REF		SNP	DIF	REF	SNP	REF	REF	DIF	SNP	REF	REF	REF	SNP	SNP	REF	REF	REF	REF	REF	REF	REF	REF	REF	ND	REF	REF	REF	REF	REF	REF	SNP	REF	REF
chr2H	709628168	C	T			REF	REF		REF				REF	SNP	REF		SNP	SNP	REF	REF	SNP	REF	REF		REF	REF	REF	REF		SNP	REF	REF	REF	REF	REF	ND	REF	DIF					REF	REF	REF			REF	REF
chr2H	709628887	G	A	REF			REF	SNP			SNP	REF	REF		ND			SNP	DIF	REF	SNP	REF	REF	REF	REF	REF	DIF	REF	SNP	SNP	REF	REF	REF	REF	DIF	REF	REF	REF				REF	REF		REF			ND
chr2H	709630298	C	T	REF	REF	REF	REF	SNP	REF	REF	SNP	REF	REF	SNP	REF	REF	SNP	SNP	DIF	REF	SNP	REF	REF	REF	REF	REF	REF	REF	SNP	SNP	REF	REF	REF	REF	REF	REF	REF	REF	REF	REF	REF	REF	REF	REF	REF	REF	SNP	REF	REF
chr2H	709718740	A	T			ND					SNP			SNP					HET		SNP	SNP	SNP	REF	SNP	SNP	SNP	REF	SNP	SNP	SNP	SNP	SNP	DIF	REF	SNP	ND	SNP	REF		REF	REF	REF	REF	REF	REF	SNP	REF	REF
chr2H	710148531	C	T	REF	REF	REF	REF	REF	REF	REF	REF	REF	REF	SNP	REF	REF	REF	SNP	REF	REF	REF	SNP	SNP	REF	REF	SNP	SNP	REF	REF	REF	SNP	SNP	SNP		REF	SNP	REF	SNP	REF	REF	REF	REF	REF	REF	REF	REF	SNP	REF	REF
chr2H	710148625	A	G	REF	REF	REF	REF	REF	REF	REF	REF	REF	REF	SNP	REF	REF	REF	SNP	REF	REF	REF	SNP	SNP	REF	REF	SNP	SNP	DIF	REF	REF	SNP	SNP	SNP	REF	REF	SNP	REF	SNP	REF	REF	REF	REF	REF	REF	REF	REF	SNP	REF	REF
chr2H	710148799	C	A	REF	REF	REF	REF	REF	REF	REF	REF	REF	REF	SNP	REF	REF	REF	SNP	REF	REF	REF	SNP	SNP	DIF	REF	SNP	SNP	REF	REF	REF	DIF	SNP	DIF	REF	REF	SNP	REF	SNP	REF	REF	REF	REF	REF	REF	REF	REF	SNP	REF	REF
chr2H	710609879	A	G	REF	REF	REF	REF	REF	REF	REF	REF	REF	REF	SNP	REF	REF	REF	SNP	REF	REF	REF	SNP	SNP	REF	REF	SNP	SNP	REF	REF	REF	SNP	SNP	SNP	REF	REF	SNP	REF	SNP	REF	REF	REF	REF	REF	REF	REF	REF	SNP	REF	REF
chr2H	710843935	G	C		REF	ND	REF		ND	REF	REF	ND				SNP		REF					REF		REF	REF	REF	SNP	SNP	SNP	REF	DIF	REF	ND	REF		SNP	REF		SNP	SNP	REF	SNP		SNP	REF	REF	SNP	REF
chr2H	710957655	T	G	ND	ND		ND	SNP	REF	REF	REF	REF	REF	SNP	REF	REF		SNP	REF	REF	SNP	SNP	SNP	REF	REF	SNP	SNP	REF		SNP	SNP	SNP	SNP	DIF	REF	SNP	REF	SNP	REF	REF		REF	ND	REF	REF	REF	SNP	REF	REF
chr2H	711233474	G	A	SNP	SNP	SNP	HET	REF	SNP	ND	REF	SNP	SNP	REF	REF	REF	REF	REF	REF	REF	REF	REF	REF	SNP	REF	REF	REF	REF	REF	REF	REF	REF	REF	SNP	SNP	REF	REF	REF	SNP	REF	REF	SNP	REF	REF	REF	SNP	REF	REF	SNP
chr2H	711235134	G	A	SNP	SNP		SNP	SNP	SNP	SNP	REF	SNP	SNP	REF	REF	REF	SNP	REF	DIF	REF	SNP	REF	REF	SNP	SNP	REF	REF	REF	REF	REF	REF	REF	SNP	SNP	SNP	REF	REF	REF	SNP	REF	REF	SNP	REF	REF	REF	SNP	REF	REF	SNP
chr2H	711659812	C	T		SNP		SNP	ND	SNP	SNP	REF					REF	REF	SNP	REF	ND	REF	REF	REF	ND	SNP	REF	REF	REF			REF	REF	REF	SNP	SNP	REF	REF	REF	SNP	ND		SNP	REF	REF		SNP
chr2H	711748421	T	C	SNP	SNP	SNP	SNP	REF		SNP	REF	ND	SNP	SNP	REF	REF	REF	SNP	REF	REF	REF	REF	REF	SNP	SNP	REF	REF	REF	REF	REF	REF	REF	REF	SNP	SNP	REF	REF	REF	SNP		REF	SNP	REF	ND	REF	SNP	SNP	REF	SNP
chr2H	711811919	C	G	SNP	SNP	SNP	SNP	REF	SNP	SNP	REF	SNP	SNP	SNP	REF	REF	REF	ND	REF	REF	REF	DIF	REF	DIF	DIF	REF	REF	REF	REF	REF	DIF	DIF	DIF	DIF	DIF	SNP	REF	DIF	SNP	REF	REF	SNP	REF	REF	REF	SNP	SNP	REF	DIF
chr2H	711928793	G	T	SNP	SNP	SNP	SNP	SNP	SNP	SNP	ND	SNP	SNP		REF		SNP	ND		REF	SNP		SNP	SNP	REF	SNP	SNP	DIF	SNP	SNP	SNP	REF	ND	SNP	SNP	REF	REF		SNP	REF	REF	SNP	REF		ND	SNP	REF	ND	SNP
chr2H	712201733	C	A	SNP	SNP	HET	SNP	REF	SNP	SNP	REF	SNP	SNP	REF	REF	REF	REF	REF	REF	REF	REF	REF	REF	SNP	REF	REF	REF	REF	REF	REF	REF	REF	REF	SNP	DIF	REF	REF	REF	SNP	REF	REF	SNP	REF	REF	REF	SNP	REF	REF	SNP
chr2H	712312570	T	C	REF	REF	REF	REF	SNP	REF	REF	SNP	REF	REF	REF	SNP	SNP	SNP	REF	DIF	SNP	SNP	SNP	SNP	REF	REF	SNP	SNP	SNP	SNP	SNP	SNP	SNP	SNP	REF	REF	SNP	SNP	SNP	REF	SNP	SNP	REF	SNP	SNP	SNP	REF	REF	HET	DIF
chr2H	712675732	A	G	REF	REF	REF	REF	SNP	REF	REF	REF	REF	REF	SNP	REF	REF	SNP	SNP	DIF	REF	SNP	SNP	SNP	REF	SNP	SNP	DIF	REF	SNP	SNP	DIF	SNP	SNP	REF	REF	SNP	REF	SNP	REF	REF	REF	REF	REF	REF	REF	REF	SNP	REF	REF
chr2H	713069073	T	C	REF	REF	REF	REF	REF	REF	REF	REF	REF	REF	SNP	REF		REF	SNP	REF	REF	REF	REF	REF	REF	SNP	REF	REF	REF	SNP	SNP	REF	REF	SNP	REF	REF	SNP	REF	SNP	REF	REF	REF	REF	REF		REF	REF	SNP	REF	REF
chr2H	713069814	T	C	REF	REF	REF	REF	REF	REF	REF	REF	REF	REF	SNP	REF		REF	SNP	REF	REF	REF	DIF	REF	REF	SNP	REF	REF	REF	SNP	SNP	REF	REF	SNP	REF	REF	SNP	REF	SNP	REF	REF	REF	REF	REF	REF	REF	REF	SNP	REF	REF
[truncated: 7,187 more rows]
[truncated: 69 more columns]
