# Supplementary material for: Development of Genome-Wide SNP Markers for Barley via Reference- Based RNA-Seq Analysis
Source: Front Plant Sci. 2019 May 10;10:577. doi: 10.3389/fpls.2019.00577 (PMC6523396; doi:10.3389/fpls.2019.00577)
Supplement: Supplementary file 6 [file Table_5.XLSX]

## Sheet: Supplementary Table4
Supplementary table 5. Pairewise genotypes between Mikamo Golden and Russia 6
chr	position	REF	SNP	Mikamo Golden	Russia 6
chr1H	10195036	G	A	REF	SNP
chr1H	11141980	CGCGAGGTGG	C	REF	SNP
chr1H	11165250	C	T	REF	SNP
chr1H	11499290	T	C	SNP	REF
chr1H	11545776	C	T	SNP	REF
chr1H	12036061	G	C	SNP	REF
chr1H	12483555	C	T	SNP	REF
chr1H	12993526	T	G	REF	SNP
chr1H	13000161	G	C	REF	SNP
chr1H	13067364	A	C	REF	SNP
chr1H	13164523	C	T	REF	SNP
chr1H	13165750	T	C	REF	SNP
chr1H	13166217	T	C	REF	SNP
chr1H	13166554	A	G	REF	SNP
chr1H	13514815	C	T	REF	SNP
chr1H	18670997	C	G	SNP	REF
chr1H	18779327	A	G	REF	SNP
chr1H	18846741	C	A	REF	SNP
chr1H	19269988	GGC	G	REF	SNP
chr1H	19370660	G	A	REF	SNP
chr1H	19951981	G	A	SNP	REF
chr1H	20203092	G	T	REF	SNP
chr1H	20239406	TCGC	T	SNP	REF
chr1H	20673322	T	C	REF	SNP
chr1H	21747585	A	G	REF	SNP
chr1H	23814644	A	G	REF	SNP
chr1H	23815317	G	A	SNP	REF
chr1H	23815546	T	C	REF	SNP
chr1H	23820026	C	T	REF	SNP
chr1H	23929899	T	C	REF	SNP
chr1H	24026475	C	G	REF	SNP
chr1H	24027726	T	C	REF	SNP
chr1H	25975090	C	CT	REF	SNP
chr1H	27867183	G	T	REF	SNP
chr1H	31347535	C	T	SNP	REF
chr1H	31685462	G	C	REF	SNP
chr1H	31685929	T	G	REF	SNP
chr1H	32175772	GTAC	G	REF	SNP
chr1H	32177357	G	A	REF	SNP
chr1H	33846617	C	G	REF	SNP
chr1H	33846706	C	T	REF	SNP
chr1H	33847081	T	C	REF	SNP
chr1H	33847272	G	T	REF	SNP
chr1H	34084981	GTGGAGC	G	REF	SNP
chr1H	34086115	T	G	REF	SNP
chr1H	34086414	T	C	REF	SNP
chr1H	34087236	T	C	REF	SNP
chr1H	34087560	C	A	REF	SNP
chr1H	36170262	C	G	REF	SNP
chr1H	36171928	A	G	REF	SNP
chr1H	36439764	T	C	REF	SNP
chr1H	36442029	G	GT	REF	SNP
chr1H	36442821	C	T	REF	SNP
chr1H	36456355	T	C	REF	SNP
chr1H	36457148	G	T	REF	SNP
chr1H	36457357	C	T	REF	SNP
chr1H	36457694	T	C	REF	SNP
chr1H	36457832	C	T	SNP	REF
chr1H	36739788	T	C	REF	SNP
chr1H	36949155	T	G	REF	SNP
chr1H	36949561	T	C	REF	SNP
chr1H	37167130	T	G	REF	SNP
chr1H	37694215	C	T	REF	SNP
chr1H	37694512	G	A	REF	SNP
chr1H	38544172	G	C	REF	SNP
chr1H	38812883	G	A	REF	SNP
chr1H	39013201	C	A	SNP	REF
chr1H	39015827	A	G	REF	SNP
chr1H	39313085	G	C	REF	SNP
chr1H	40399644	C	T	REF	SNP
chr1H	41079254	G	C	REF	SNP
chr1H	41079690	T	C	REF	SNP
chr1H	41080224	G	T	REF	SNP
chr1H	41233470	T	C	SNP	REF
chr1H	41444311	G	T	SNP	REF
chr1H	57260903	C	A	REF	SNP
chr1H	57517011	A	C	REF	SNP
chr1H	58325371	C	T	REF	SNP
chr1H	58438671	T	C	REF	SNP
chr1H	58442299	C	A	REF	SNP
chr1H	58856474	A	C	REF	SNP
chr1H	59279339	A	G	SNP	REF
chr1H	59280021	T	C	SNP	REF
chr1H	59280333	C	A	SNP	REF
chr1H	59280432	T	C	SNP	REF
chr1H	59284387	T	C	SNP	REF
chr1H	59284856	G	A	SNP	REF
chr1H	59558234	A	G	SNP	REF
chr1H	59786135	T	C	SNP	REF
chr1H	59788188	G	A	SNP	REF
chr1H	59788440	T	C	SNP	REF
chr1H	60747304	G	A	SNP	REF
chr1H	60908806	G	T	REF	SNP
chr1H	61127693	C	G	REF	SNP
chr1H	61128030	C	T	SNP	REF
chr1H	61131302	T	C	SNP	REF
chr1H	61922138	C	T	SNP	REF
chr1H	63230017	C	T	REF	SNP
chr1H	64113541	T	A	REF	SNP
chr1H	65595740	C	G	REF	SNP
chr1H	65597851	C	T	SNP	REF
chr1H	65600251	C	T	REF	SNP
chr1H	65600321	G	A	SNP	REF
chr1H	65601000	G	A	REF	SNP
chr1H	65608751	C	T	SNP	REF
chr1H	65610144	T	TATCA	REF	SNP
chr1H	65610850	G	A	SNP	REF
chr1H	66106011	C	A	REF	SNP
chr1H	66108968	G	A	REF	SNP
chr1H	66190808	G	A	REF	SNP
chr1H	66849822	C	A	SNP	REF
chr1H	67299035	G	A	REF	SNP
chr1H	68167920	G	A	REF	SNP
chr1H	69600629	G	A	REF	SNP
chr1H	69602721	T	G	REF	SNP
chr1H	69608709	T	C	REF	SNP
chr1H	69609897	G	GAAT	SNP	REF
chr1H	69955973	T	C	SNP	REF
chr1H	69956997	A	C	SNP	REF
chr1H	69960448	G	A	SNP	REF
chr1H	69969541	T	C	SNP	REF
chr1H	70055019	A	G	SNP	REF
chr1H	70057945	G	A	SNP	REF
chr1H	70060784	G	A	SNP	REF
chr1H	70062646	G	T	SNP	REF
chr1H	70062744	T	C	SNP	REF
chr1H	70066156	G	A	SNP	REF
chr1H	71398467	C	T	SNP	REF
chr1H	71978080	G	A	SNP	REF
chr1H	72169897	G	A	SNP	REF
chr1H	72175286	A	AAG	REF	SNP
chr1H	72175348	A	G	SNP	REF
chr1H	72455627	C	T	SNP	REF
chr1H	72458001	A	G	SNP	REF
chr1H	73172343	C	T	REF	SNP
chr1H	73807723	TTCCTCC	T,TTCC	SNP	REF
chr1H	73923438	T	TCATGGTAGGAGCAG	REF	SNP
chr1H	73925050	C	T	REF	SNP
chr1H	73927903	C	T	REF	SNP
chr1H	75452374	C	A	REF	SNP
chr1H	75452707	T	G	REF	SNP
chr1H	76992262	C	T	SNP	REF
chr1H	77733299	T	C	SNP	REF
chr1H	77735968	G	C	SNP	REF
chr1H	77736111	A	G	SNP	REF
chr1H	77736836	A	G	SNP	REF
chr1H	77984277	A	G	SNP	REF
chr1H	77985950	C	G	SNP	REF
chr1H	78036559	G	A	SNP	REF
chr1H	78701946	A	G	SNP	REF
chr1H	79083090	T	C	SNP	REF
chr1H	79084492	G	A	SNP	REF
chr1H	79084868	A	G	SNP	REF
chr1H	79214525	G	A	SNP	REF
chr1H	80265533	T	G	SNP	REF
chr1H	80271561	T	C	SNP	REF
chr1H	80827849	T	G	SNP	REF
chr1H	80829390	G	A	SNP	REF
chr1H	80830563	AG	A	SNP	REF
chr1H	80950616	AC	A	SNP	REF
chr1H	80951218	G	A	SNP	REF
chr1H	80952732	G	A	SNP	REF
chr1H	80958328	T	TA	SNP	REF
chr1H	81130985	T	C	SNP	REF
chr1H	81225713	G	A	SNP	REF
chr1H	81293136	T	A	SNP	REF
chr1H	81517747	A	G	SNP	REF
chr1H	81517809	T	C	SNP	REF
chr1H	81828846	G	A	SNP	REF
chr1H	81830597	T	A	SNP	REF
chr1H	81830902	G	C	SNP	REF
chr1H	82142844	CAT	C	SNP	REF
chr1H	82523776	G	A	SNP	REF
chr1H	82523929	T	C	SNP	REF
chr1H	82782164	T	C	SNP	REF
chr1H	82782688	G	A	SNP	REF
chr1H	83407746	C	T	SNP	REF
chr1H	83410974	A	G	SNP	REF
chr1H	83411782	A	C	SNP	REF
chr1H	83489690	C	T	SNP	REF
chr1H	83943301	A	G	SNP	REF
chr1H	84326925	C	T	SNP	REF
chr1H	84327010	A	C	SNP	REF
chr1H	84329094	G	GT	SNP	REF
chr1H	84338595	G	A	SNP	REF
chr1H	84343944	T	G	SNP	REF
chr1H	84346115	T	C	SNP	REF
chr1H	84349163	C	T	REF	SNP
chr1H	84407259	T	C	SNP	REF
chr1H	84407590	G	A	SNP	REF
chr1H	84414846	A	G	SNP	REF
chr1H	84465033	A	G	SNP	REF
chr1H	85939201	C	A	SNP	REF
chr1H	85939399	A	T	SNP	REF
chr1H	86128544	C	A	SNP	REF
chr1H	86129540	T	G	SNP	REF
chr1H	86130097	C	CT	SNP	REF
chr1H	86145545	T	G	SNP	REF
chr1H	86415109	C	A	SNP	REF
chr1H	86415730	A	G	SNP	REF
chr1H	86418039	C	CT	SNP	REF
chr1H	86419961	A	T	SNP	REF
chr1H	86426656	TA	T	SNP	REF
chr1H	87347633	A	T	SNP	REF
chr1H	87347717	GC	G	SNP	REF
chr1H	88074222	G	A	SNP	REF
chr1H	88535279	C	T	SNP	REF
chr1H	88883075	G	A	SNP	REF
chr1H	91598730	C	A	SNP	REF
chr1H	91599317	C	T	SNP	REF
chr1H	91600892	C	G	SNP	REF
chr1H	91601304	A	T	SNP	REF
chr1H	91601617	A	C	SNP	REF
chr1H	91602963	A	C	SNP	REF
chr1H	91840397	C	T	REF	SNP
chr1H	91842350	T	G	SNP	REF
chr1H	92415621	T	C	SNP	REF
chr1H	92434256	A	C	SNP	REF
chr1H	92439312	T	C	SNP	REF
chr1H	92982870	T	C	SNP	REF
chr1H	92983525	T	C	SNP	REF
chr1H	92983951	G	T	SNP	REF
chr1H	92984998	T	A	SNP	REF
chr1H	92985296	G	C	SNP	REF
chr1H	92993496	G	C	SNP	REF
chr1H	92995307	G	T	SNP	REF
chr1H	92995386	A	G	SNP	REF
chr1H	92995506	G	C	SNP	REF
chr1H	92995923	TC	T	SNP	REF
chr1H	92996201	T	C	SNP	REF
chr1H	92999436	G	A	SNP	REF
chr1H	94328502	G	A	SNP	REF
chr1H	94328938	G	A	REF	SNP
chr1H	94329072	T	G	SNP	REF
chr1H	94330389	C	G	SNP	REF
chr1H	94904529	G	C	SNP	REF
chr1H	95028665	T	C	SNP	REF
chr1H	95030340	G	A	SNP	REF
chr1H	95035744	G	A	SNP	REF
chr1H	95035843	T	C	SNP	REF
chr1H	95053429	C	A	SNP	REF
chr1H	96132896	C	A	SNP	REF
chr1H	96390805	C	A	SNP	REF
chr1H	96479725	T	C	SNP	REF
chr1H	96481875	T	G	SNP	REF
chr1H	98026234	T	C	SNP	REF
chr1H	98738230	C	T	SNP	REF
chr1H	98738615	GC	G	SNP	REF
chr1H	99319063	G	T	SNP	REF
chr1H	100819256	G	A	SNP	REF
chr1H	100828885	A	G	SNP	REF
chr1H	101687549	AGCAGCAGCGCCGATTTCG	A	SNP	REF
chr1H	101687702	A	G	SNP	REF
chr1H	102347800	A	T	SNP	REF
chr1H	103613793	T	C	SNP	REF
chr1H	103619058	C	T	SNP	REF
chr1H	103970799	A	G	SNP	REF
chr1H	103971781	A	G	SNP	REF
chr1H	103975010	A	T	SNP	REF
chr1H	103975343	C	T	SNP	REF
chr1H	103978905	A	G	SNP	REF
chr1H	103983506	T	A	REF	SNP
chr1H	109045215	G	T	SNP	REF
chr1H	114813608	A	T	SNP	REF
chr1H	115489027	G	A	SNP	REF
chr1H	126960872	A	G	SNP	REF
chr1H	132843118	G	A	SNP	REF
chr1H	139728858	C	CA	SNP	REF
chr1H	163262949	AT	A	SNP	REF
chr1H	171055460	C	A	SNP	REF
chr1H	176449702	C	CT	SNP	REF
chr1H	199124092	C	T	SNP	REF
chr1H	228523785	A	AT	SNP	REF
chr1H	238435581	A	G	REF	SNP
chr1H	238443308	G	GT	SNP	REF
chr1H	239637527	G	T	REF	SNP
chr1H	239637670	C	T	REF	SNP
chr1H	240530852	A	G	REF	SNP
chr1H	246182364	C	T	REF	SNP
chr1H	247594662	GGA	GGAGA,G	REF	SNP
chr1H	248921124	C	T	REF	SNP
chr1H	249088478	A	ACCG	REF	SNP
chr1H	249239362	A	G	REF	SNP
chr1H	249239817	C	G	REF	SNP
chr1H	249242021	A	G	REF	SNP
chr1H	250279685	G	T	REF	SNP
chr1H	251208061	T	C	REF	SNP
chr1H	251209620	C	T	REF	SNP
chr1H	253476075	T	C	REF	SNP
chr1H	253486740	T	C	REF	SNP
chr1H	253487570	C	T	REF	SNP
chr1H	254909678	A	G	REF	SNP
chr1H	256964136	T	A	REF	SNP
chr1H	257029468	G	A	REF	SNP
chr1H	257032910	T	G	REF	SNP
chr1H	258544084	T	C	REF	SNP
chr1H	258545289	C	CA	SNP	REF
chr1H	259373308	A	C	REF	SNP
chr1H	259373809	T	C	REF	SNP
chr1H	260237219	G	A	REF	SNP
chr1H	261333399	A	G	REF	SNP
chr1H	261333487	A	G	REF	SNP
chr1H	261772010	A	C	REF	SNP
chr1H	261938418	TTG	T	REF	SNP
chr1H	262943903	C	T	REF	SNP
chr1H	263722133	G	A	REF	SNP
chr1H	263723519	C	T	REF	SNP
chr1H	263723939	T	A	REF	SNP
chr1H	263724451	T	C	REF	SNP
chr1H	263724557	A	G	REF	SNP
chr1H	264022003	G	A	REF	SNP
chr1H	264589257	C	T	REF	SNP
chr1H	264589757	G	GT	REF	SNP
chr1H	264589975	G	T	REF	SNP
chr1H	264592234	A	G	REF	SNP
chr1H	265260376	A	G	REF	SNP
chr1H	266245549	A	G	REF	SNP
chr1H	266246785	C	A	REF	SNP
chr1H	266246868	GTCTC	GTC,G	REF	SNP
chr1H	266635685	C	T	REF	SNP
chr1H	266642838	A	G	REF	SNP
chr1H	267635512	C	G	REF	SNP
chr1H	268003038	G	A	REF	SNP
chr1H	268004818	G	A	REF	SNP
chr1H	269216639	T	C	REF	SNP
chr1H	269224656	GT	G,GTT	REF	SNP
chr1H	269225390	G	A	REF	SNP
chr1H	269225942	C	T	REF	SNP
chr1H	270047713	C	T	REF	SNP
chr1H	270047927	T	C	REF	SNP
chr1H	270793346	A	G	REF	SNP
chr1H	271293287	T	C	REF	SNP
chr1H	271988409	A	G	REF	SNP
chr1H	272440455	T	C	REF	SNP
chr1H	273235066	T	A	REF	SNP
chr1H	274026934	T	C	REF	SNP
chr1H	274867999	C	T	REF	SNP
chr1H	275003190	A	G	REF	SNP
chr1H	275286970	G	C	REF	SNP
chr1H	275287606	A	G	REF	SNP
chr1H	275290884	A	G	REF	SNP
chr1H	278247600	A	G	REF	SNP
chr1H	278252942	T	C	REF	SNP
chr1H	278254364	G	A	REF	SNP
chr1H	278255421	G	C	REF	SNP
chr1H	278255785	A	G	REF	SNP
chr1H	278554007	T	G	REF	SNP
chr1H	279478244	C	A	REF	SNP
chr1H	279478466	C	T	REF	SNP
chr1H	279482963	T	A	REF	SNP
chr1H	280300334	T	C	REF	SNP
chr1H	281387771	T	C	REF	SNP
chr1H	281471655	A	G	REF	SNP
chr1H	281975700	G	A	REF	SNP
chr1H	281978708	T	C	REF	SNP
chr1H	281979858	C	T	REF	SNP
chr1H	281985784	T	C	REF	SNP
chr1H	281987377	A	T	REF	SNP
chr1H	282825884	A	G	REF	SNP
chr1H	283844414	C	G	REF	SNP
chr1H	283844755	A	G	REF	SNP
chr1H	284361977	C	T	REF	SNP
chr1H	291122186	CCT	C	SNP	REF
chr1H	314303071	A	AT	REF	SNP
chr1H	325806012	C	CT	SNP	REF
chr1H	355821514	C	A	SNP	REF
chr1H	420580680	T	TA,TAA	SNP	REF
chr1H	443721335	G	GA	REF	SNP
chr1H	444930514	A	T	REF	SNP
chr1H	478177989	G	A	REF	SNP
chr1H	478178067	C	T	REF	SNP
chr1H	478179211	G	C	REF	SNP
chr1H	478181452	C	T	REF	SNP
chr1H	478391761	G	A	REF	SNP
chr1H	478395586	T	C	REF	SNP
chr1H	478395866	TCA	T	REF	SNP
chr1H	478410376	C	T	REF	SNP
chr1H	478410766	T	C	REF	SNP
chr1H	478411159	C	T	REF	SNP
chr1H	478412336	G	C	REF	SNP
chr1H	479078915	T	C	SNP	REF
chr1H	480725354	G	A	SNP	REF
chr1H	482720455	G	C	SNP	REF
chr1H	482729109	G	A	SNP	REF
chr1H	482729367	A	G	SNP	REF
chr1H	486184870	A	G	SNP	REF
chr1H	486672130	C	CA	SNP	REF
chr1H	488799748	A	C	SNP	REF
chr1H	488799855	A	G	SNP	REF
chr1H	488813595	AG	A	SNP	REF
chr1H	489142645	T	C	SNP	REF
chr1H	489144395	T	C	SNP	REF
chr1H	489146583	C	T	SNP	REF
chr1H	489148533	G	A	SNP	REF
chr1H	489152632	G	A	SNP	REF
chr1H	489291191	T	C	SNP	REF
chr1H	491931188	A	G	SNP	REF
chr1H	492558198	T	C	REF	SNP
chr1H	493215762	T	A	REF	SNP
chr1H	494075840	A	G	SNP	REF
chr1H	494079101	A	G	SNP	REF
chr1H	494247039	C	T	SNP	REF
chr1H	494248510	T	A	SNP	REF
chr1H	494249542	C	G	SNP	REF
chr1H	501617868	CT	C,CTT,CTTTT,CTTT,CTTTTT	SNP	REF
chr1H	515955962	A	T	REF	SNP
chr1H	516131600	G	C	SNP	REF
chr1H	516132521	C	T	SNP	REF
chr1H	516152146	AATGATGG	A	REF	SNP
chr1H	516157778	T	A	SNP	REF
chr1H	516269202	C	G	REF	SNP
chr1H	516269992	T	G	SNP	REF
chr1H	516270439	A	C	SNP	REF
chr1H	516270584	G	A	SNP	REF
chr1H	516309830	C	G	REF	SNP
chr1H	516507765	G	A	SNP	REF
chr1H	516783973	C	T	REF	SNP
chr1H	516785540	C	G	REF	SNP
chr1H	516786428	G	A	REF	SNP
chr1H	516787206	C	T	REF	SNP
chr1H	516793954	C	T	SNP	REF
chr1H	516796560	G	A	REF	SNP
chr1H	516958585	C	A	SNP	REF
chr1H	518820613	A	C	SNP	REF
chr1H	518823099	G	A	SNP	REF
chr1H	518823732	C	T	SNP	REF
chr1H	518945372	C	CTGCTT	REF	SNP
chr1H	518997590	C	T	SNP	REF
chr1H	519002894	C	A	REF	SNP
chr1H	519265538	A	G	SNP	REF
chr1H	519266299	C	T	REF	SNP
chr1H	519268678	C	T	REF	SNP
chr1H	519279093	G	A	REF	SNP
chr1H	521289235	T	C	SNP	REF
chr1H	523883834	A	G	SNP	REF
chr1H	523885141	A	T	REF	SNP
chr1H	523954645	T	C	SNP	REF
chr1H	523959591	C	CA	SNP	REF
chr1H	523960109	C	G	SNP	REF
chr1H	523963862	C	T	REF	SNP
chr1H	523963991	G	A	SNP	REF
chr1H	523968062	A	G	SNP	REF
chr1H	523970806	GCGGGGATCATGTGA	G	REF	SNP
chr1H	524009466	C	G	REF	SNP
chr1H	524412297	A	G	REF	SNP
chr1H	524412815	A	G	REF	SNP
chr1H	527930882	A	G	REF	SNP
chr1H	533210182	CA	C	SNP	REF
chr1H	536429056	T	TTGTTCCTC	SNP	REF
chr1H	537711688	AAGGTGATCCATAAGAACACAAGGACGTTATTATACAGCAATTACATTTACCTTGCCTGACTACATTACTGTGATCCCACATGACAAAATCCTCTTATTCTTATGCTTGGT	A	SNP	REF
chr1H	544596058	CA	C	REF	SNP
chr1H	549809434	C	A	SNP	REF
chr1H	550319819	G	A	SNP	REF
chr1H	551199147	G	C	SNP	REF
chr1H	551377531	A	C	REF	SNP
chr1H	551377611	G	C	REF	SNP
chr1H	551377686	C	G	SNP	REF
chr1H	551381392	G	A	REF	SNP
chr1H	551573314	G	A	SNP	REF
chr1H	551573704	A	C	SNP	REF
chr1H	551612191	C	T	SNP	REF
chr1H	551613196	C	T	REF	SNP
chr1H	551613628	C	T	SNP	REF
chr1H	551614336	C	T	SNP	REF
chr1H	551846369	G	A	SNP	REF
chr1H	551846723	G	C	REF	SNP
chr1H	551858463	C	T	REF	SNP
chr1H	552225925	A	G	REF	SNP
chr1H	552686753	C	T	SNP	REF
chr1H	553058680	A	G	SNP	REF
chr1H	553138325	G	C	REF	SNP
chr1H	553244197	C	T	REF	SNP
chr1H	553244386	G	C	SNP	REF
chr1H	553246930	T	C	REF	SNP
chr1H	553247645	GAATTTGTCT	G	REF	SNP
chr2H	202591	A	C	REF	SNP
chr2H	765506	G	C	SNP	REF
chr2H	833324	A	AATGG	REF	SNP
chr2H	845455	C	T	REF	SNP
chr2H	1026325	T	C	REF	SNP
chr2H	1383581	A	G	SNP	REF
chr2H	2084860	C	T	REF	SNP
chr2H	2085615	C	T	SNP	REF
chr2H	2091872	T	C	SNP	REF
chr2H	2092797	G	A	SNP	REF
chr2H	2094428	T	C	SNP	REF
chr2H	2094765	G	A	SNP	REF
chr2H	2094855	A	G	SNP	REF
chr2H	2096803	T	C	SNP	REF
chr2H	2771426	A	G	REF	SNP
chr2H	2790861	T	C	REF	SNP
chr2H	2831421	G	A	REF	SNP
chr2H	2831538	A	G	REF	SNP
chr2H	3737395	T	C	REF	SNP
chr2H	3739143	C	T	REF	SNP
chr2H	3739545	C	T	REF	SNP
chr2H	3816161	G	GCGCGGCGCGGTCGT	SNP	REF
chr2H	3996348	T	C	SNP	REF
chr2H	4232403	G	A	SNP	REF
chr2H	4333772	C	T	SNP	REF
chr2H	4410848	TCAATTTAAA	T	SNP	REF
chr2H	4439112	C	T	SNP	REF
chr2H	4501172	G	C	SNP	REF
chr2H	5337463	T	G	SNP	REF
chr2H	5382161	C	G	SNP	REF
chr2H	5382902	G	A	SNP	REF
chr2H	6246552	C	T	REF	SNP
chr2H	6247252	G	A	REF	SNP
chr2H	6247814	G	C	REF	SNP
chr2H	12563795	T	TTTAC	SNP	REF
chr2H	13497966	T	G	SNP	REF
chr2H	13508709	A	G	REF	SNP
chr2H	13510157	G	A	SNP	REF
chr2H	13676898	A	G	SNP	REF
chr2H	14053155	A	T	REF	SNP
chr2H	15436784	T	C	REF	SNP
chr2H	15437023	C	G	REF	SNP
chr2H	16221897	A	G	REF	SNP
chr2H	16223138	A	G	REF	SNP
chr2H	16408655	C	G	REF	SNP
chr2H	17805971	C	T	SNP	REF
chr2H	17807028	A	C	REF	SNP
chr2H	18543713	T	C	REF	SNP
chr2H	18654890	G	A	REF	SNP
chr2H	18655073	A	G	SNP	REF
chr2H	19073697	C	T	SNP	REF
chr2H	19617052	T	C	SNP	REF
chr2H	19618408	G	A	SNP	REF
chr2H	19827104	G	A	SNP	REF
chr2H	20046303	C	G	SNP	REF
chr2H	20079492	G	C	SNP	REF
chr2H	21547047	G	A	SNP	REF
chr2H	21931394	C	T	SNP	REF
chr2H	22398867	A	G	REF	SNP
chr2H	22844898	A	G	SNP	REF
chr2H	23189368	G	C	REF	SNP
chr2H	23652826	T	C	REF	SNP
chr2H	23654127	AT	A	SNP	REF
chr2H	23654757	A	G	SNP	REF
chr2H	23656156	C	T	REF	SNP
chr2H	23656431	T	C	REF	SNP
chr2H	24790966	A	G	REF	SNP
chr2H	25750172	G	C	REF	SNP
chr2H	26048326	A	T	SNP	REF
chr2H	26954688	G	A	SNP	REF
chr2H	27508985	A	G	SNP	REF
chr2H	28730839	G	A	REF	SNP
chr2H	28768066	C	G	SNP	REF
chr2H	29040596	C	T	SNP	REF
chr2H	29040814	C	T	SNP	REF
chr2H	29041361	A	C	SNP	REF
chr2H	29127527	GGAA	G	SNP	REF
chr2H	29311441	C	CT	SNP	REF
chr2H	29623376	C	T	SNP	REF
chr2H	29843322	G	A	SNP	REF
chr2H	30519842	A	C	SNP	REF
chr2H	30898557	T	C	SNP	REF
chr2H	30901183	G	A	SNP	REF
chr2H	30934919	G	C	REF	SNP
chr2H	31559458	C	T	REF	SNP
chr2H	31559556	C	T	SNP	REF
chr2H	32082317	G	T	REF	SNP
chr2H	32350391	T	G	REF	SNP
chr2H	33900205	T	C	SNP	REF
chr2H	34878376	A	G	REF	SNP
chr2H	35442052	G	A	REF	SNP
chr2H	35769665	C	CACGT	REF	SNP
chr2H	38082348	C	T	SNP	REF
chr2H	38082528	T	C	SNP	REF
chr2H	38082705	G	A	SNP	REF
chr2H	38133776	A	G	REF	SNP
chr2H	38135165	G	T	REF	SNP
chr2H	38248271	G	A	REF	SNP
chr2H	38251054	G	A	REF	SNP
chr2H	38367501	A	G	REF	SNP
chr2H	38369149	A	G	REF	SNP
chr2H	38372615	G	A	REF	SNP
chr2H	38776023	T	C	SNP	REF
chr2H	39242049	A	T	REF	SNP
chr2H	39243538	A	G	REF	SNP
chr2H	39895572	A	C	REF	SNP
chr2H	39896465	T	C	REF	SNP
chr2H	39897156	T	C	REF	SNP
chr2H	39904008	AT	A	REF	SNP
chr2H	39905301	T	C	SNP	REF
chr2H	39979538	A	C	REF	SNP
chr2H	40285859	T	A	SNP	REF
chr2H	40286476	A	G	SNP	REF
chr2H	44361454	T	G	REF	SNP
chr2H	44383423	C	A	REF	SNP
chr2H	44519122	T	C	REF	SNP
chr2H	44519306	G	C	REF	SNP
chr2H	44783404	C	T	REF	SNP
chr2H	44786264	T	C	REF	SNP
chr2H	44786860	C	T	REF	SNP
chr2H	44928684	G	A	REF	SNP
chr2H	45106251	C	G	REF	SNP
chr2H	45679714	C	CCT,CCCCTCT	REF	SNP
chr2H	46146876	T	C	REF	SNP
chr2H	46149334	G	C	REF	SNP
chr2H	46150174	A	G	REF	SNP
chr2H	46418172	AAGAAAC	A	REF	SNP
chr2H	50233680	TTATAA	T	REF	SNP
chr2H	50233759	CGT	C	REF	SNP
chr2H	50467663	C	T	REF	SNP
chr2H	50467753	A	G	REF	SNP
chr2H	50469659	C	T	REF	SNP
chr2H	50470309	AG	A	REF	SNP
chr2H	50516297	G	T	REF	SNP
chr2H	50516805	A	C	REF	SNP
chr2H	53711639	T	C	REF	SNP
chr2H	53712620	A	G	REF	SNP
chr2H	53713425	G	A	REF	SNP
chr2H	53714891	G	A	REF	SNP
chr2H	53908187	T	C	REF	SNP
chr2H	53908286	A	G	REF	SNP
chr2H	53908573	T	C	REF	SNP
chr2H	53909119	G	T	REF	SNP
chr2H	53912964	G	GCCTGACGACTC	REF	SNP
chr2H	53913361	T	G	REF	SNP
chr2H	54578763	C	T	SNP	REF
chr2H	54582141	G	A	SNP	REF
chr2H	54584853	C	T	SNP	REF
chr2H	54641805	G	A	SNP	REF
chr2H	54789002	A	G	REF	SNP
chr2H	54789991	G	A	REF	SNP
chr2H	54790431	C	T	REF	SNP
chr2H	54790743	G	A	REF	SNP
chr2H	54790940	C	A	REF	SNP
chr2H	55711749	A	G	REF	SNP
chr2H	56709351	A	C	REF	SNP
chr2H	56718773	G	GTA	SNP	REF
chr2H	57274859	T	C	REF	SNP
chr2H	57275109	C	T	REF	SNP
chr2H	57275228	A	G	REF	SNP
chr2H	59206335	C	T	SNP	REF
chr2H	59206471	A	G	REF	SNP
chr2H	62057577	G	A	SNP	REF
chr2H	64542231	C	T	SNP	REF
chr2H	64607682	G	C	REF	SNP
chr2H	65796642	A	G	SNP	REF
chr2H	65917458	T	C	SNP	REF
chr2H	65920011	C	G	SNP	REF
chr2H	66377669	C	A	SNP	REF
chr2H	66380436	G	A	SNP	REF
chr2H	66380570	C	T	SNP	REF
chr2H	66442210	G	A	SNP	REF
chr2H	69922405	A	G	SNP	REF
chr2H	71222112	C	T	SNP	REF
chr2H	73521215	T	TA	REF	SNP
chr2H	78679303	G	A	REF	SNP
chr2H	79421748	T	C	SNP	REF
chr2H	80019719	C	T	REF	SNP
chr2H	80020058	T	C	REF	SNP
chr2H	80020297	C	T	REF	SNP
chr2H	80020372	G	A	REF	SNP
chr2H	80020879	T	C	REF	SNP
chr2H	80021085	A	T	REF	SNP
chr2H	80076215	C	G	REF	SNP
chr2H	80837123	G	A	REF	SNP
chr2H	81781272	A	G	REF	SNP
chr2H	81781798	G	C	REF	SNP
chr2H	81782629	A	C	REF	SNP
chr2H	81782824	T	C	REF	SNP
chr2H	81783569	C	CGCTA	REF	SNP
chr2H	88819524	A	G	REF	SNP
chr2H	95096805	T	TA	SNP	REF
chr2H	98126902	A	AT	SNP	REF
chr2H	98212259	C	CA	SNP	REF
chr2H	100639701	G	T	REF	SNP
chr2H	101120782	T	C	SNP	REF
chr2H	101121440	T	C	SNP	REF
chr2H	102392575	C	A	SNP	REF
chr2H	105044411	C	T	REF	SNP
chr2H	105044560	G	A	SNP	REF
chr2H	105047175	C	T	SNP	REF
chr2H	105459854	C	G	REF	SNP
chr2H	105462848	G	A	SNP	REF
chr2H	107971740	T	C	REF	SNP
chr2H	107983272	T	A	REF	SNP
chr2H	107984895	C	T	REF	SNP
chr2H	107987014	A	C	SNP	REF
chr2H	108215328	A	C	SNP	REF
chr2H	108216568	G	A	SNP	REF
chr2H	108216762	A	G	REF	SNP
chr2H	108252050	A	G	SNP	REF
chr2H	108478298	T	G	SNP	REF
chr2H	108478636	T	C	SNP	REF
chr2H	108479226	C	A	REF	SNP
chr2H	108479447	G	A	REF	SNP
chr2H	108480369	G	A	SNP	REF
chr2H	108481385	G	A	SNP	REF
chr2H	108645230	A	G	SNP	REF
chr2H	108645321	G	C	SNP	REF
chr2H	108668314	G	A	SNP	REF
chr2H	108670397	T	C	REF	SNP
chr2H	108670943	A	G	SNP	REF
chr2H	108671266	C	A	SNP	REF
chr2H	109870908	T	C	SNP	REF
chr2H	109871060	G	A	REF	SNP
chr2H	109874562	G	A	SNP	REF
chr2H	109875157	G	A	SNP	REF
chr2H	110034623	T	C	SNP	REF
chr2H	110192511	C	G	REF	SNP
chr2H	110249132	T	G	SNP	REF
chr2H	112556570	G	C	REF	SNP
chr2H	113047503	G	A	REF	SNP
chr2H	113048625	G	T	SNP	REF
chr2H	113049404	G	A	SNP	REF
chr2H	113453073	A	G	SNP	REF
chr2H	113453191	A	G	SNP	REF
chr2H	113473085	G	T	REF	SNP
chr2H	113639826	C	A	REF	SNP
chr2H	113639906	T	G	SNP	REF
chr2H	115449250	A	C	REF	SNP
chr2H	115449996	A	G	REF	SNP
chr2H	115450368	G	A	REF	SNP
chr2H	115450433	G	A	REF	SNP
chr2H	115538927	C	T	REF	SNP
chr2H	115542150	A	T	REF	SNP
chr2H	115542427	G	A	SNP	REF
chr2H	115542625	T	C	REF	SNP
chr2H	115545324	T	C	REF	SNP
chr2H	116057535	G	C	REF	SNP
chr2H	116059156	G	C	REF	SNP
chr2H	116059825	T	C	REF	SNP
chr2H	116298419	G	A	REF	SNP
chr2H	116299511	T	C	REF	SNP
chr2H	117459510	A	G	REF	SNP
chr2H	117459963	T	C	REF	SNP
chr2H	117462590	T	C	REF	SNP
chr2H	117650310	C	T	REF	SNP
chr2H	117953368	A	G	REF	SNP
chr2H	117953632	T	C	REF	SNP
chr2H	117954604	T	C	REF	SNP
chr2H	117954685	T	C	REF	SNP
chr2H	117955585	A	G	REF	SNP
chr2H	117957753	C	CG	REF	SNP
chr2H	118548918	G	A	REF	SNP
chr2H	118549014	G	A	REF	SNP
chr2H	118549817	A	G	REF	SNP
chr2H	118550948	G	A	REF	SNP
chr2H	118551125	T	C	REF	SNP
chr2H	118552220	T	C	REF	SNP
chr2H	118998054	CT	C	REF	SNP
chr2H	118998141	G	T	REF	SNP
chr2H	118998428	G	C	REF	SNP
chr2H	118998619	C	G	REF	SNP
chr2H	118998687	T	C	REF	SNP
chr2H	118999264	CCTT	C	REF	SNP
chr2H	119871826	G	A	REF	SNP
chr2H	119984146	G	A	REF	SNP
chr2H	120872351	G	A	REF	SNP
chr2H	120875413	T	C	SNP	REF
chr2H	120920184	A	ACAAAGAT	REF	SNP
chr2H	121110528	G	A	REF	SNP
chr2H	121688322	C	T	SNP	REF
chr2H	121698015	G	A	REF	SNP
chr2H	122535507	G	C	SNP	REF
chr2H	122536410	A	G	SNP	REF
chr2H	122538213	G	T	SNP	REF
chr2H	122677052	TC	T	SNP	REF
chr2H	122768588	A	G	SNP	REF
chr2H	122768880	T	A	SNP	REF
chr2H	122770159	A	T	SNP	REF
chr2H	123144742	A	G	REF	SNP
chr2H	123907226	A	G	SNP	REF
chr2H	123907293	C	CGT	SNP	REF
chr2H	124111578	C	A	SNP	REF
chr2H	124111754	A	G	SNP	REF
chr2H	124114522	G	A	REF	SNP
chr2H	124117969	A	G	REF	SNP
chr2H	124156737	G	A	SNP	REF
chr2H	124584432	C	CCAAGGACGGCGGCAAGGCGGA	SNP	REF
chr2H	125862963	G	C	SNP	REF
chr2H	126208763	A	T	SNP	REF
chr2H	126730399	A	G	SNP	REF
chr2H	127029948	T	A	SNP	REF
chr2H	127520810	A	T	REF	SNP
chr2H	127520940	T	C	REF	SNP
chr2H	127521499	C	T	REF	SNP
chr2H	127655688	GC	G	REF	SNP
chr2H	128269572	C	T	REF	SNP
chr2H	128271525	A	G	SNP	REF
chr2H	128272345	T	C	REF	SNP
chr2H	129226644	C	T	REF	SNP
chr2H	129458108	G	A	REF	SNP
chr2H	129648347	C	G	REF	SNP
chr2H	129961085	C	T	SNP	REF
chr2H	129963253	C	T	SNP	REF
chr2H	129967770	T	C	SNP	REF
chr2H	130417668	A	G	SNP	REF
chr2H	130668393	G	C	SNP	REF
chr2H	130670440	C	T	SNP	REF
chr2H	130780648	A	G	REF	SNP
chr2H	130782076	G	A	REF	SNP
chr2H	132408997	T	C	REF	SNP
chr2H	132417781	C	G	REF	SNP
chr2H	132646108	A	G	REF	SNP
chr2H	132659866	C	A	REF	SNP
chr2H	132765060	A	AT	REF	SNP
chr2H	132961649	C	T	REF	SNP
chr2H	133419589	A	G	REF	SNP
chr2H	133423773	C	G	REF	SNP
chr2H	133424384	G	C	REF	SNP
chr2H	133834111	G	T	REF	SNP
chr2H	134403765	A	C	REF	SNP
chr2H	134403841	G	GGA	REF	SNP
chr2H	134404302	G	GA	REF	SNP
chr2H	134404438	C	T	REF	SNP
chr2H	134412864	C	T	REF	SNP
chr2H	136219910	T	C	REF	SNP
chr2H	136228012	G	A	REF	SNP
chr2H	136904864	A	C	REF	SNP
chr2H	136905204	TCA	T	REF	SNP
chr2H	136906337	A	G	REF	SNP
chr2H	136906417	A	G	REF	SNP
chr2H	137188927	C	T	REF	SNP
chr2H	137188992	A	G	REF	SNP
chr2H	137189056	A	G	REF	SNP
chr2H	137189264	C	G	REF	SNP
chr2H	137189647	A	C	REF	SNP
chr2H	139073602	C	A	REF	SNP
chr2H	139962325	A	G	REF	SNP
chr2H	140883819	T	C	REF	SNP
chr2H	140886890	C	G	REF	SNP
chr2H	140887456	A	G	REF	SNP
chr2H	141134106	A	G	REF	SNP
chr2H	141136931	A	C	REF	SNP
chr2H	141687903	C	T	REF	SNP
chr2H	142242025	A	G	REF	SNP
chr2H	142544182	T	C	REF	SNP
chr2H	142605153	G	C	REF	SNP
chr2H	142611694	T	C	REF	SNP
chr2H	142697251	T	C	REF	SNP
chr2H	142697831	A	T	REF	SNP
chr2H	166659111	AT	A	REF	SNP
chr2H	169092558	G	T	REF	SNP
chr2H	213448135	G	GATGTGGTTCATAAGGTCATATCTCTGACTTAGCTCCCTTGGATGTTC	SNP	REF
chr2H	215511882	TG	T	SNP	REF
chr2H	225000758	A	AT	SNP	REF
chr2H	229114945	G	A	REF	SNP
chr2H	285574680	C	T	SNP	REF
chr2H	308697210	G	A	SNP	REF
chr2H	308789460	G	GT	SNP	REF
chr2H	332248221	C	T	REF	SNP
chr2H	351855583	T	C	SNP	REF
chr2H	357259403	C	T	REF	SNP
chr2H	374185127	G	A	REF	SNP
chr2H	388851893	G	GA	SNP	REF
chr2H	390075563	G	GT	SNP	REF
chr2H	397022013	C	T	REF	SNP
chr2H	403785944	C	CT	SNP	REF
chr2H	420743941	C	T	REF	SNP
chr2H	486460164	C	CA	SNP	REF
chr2H	557749465	C	CA	SNP	REF
chr2H	575308081	G	A	REF	SNP
chr2H	589514491	CGT	C	SNP	REF
chr2H	589523784	T	C	REF	SNP
chr2H	598778779	A	T	SNP	REF
chr2H	600586427	GAA	G	REF	SNP
chr2H	603731476	G	A	REF	SNP
chr2H	604171980	C	T	REF	SNP
chr2H	605503998	T	G	REF	SNP
chr2H	605510286	G	T	REF	SNP
chr2H	605626965	A	G	REF	SNP
chr2H	605855388	T	G	REF	SNP
chr2H	606128641	G	A	REF	SNP
chr2H	606128865	G	A	REF	SNP
chr2H	606227248	A	G	REF	SNP
chr2H	606229314	A	C	REF	SNP
chr2H	606229858	G	A	REF	SNP
chr2H	606230108	C	T	REF	SNP
chr2H	606230392	T	C	REF	SNP
chr2H	606368635	C	A	REF	SNP
chr2H	606422171	C	T	REF	SNP
chr2H	606422636	G	A	REF	SNP
chr2H	606423555	ACTC	A	SNP	REF
chr2H	606423991	G	A	REF	SNP
chr2H	606817198	C	T	SNP	REF
chr2H	607338724	A	G	SNP	REF
chr2H	608073414	GAGAGCAGAGC	G	SNP	REF
chr2H	608625407	A	G	SNP	REF
chr2H	608628013	GT	G	SNP	REF
chr2H	608631936	G	A	SNP	REF
chr2H	609148241	C	T	SNP	REF
chr2H	609151984	A	T	SNP	REF
chr2H	609153174	T	TC	SNP	REF
chr2H	609628005	G	C	SNP	REF
chr2H	609628077	CT	C	SNP	REF
chr2H	610191119	G	A	SNP	REF
chr2H	610382880	T	G	SNP	REF
chr2H	610746124	C	G	SNP	REF
chr2H	610814062	A	C	SNP	REF
chr2H	611253008	A	C	SNP	REF
chr2H	611287863	T	G	SNP	REF
chr2H	611546039	T	C	SNP	REF
chr2H	611546430	T	A	SNP	REF
chr2H	612012524	T	C	SNP	REF
chr2H	614333796	C	T	REF	SNP
chr2H	614333970	A	G	SNP	REF
chr2H	614337462	T	C	SNP	REF
chr2H	614359280	A	G	REF	SNP
chr2H	614867292	C	A	REF	SNP
chr2H	614872400	G	A	REF	SNP
chr2H	614873304	G	A	SNP	REF
chr2H	615045225	C	T	SNP	REF
chr2H	616300290	C	T	REF	SNP
chr2H	617711355	T	C	REF	SNP
chr2H	617711903	G	A	REF	SNP
chr2H	617712608	G	A	REF	SNP
chr2H	618955109	G	A	REF	SNP
chr2H	618955644	C	T	REF	SNP
chr2H	618955820	A	G	REF	SNP
chr2H	618957909	CAAG	C	REF	SNP
chr2H	619487508	A	G	REF	SNP
chr2H	619487860	G	C	REF	SNP
chr2H	619488061	T	G	REF	SNP
chr2H	619596896	A	C	REF	SNP
chr2H	619597321	T	C	REF	SNP
chr2H	619885043	G	A	REF	SNP
chr2H	619885337	A	G	REF	SNP
chr2H	619891391	A	G	REF	SNP
chr2H	621301756	G	C	REF	SNP
chr2H	621782649	A	C	REF	SNP
chr2H	621792961	T	C	REF	SNP
chr2H	621794296	T	C	REF	SNP
chr2H	622888028	G	T	REF	SNP
chr2H	623284114	G	C	SNP	REF
chr2H	623321660	C	A	SNP	REF
chr2H	623322011	A	G	SNP	REF
chr2H	623451892	C	T	SNP	REF
chr2H	624269843	A	G	SNP	REF
chr2H	624272300	G	C	SNP	REF
chr2H	624654427	T	C	SNP	REF
chr2H	624993227	GGGGAGGGGGAGA	G	SNP	REF
chr2H	625268598	G	T	REF	SNP
chr2H	625268834	G	T	SNP	REF
chr2H	625652350	C	A	SNP	REF
chr2H	625657527	T	C	SNP	REF
chr2H	625765677	C	G	SNP	REF
chr2H	626115138	CTACTATT	C	SNP	REF
chr2H	626117381	T	C	SNP	REF
chr2H	626865367	T	C	REF	SNP
chr2H	627652934	T	C	SNP	REF
chr2H	628421605	G	A	REF	SNP
chr2H	628422071	A	G	SNP	REF
chr2H	628565141	C	G	REF	SNP
chr2H	628569075	C	A	REF	SNP
chr2H	628569375	A	G	REF	SNP
chr2H	628969481	T	C	REF	SNP
chr2H	631136041	A	G	SNP	REF
chr2H	631619905	A	G	REF	SNP
chr2H	631620079	A	T	REF	SNP
chr2H	631977412	A	C	SNP	REF
chr2H	631977481	C	A	REF	SNP
chr2H	631978191	C	A	SNP	REF
chr2H	631978329	G	C	SNP	REF
chr2H	632189562	C	T	REF	SNP
chr2H	632190632	G	A	SNP	REF
chr2H	632229612	T	A	REF	SNP
chr2H	632230097	C	G	SNP	REF
chr2H	632304231	C	T,*	REF	SNP
chr2H	632308694	G	A	REF	SNP
chr2H	632308877	CATTATGAACGTG	C	REF	SNP
chr2H	632310661	G	A	REF	SNP
chr2H	632312844	T	G	REF	SNP
chr2H	632314045	AT	A	REF	SNP
chr2H	635292037	C	T	REF	SNP
chr2H	635293332	A	G	REF	SNP
chr2H	635651340	A	G	REF	SNP
chr2H	635651685	A	C	REF	SNP
chr2H	635858597	C	T	SNP	REF
chr2H	636434523	T	C	REF	SNP
chr2H	636434710	C	T	REF	SNP
chr2H	636549012	G	A	REF	SNP
chr2H	637248657	G	A	SNP	REF
chr2H	637971059	G	T	SNP	REF
chr2H	637971131	G	C	REF	SNP
chr2H	638183468	G	T	REF	SNP
chr2H	640266729	T	TGCAG	SNP	REF
chr2H	640281012	G	GT	REF	SNP
chr2H	640728663	G	GAAACGA	SNP	REF
chr2H	643151910	T	C	REF	SNP
chr2H	643255075	T	C	REF	SNP
chr2H	643255261	A	G	REF	SNP
chr2H	643255425	G	A	REF	SNP
chr2H	643255501	T	G	SNP	REF
chr2H	644659910	C	T	REF	SNP
chr2H	644659985	C	T	REF	SNP
chr2H	645111208	A	G	SNP	REF
chr2H	645122934	G	A	SNP	REF
chr2H	645123786	A	G	SNP	REF
chr2H	645592364	TATC	T	SNP	REF
chr2H	647303846	A	G	REF	SNP
chr2H	647304055	G	C	REF	SNP
chr2H	647313735	T	C	REF	SNP
chr2H	647314255	T	C	SNP	REF
chr2H	647315968	G	A	SNP	REF
chr2H	647316230	C	G	REF	SNP
chr2H	647456939	A	G	REF	SNP
chr2H	647555611	T	C	SNP	REF
chr2H	647663115	A	T	SNP	REF
chr2H	647663571	A	G	SNP	REF
chr2H	647829302	C	T	SNP	REF
chr2H	648065732	A	T	SNP	REF
chr2H	649448052	G	A	SNP	REF
chr2H	649449263	C	G	REF	SNP
chr2H	649534186	C	T	SNP	REF
chr2H	649548815	C	T	SNP	REF
chr2H	649647703	C	G	REF	SNP
chr2H	649647881	C	T	REF	SNP
chr2H	649735785	C	G	SNP	REF
chr2H	649823000	T	A	SNP	REF
chr2H	650452919	TTCTGTGTC	T	SNP	REF
chr2H	650453137	G	A	SNP	REF
chr2H	650453215	C	T	SNP	REF
chr2H	653981072	T	C	SNP	REF
chr2H	654955911	A	T	SNP	REF
chr2H	654959597	C	T	SNP	REF
chr2H	654964890	T	C	SNP	REF
chr2H	654965577	G	A	SNP	REF
chr2H	655324682	A	G	SNP	REF
chr2H	655324786	G	C	SNP	REF
chr2H	655325142	A	G	SNP	REF
chr2H	655326943	C	G	SNP	REF
chr2H	655349004	A	G	SNP	REF
chr2H	655350379	A	G	SNP	REF
chr2H	655350893	A	G	SNP	REF
chr2H	655511433	T	G	REF	SNP
chr2H	655817733	A	C	REF	SNP
chr2H	655873506	GGTGCGACGA	G	REF	SNP
chr2H	655876257	A	G	REF	SNP
chr2H	655877414	C	A	REF	SNP
chr2H	656411296	A	G	REF	SNP
chr2H	656414167	T	C	REF	SNP
chr2H	656596130	T	C	REF	SNP
chr2H	656596287	C	T	REF	SNP
chr2H	656596710	G	A	REF	SNP
chr2H	657020963	C	G	REF	SNP
chr2H	657353878	T	A	REF	SNP
chr2H	657354592	T	C	REF	SNP
chr2H	657562767	T	A	REF	SNP
chr2H	657563009	A	G	REF	SNP
chr2H	657563178	T	C	REF	SNP
chr2H	657750690	C	G	REF	SNP
chr2H	657752668	A	G	REF	SNP
chr2H	657753060	C	A	REF	SNP
chr2H	658263284	A	G	REF	SNP
chr2H	658626320	C	G	REF	SNP
chr2H	658628789	C	T	REF	SNP
chr2H	658836860	A	G	REF	SNP
chr2H	658837085	C	T	REF	SNP
chr2H	658839180	A	C	REF	SNP
chr2H	658901187	C	T	REF	SNP
chr2H	659200460	C	T	REF	SNP
chr2H	659202303	C	T	REF	SNP
chr2H	659264766	A	G	REF	SNP
chr2H	661573204	G	A	REF	SNP
chr2H	662016286	A	T	REF	SNP
chr2H	662018995	G	T	REF	SNP
chr2H	662055701	C	T	REF	SNP
chr2H	662055987	A	G	REF	SNP
chr2H	662300245	G	A	REF	SNP
chr2H	663240714	C	T	REF	SNP
chr2H	663241902	T	C	REF	SNP
chr2H	663877589	C	T	REF	SNP
chr2H	663880097	G	C	REF	SNP
chr2H	664060177	C	G	REF	SNP
chr2H	664183437	G	A	REF	SNP
chr2H	664183677	T	C	REF	SNP
chr2H	664184001	C	A	REF	SNP
chr2H	664184696	T	TA	SNP	REF
chr2H	664187181	T	C	REF	SNP
chr2H	664191671	T	A	REF	SNP
chr2H	669281510	G	GT	SNP	REF
chr2H	669476391	C	T	REF	SNP
chr2H	669743897	G	T	REF	SNP
chr2H	670216638	T	G	SNP	REF
chr2H	670791247	G	A	REF	SNP
chr2H	671775651	T	C	SNP	REF
chr2H	671775726	G	C	SNP	REF
chr2H	671821024	G	A	SNP	REF
chr2H	671822951	G	C	SNP	REF
chr2H	671823191	G	A	REF	SNP
chr2H	672028229	T	G	SNP	REF
chr2H	672029432	A	G	SNP	REF
chr2H	672195370	C	T	SNP	REF
chr2H	672238129	G	A	SNP	REF
chr2H	672929858	T	C	REF	SNP
chr2H	673052530	C	T	REF	SNP
chr2H	673053270	G	A	SNP	REF
chr2H	673846578	C	T	REF	SNP
chr2H	673850578	G	A	REF	SNP
chr2H	673851091	G	A	SNP	REF
chr2H	673991500	T	C	REF	SNP
chr2H	674145229	G	A	REF	SNP
chr2H	674151686	C	G	SNP	REF
chr2H	674312810	G	A	SNP	REF
chr2H	674313459	G	A	SNP	REF
chr2H	682243809	C	T	SNP	REF
chr2H	687144602	C	T	REF	SNP
chr2H	687144667	A	C	REF	SNP
chr2H	687148673	G	A	REF	SNP
chr2H	687239116	T	C	REF	SNP
chr2H	687239260	A	C	REF	SNP
chr2H	687254606	G	C	REF	SNP
chr2H	688686180	T	C	SNP	REF
chr2H	688786050	C	T	SNP	REF
chr2H	689251342	T	G	SNP	REF
chr2H	689257246	AT	A	REF	SNP
chr2H	689294606	A	T	SNP	REF
chr2H	689295590	C	G	SNP	REF
chr2H	690493325	C	T	SNP	REF
chr2H	690493630	C	G	SNP	REF
chr2H	690572724	A	G	SNP	REF
chr2H	690699151	A	G	SNP	REF
chr2H	690699599	T	C	SNP	REF
chr2H	690965953	G	T	SNP	REF
chr2H	691314345	G	A	SNP	REF
chr2H	691363060	C	T	SNP	REF
chr2H	691637072	C	T	SNP	REF
chr2H	691689796	A	G	SNP	REF
chr2H	691721773	G	A	SNP	REF
chr2H	694654376	T	C	SNP	REF
chr2H	702544387	G	GA	REF	SNP
chr2H	722341271	C	CT	SNP	REF
chr2H	746998717	T	TG	REF	SNP
chr2H	754633659	C	T	REF	SNP
chr2H	755087904	C	A	SNP	REF
chr2H	755196640	T	A,G	SNP	REF
chr2H	756142298	T	A	SNP	REF
chr2H	756142443	A	G	SNP	REF
chr2H	756145880	T	G	SNP	REF
chr2H	756145951	TA	T	REF	SNP
chr2H	756698812	G	A	REF	SNP
chr2H	756699013	T	C	SNP	REF
chr2H	756699127	C	T	SNP	REF
chr2H	756700180	G	A	REF	SNP
chr2H	756700615	C	A	SNP	REF
chr2H	756765521	TGGCGGC	T	SNP	REF
chr2H	758306790	A	G	REF	SNP
chr2H	758310957	A	G	REF	SNP
chr2H	758323415	C	T	REF	SNP
chr2H	758384938	G	C	SNP	REF
chr2H	758385340	G	A	SNP	REF
chr2H	758407878	C	G	SNP	REF
chr2H	758653501	T	C	REF	SNP
chr2H	758674890	T	G	REF	SNP
chr2H	758675340	G	C	REF	SNP
chr2H	759410027	C	G	SNP	REF
chr2H	759784777	A	G	SNP	REF
chr2H	759828461	C	G	SNP	REF
chr2H	760725109	C	G	REF	SNP
chr2H	762989791	T	C	REF	SNP
chr2H	762992698	G	A	SNP	REF
chr2H	764286561	T	C	REF	SNP
chr2H	764286633	T	C	REF	SNP
chr2H	764288682	A	G	REF	SNP
chr2H	764421986	G	C	REF	SNP
chr2H	765723176	C	T	REF	SNP
chr2H	765752867	T	A	SNP	REF
chr2H	765916224	C	A	SNP	REF
chr2H	765936957	G	A	SNP	REF
chr2H	766315273	G	A	REF	SNP
chr2H	767055696	C	T	SNP	REF
chr2H	767055933	A	G	REF	SNP
chr2H	767356440	C	CCGGAT,CCGGATCGGAT	REF	SNP
chr2H	767719880	C	G	SNP	REF
chr2H	767940090	C	T	SNP	REF
chr2H	767941282	G	A	REF	SNP
chr2H	767957961	G	A,C	REF	SNP
chr3H	10178289	C	CA	SNP	REF
chr3H	10201174	T	TCCGCCGCCG	SNP	REF
chr3H	10208954	C	T	SNP	REF
chr3H	18618881	A	AT,ATT	REF	SNP
chr3H	19023468	T	C	SNP	REF
chr3H	19023555	G	A	SNP	REF
chr3H	19024611	A	G	REF	SNP
chr3H	20121188	A	G	SNP	REF
chr3H	20822651	A	G	SNP	REF
chr3H	21036962	A	G	SNP	REF
chr3H	22403413	A	ACTAAAGT	SNP	REF
chr3H	22601808	A	G	SNP	REF
chr3H	22604430	G	A	SNP	REF
chr3H	22622557	G	C	SNP	REF
chr3H	22623913	T	C	SNP	REF
chr3H	23092669	G	C	SNP	REF
chr3H	23094901	T	C	SNP	REF
chr3H	23096171	G	T	REF	SNP
chr3H	23185259	G	C	REF	SNP
chr3H	23187207	G	T	REF	SNP
chr3H	23310489	T	C	SNP	REF
chr3H	23383017	G	C	SNP	REF
chr3H	23383220	C	A	SNP	REF
chr3H	23383776	T	C	SNP	REF
chr3H	23645269	T	A	SNP	REF
chr3H	23654315	C	T	SNP	REF
chr3H	23654790	C	T	SNP	REF
chr3H	24614503	C	T	REF	SNP
chr3H	45963448	T	C	REF	SNP
chr3H	62194026	G	GT	SNP	REF
chr3H	63801396	C	CA	SNP	REF
chr3H	95708743	G	GA	SNP	REF
chr3H	99120428	G	GCAGGATCGC	REF	SNP
chr3H	100896074	C	T	SNP	REF
chr3H	101740843	G	GA	SNP	REF
chr3H	113025883	CA	C	SNP	REF
chr3H	129450684	G	GA	SNP	REF
chr3H	139535917	C	CA	REF	SNP
chr3H	195865172	AT	A	SNP	REF
chr3H	207319561	GCCTTCAGAAAAATTAAAATTTGTATAGCAGAAATGAGTACATTACATATGCAGCAAGAAATGGAAATGGTTGGGCCGGATTGGAAGATTGTACGGCGTA	G	REF	SNP
chr3H	209725118	G	GT	REF	SNP
chr3H	216178413	A	G	SNP	REF
chr3H	220211385	GCAGCTGAGCAC	G	SNP	REF
chr3H	260682500	A	T	SNP	REF
chr3H	270529570	A	G	REF	SNP
chr3H	309368832	GA	G	SNP	REF
chr3H	332590764	A	T	REF	SNP
chr3H	337029067	G	GT	SNP	REF
chr3H	350513254	C	CT	SNP	REF
chr3H	355533235	C	CT,CTT	SNP	REF
chr3H	387087508	C	CA	SNP	REF
chr3H	428095023	C	CA	SNP	REF
chr3H	432169353	G	A	REF	SNP
chr3H	469117706	C	CT	SNP	REF
chr3H	490224034	C	CA	SNP	REF
chr3H	494628050	G	GT	SNP	REF
chr3H	510826015	CTA	C	SNP	REF
chr3H	512012955	A	G	SNP	REF
chr3H	517967646	A	G,*	REF	SNP
chr3H	518266751	C	CA	SNP	REF
chr3H	519969250	TTGAGGTTAGA	T	SNP	REF
chr3H	530830830	C	A	SNP	REF
chr3H	533299957	TAA	T	SNP	REF
chr3H	570002818	AATT	A	REF	SNP
chr3H	583160904	A	AT	REF	SNP
chr3H	603248290	C	T	SNP	REF
chr3H	607678246	G	A	SNP	REF
chr3H	608449577	A	G	REF	SNP
chr3H	608635859	A	G	SNP	REF
chr3H	608666480	G	A	REF	SNP
chr3H	608857458	T	C	REF	SNP
chr3H	608930863	C	T	REF	SNP
chr3H	608931096	C	T	REF	SNP
chr3H	608941500	G	C	REF	SNP
chr3H	608941883	A	C	SNP	REF
chr3H	608943240	C	T	REF	SNP
chr3H	611546309	C	A	REF	SNP
chr3H	614507407	G	GT	SNP	REF
chr3H	615046036	G	A	REF	SNP
chr3H	621125651	C	CA	REF	SNP
chr3H	621297093	T	C	REF	SNP
chr3H	621311121	T	C	SNP	REF
chr3H	626446862	A	T	REF	SNP
chr3H	628717044	TCAGGAGATG	T	SNP	REF
chr3H	634531885	GA	GAA,G	SNP	REF
chr3H	643884590	G	C	REF	SNP
chr3H	646972909	GT	G	SNP	REF
chr3H	651805705	G	A	SNP	REF
chr3H	651808275	C	T	SNP	REF
chr3H	651950711	T	G	REF	SNP
chr3H	651951710	A	G	REF	SNP
chr3H	652156795	G	A	REF	SNP
chr3H	652305424	C	T	SNP	REF
chr3H	652430428	G	C	REF	SNP
chr3H	652494199	C	T	SNP	REF
chr3H	652680969	T	C	REF	SNP
chr3H	652862482	T	C	REF	SNP
chr3H	652865508	A	G	REF	SNP
chr3H	653287341	A	G	SNP	REF
chr3H	653573762	CTTAT	C	SNP	REF
chr3H	653838105	G	A	SNP	REF
chr3H	654230756	A	G	SNP	REF
chr3H	654231102	G	C	SNP	REF
chr3H	654761000	CTTATT	C	SNP	REF
chr3H	654765362	A	C	SNP	REF
chr3H	655179434	G	A	SNP	REF
chr3H	655192316	T	C	SNP	REF
chr3H	655406206	C	T	SNP	REF
chr3H	655406325	T	C	REF	SNP
chr3H	659173976	C	G	SNP	REF
chr3H	659521688	G	A	REF	SNP
chr3H	659694775	C	T	REF	SNP
chr3H	659696452	C	T	SNP	REF
chr3H	660179630	T	C	REF	SNP
chr3H	660702020	C	T	SNP	REF
chr3H	660842612	A	G	REF	SNP
chr3H	660843317	T	C	REF	SNP
chr3H	661187119	G	C	REF	SNP
chr3H	661189250	A	G	REF	SNP
chr3H	661190181	A	C	REF	SNP
chr3H	661552139	G	A	REF	SNP
chr3H	661991201	C	G	REF	SNP
chr3H	661999998	T	C	REF	SNP
chr3H	662027446	T	C	REF	SNP
chr3H	662027511	C	G	REF	SNP
chr3H	662368118	A	G	REF	SNP
chr3H	662655270	G	A	REF	SNP
chr3H	662655459	G	C	REF	SNP
chr3H	662656122	G	A	REF	SNP
chr3H	664499265	A	G	SNP	REF
chr3H	664904872	G	A	REF	SNP
chr3H	664904988	T	G	SNP	REF
chr3H	664905692	T	C	SNP	REF
chr3H	667572521	G	C	SNP	REF
chr3H	667604037	C	T	SNP	REF
chr3H	667624331	G	T	REF	SNP
chr3H	679780684	T	C	REF	SNP
chr3H	680227876	A	G	SNP	REF
chr3H	681868980	A	AGAAGCGTGTG,AGAAAGCGTGTG	REF	SNP
chr3H	681882322	A	G	REF	SNP
chr3H	682141542	A	G	REF	SNP
chr3H	682227689	T	C	SNP	REF
chr3H	682228271	C	T	REF	SNP
chr3H	682229426	G	T	SNP	REF
chr3H	682590097	C	T	REF	SNP
chr3H	683354582	G	T	SNP	REF
chr3H	683515141	G	C	REF	SNP
chr3H	683721942	C	T	REF	SNP
chr3H	683722049	CT	C	REF	SNP
chr3H	683865463	G	A	REF	SNP
chr3H	683865635	C	T	REF	SNP
chr3H	683875553	G	A	REF	SNP
chr3H	684971700	A	C	SNP	REF
chr3H	684971994	G	C	SNP	REF
chr3H	686381041	A	G	SNP	REF
chr3H	686477092	T	C	SNP	REF
chr3H	686568281	C	T	SNP	REF
chr3H	686570247	C	T	SNP	REF
chr3H	686680444	A	G	SNP	REF
chr3H	686820815	T	C	SNP	REF
chr3H	686966620	T	C	SNP	REF
chr3H	686967959	G	A	SNP	REF
chr3H	686971353	A	G	SNP	REF
chr3H	688690033	C	A	SNP	REF
chr3H	688842539	G	A	SNP	REF
chr3H	688844347	A	G	SNP	REF
chr3H	688985480	T	TA	SNP	REF
chr3H	688985555	C	T	SNP	REF
chr3H	688993675	G	T	SNP	REF
chr3H	688999227	A	G	SNP	REF
chr3H	689079490	A	G	SNP	REF
chr3H	689256077	G	A	REF	SNP
chr3H	689257904	T	G	REF	SNP
chr3H	689574677	G	A	SNP	REF
chr3H	689575379	A	G	SNP	REF
chr3H	689854699	C	G	REF	SNP
chr3H	690156678	GT	G	REF	SNP
chr3H	690418741	C	G	SNP	REF
chr3H	690680796	G	C	SNP	REF
chr3H	690683152	G	A	SNP	REF
chr3H	690684493	T	C	SNP	REF
chr3H	690686511	T	C	SNP	REF
chr3H	690842319	C	A	SNP	REF
chr3H	690844679	G	A	SNP	REF
chr3H	690848883	C	T	SNP	REF
chr3H	690855289	C	T	SNP	REF
chr3H	690855377	T	C	SNP	REF
chr3H	690856722	G	C	SNP	REF
chr3H	691937830	C	T	SNP	REF
chr3H	691998541	T	C	SNP	REF
chr3H	692006652	C	G	SNP	REF
chr3H	692143892	C	T	SNP	REF
chr3H	692192262	A	ATGGCT	SNP	REF
chr3H	692260531	G	C	SNP	REF
chr3H	692265712	C	T	SNP	REF
chr3H	692315940	T	C	SNP	REF
chr3H	692319566	T	C	SNP	REF
chr3H	693484756	G	A	REF	SNP
chr3H	694301334	C	G	SNP	REF
chr3H	694323001	A	T	SNP	REF
chr3H	694361805	A	G	SNP	REF
chr3H	694363801	T	C	SNP	REF
chr3H	694561131	G	A	SNP	REF
chr3H	695341601	C	T	SNP	REF
chr3H	695351432	A	G	SNP	REF
chr3H	695351582	G	A	REF	SNP
chr3H	695351717	C	T	SNP	REF
chr3H	695352387	C	T	SNP	REF
chr3H	695353931	C	A	SNP	REF
chr3H	695452378	A	C	SNP	REF
chr3H	695724591	G	C	SNP	REF
chr3H	695929805	G	C	SNP	REF
chr3H	696209823	T	G	REF	SNP
chr3H	696633326	G	A	SNP	REF
chr3H	696636144	A	G	SNP	REF
chr3H	697573224	A	G	SNP	REF
chr3H	697677896	C	T	SNP	REF
chr3H	697677962	G	A	SNP	REF
chr3H	698043815	C	G	SNP	REF
chr3H	698540150	G	C	SNP	REF
chr3H	698540301	GTCACTCTTA	G	SNP	REF
chr3H	698544144	C	T	SNP	REF
chr3H	699025261	CA	C	SNP	REF
chr3H	699028237	A	G	SNP	REF
chr3H	699064948	C	T	SNP	REF
chr3H	699182270	T	C	SNP	REF
chr3H	699182966	A	G	SNP	REF
chr3H	699183088	C	T	SNP	REF
chr3H	699184793	T	C	SNP	REF
chr3H	699265543	A	G	SNP	REF
chr3H	699364870	C	G	SNP	REF
chr3H	699561298	G	A	SNP	REF
chr3H	699561718	C	A	SNP	REF
chr4H	51424	G	T	REF	SNP
chr4H	1808104	CAAGTGCCA	C	REF	SNP
chr4H	2261425	T	A	REF	SNP
chr4H	2262607	G	A	REF	SNP
chr4H	2273255	G	A	REF	SNP
chr4H	2789907	A	T	SNP	REF
chr4H	2791329	A	G	SNP	REF
chr4H	2795695	C	T	REF	SNP
chr4H	3150220	G	A	SNP	REF
chr4H	3150320	A	G	SNP	REF
chr4H	3150514	T	C	SNP	REF
chr4H	3151301	A	C	SNP	REF
chr4H	3152823	T	C	SNP	REF
chr4H	3163317	C	G	SNP	REF
chr4H	3163464	G	A	SNP	REF
chr4H	3163534	G	A	REF	SNP
chr4H	3771938	C	A	SNP	REF
chr4H	4763625	C	T	REF	SNP
chr4H	4777648	T	C	REF	SNP
chr4H	4851978	A	C	REF	SNP
chr4H	5369574	G	A	REF	SNP
chr4H	5426777	CTACTG	C	REF	SNP
chr4H	5427427	C	T	REF	SNP
chr4H	5430574	G	A	REF	SNP
chr4H	5999281	C	CCCGCGGTTTGATCTT	REF	SNP
chr4H	5999372	G	A	REF	SNP
chr4H	6001586	G	A	REF	SNP
chr4H	6001677	T	TCTTTTCTGAAA	REF	SNP
chr4H	6021911	T	G	REF	SNP
chr4H	6513635	G	A	REF	SNP
chr4H	7843706	T	C	SNP	REF
chr4H	7844472	A	T	REF	SNP
chr4H	7845476	C	T	SNP	REF
chr4H	8630161	G	A	SNP	REF
chr4H	8630456	A	G	REF	SNP
chr4H	8631818	A	G	SNP	REF
chr4H	8631881	G	A	SNP	REF
chr4H	8632651	TCTCTCTCC	T	REF	SNP
chr4H	8632846	T	C	SNP	REF
chr4H	8632926	G	A	SNP	REF
chr4H	8676389	G	A	SNP	REF
chr4H	8696250	A	G	SNP	REF
chr4H	8814517	G	A	REF	SNP
chr4H	8817091	G	A	REF	SNP
chr4H	8854671	C	T	REF	SNP
chr4H	8854986	A	G	REF	SNP
chr4H	8856742	A	G	REF	SNP
chr4H	8858485	A	AC	REF	SNP
chr4H	9419186	A	G	REF	SNP
chr4H	9419645	A	G	SNP	REF
chr4H	9420133	CA	C	REF	SNP
chr4H	9468390	C	T	REF	SNP
chr4H	9472302	C	G	SNP	REF
chr4H	9579646	C	T	SNP	REF
chr4H	9657562	G	A	REF	SNP
chr4H	9659062	C	CAT	REF	SNP
chr4H	9659363	T	C	REF	SNP
chr4H	9699354	A	G	SNP	REF
chr4H	9700261	T	C	SNP	REF
chr4H	9705933	G	A	SNP	REF
chr4H	9727837	G	T	SNP	REF
chr4H	9727920	AC	A	SNP	REF
chr4H	9728003	AT	A	SNP	REF
chr4H	9728492	A	G	SNP	REF
chr4H	9733432	T	TG	REF	SNP
chr4H	9993920	T	C	SNP	REF
chr4H	9995205	G	A	SNP	REF
chr4H	9995876	T	C	SNP	REF
chr4H	9996540	C	T	SNP	REF
chr4H	10018537	T	C	SNP	REF
chr4H	10018771	C	G	SNP	REF
chr4H	10035240	C	A	SNP	REF
chr4H	10035493	G	T	SNP	REF
chr4H	10035906	T	C	SNP	REF
chr4H	10046528	A	T	SNP	REF
chr4H	10118296	G	T	REF	SNP
chr4H	10161735	TA	T	SNP	REF
chr4H	10162453	C	T	SNP	REF
chr4H	10162647	G	A	SNP	REF
chr4H	10162866	G	A	SNP	REF
chr4H	10169863	C	A	SNP	REF
chr4H	10789185	G	C	REF	SNP
chr4H	10789405	C	T	REF	SNP
chr4H	10901989	C	A	SNP	REF
chr4H	10902781	G	A	REF	SNP
chr4H	11221148	G	A	REF	SNP
chr4H	11221888	C	A	REF	SNP
chr4H	11352548	A	G	SNP	REF
chr4H	11675778	TG	T	SNP	REF
chr4H	12256848	A	AT	SNP	REF
chr4H	12280490	T	C	SNP	REF
chr4H	12280714	A	T	SNP	REF
chr4H	12282086	T	C	SNP	REF
chr4H	12282247	G	A	REF	SNP
chr4H	12459488	G	C	SNP	REF
chr4H	12600711	G	A	SNP	REF
chr4H	13553144	C	T	SNP	REF
chr4H	13708714	C	T	SNP	REF
chr4H	13710934	C	T	SNP	REF
chr4H	13821466	A	G	REF	SNP
chr4H	14084989	C	A	SNP	REF
chr4H	14085423	G	A	REF	SNP
chr4H	14085758	G	A	SNP	REF
chr4H	14086757	C	T	SNP	REF
chr4H	14087136	G	A	SNP	REF
chr4H	15505521	C	T	REF	SNP
chr4H	19183009	C	T	REF	SNP
chr4H	19487347	TG	T	REF	SNP
chr4H	19490590	A	T	SNP	REF
chr4H	19551021	A	T	SNP	REF
chr4H	19705766	C	T	SNP	REF
chr4H	19706203	TGCA	T	SNP	REF
chr4H	19766544	G	A	REF	SNP
chr4H	21415930	T	G	SNP	REF
chr4H	21416023	A	G	SNP	REF
chr4H	21416413	G	A	SNP	REF
chr4H	21438523	G	A	SNP	REF
chr4H	21747290	T	C	SNP	REF
chr4H	21777858	A	G	SNP	REF
chr4H	21786130	T	A	SNP	REF
chr4H	21792519	T	G	SNP	REF
chr4H	22228612	A	G	SNP	REF
chr4H	22228695	G	T	SNP	REF
chr4H	22300650	C	T	SNP	REF
chr4H	22329824	T	A	REF	SNP
chr4H	22387234	C	T	REF	SNP
chr4H	22411762	T	C	REF	SNP
chr4H	22412140	A	G	REF	SNP
chr4H	22666258	A	G	REF	SNP
chr4H	22667414	T	C	REF	SNP
chr4H	22861587	C	G	REF	SNP
chr4H	22879549	T	C	REF	SNP
chr4H	22883459	C	G	REF	SNP
chr4H	22932289	T	C	SNP	REF
chr4H	23036704	T	A	REF	SNP
chr4H	23037427	C	T	REF	SNP
chr4H	23478838	T	C	REF	SNP
chr4H	23582417	C	T	SNP	REF
chr4H	23601421	C	G	SNP	REF
chr4H	23601897	T	C	SNP	REF
chr4H	23604126	C	T	SNP	REF
chr4H	23604550	G	A	SNP	REF
chr4H	23604787	G	A	SNP	REF
chr4H	23759462	T	A	REF	SNP
chr4H	25916240	G	A	SNP	REF
chr4H	25918435	C	G	REF	SNP
chr4H	27207891	G	A	SNP	REF
chr4H	27210650	G	A	SNP	REF
chr4H	27329780	A	G	SNP	REF
chr4H	27331137	T	G	SNP	REF
chr4H	30696539	G	C	SNP	REF
chr4H	30753843	T	C	SNP	REF
chr4H	30765055	GCCCTA	G,GCCCTACCCTA	SNP	REF
chr4H	30942712	G	A	SNP	REF
chr4H	31422480	C	G	SNP	REF
chr4H	31432072	T	C	SNP	REF
chr4H	31688593	CG	C	SNP	REF
chr4H	31840024	G	A	SNP	REF
chr4H	31840982	C	A	SNP	REF
chr4H	31841531	T	C	SNP	REF
chr4H	31841621	T	A	SNP	REF
chr4H	31842235	G	C	SNP	REF
chr4H	31942695	A	G	SNP	REF
chr4H	31944102	T	C	SNP	REF
chr4H	32275186	G	A	SNP	REF
chr4H	32412686	C	T	SNP	REF
chr4H	33039633	T	C	SNP	REF
chr4H	33040036	G	C	SNP	REF
chr4H	33845802	T	C	SNP	REF
chr4H	33846062	C	T	SNP	REF
chr4H	33954725	G	C	SNP	REF
chr4H	33957979	A	G	SNP	REF
chr4H	34954463	A	G	REF	SNP
chr4H	35008290	C	T	REF	SNP
chr4H	35089746	A	G	SNP	REF
chr4H	35089881	A	G	SNP	REF
chr4H	35369688	A	G	SNP	REF
chr4H	35371386	C	G	SNP	REF
chr4H	35372121	C	CAAGAGGAAAATGGAAGAGCA	REF	SNP
chr4H	35542414	A	C	SNP	REF
chr4H	35614946	A	G	SNP	REF
chr4H	35615014	T	G	SNP	REF
chr4H	35787993	G	A	SNP	REF
chr4H	35788798	A	ATCATTTTATTGTATCT	SNP	REF
chr4H	35803477	G	C	SNP	REF
chr4H	35804858	T	C	SNP	REF
chr4H	35808630	G	A	SNP	REF
chr4H	35811370	T	A	SNP	REF
chr4H	35813689	T	G	SNP	REF
chr4H	35814007	C	A	SNP	REF
chr4H	38611214	TC	T	SNP	REF
chr4H	43502232	G	A	REF	SNP
chr4H	43502558	C	T	REF	SNP
chr4H	43583188	C	T	REF	SNP
chr4H	43583253	C	T	REF	SNP
chr4H	43583714	T	A	REF	SNP
chr4H	43660292	A	G	REF	SNP
chr4H	43676055	G	A	REF	SNP
chr4H	44239285	C	G	REF	SNP
chr4H	44239584	T	C	REF	SNP
chr4H	44239854	A	G	REF	SNP
chr4H	44347844	T	TG	REF	SNP
chr4H	44968730	G	C	REF	SNP
chr4H	44968844	G	A	REF	SNP
chr4H	44968911	C	G	REF	SNP
chr4H	46137730	G	A	REF	SNP
chr4H	46139036	C	T	REF	SNP
chr4H	46139923	G	A	REF	SNP
chr4H	46141378	G	A	REF	SNP
chr4H	46416382	T	C	REF	SNP
chr4H	46772790	T	C	REF	SNP
chr4H	46773046	A	G	REF	SNP
chr4H	46773306	C	T	REF	SNP
chr4H	46774044	C	T	REF	SNP
chr4H	47807102	C	T	REF	SNP
chr4H	47809124	G	A	REF	SNP
chr4H	47809207	T	C	REF	SNP
chr4H	48039158	T	C	REF	SNP
chr4H	48288193	A	G	REF	SNP
chr4H	48434146	A	G	REF	SNP
chr4H	48435591	G	A	REF	SNP
chr4H	48653140	G	A	REF	SNP
chr4H	49577143	A	G	REF	SNP
chr4H	49578274	G	T	REF	SNP
chr4H	50298221	G	A	REF	SNP
chr4H	50299474	T	A	REF	SNP
chr4H	50300182	G	A	REF	SNP
chr4H	50300576	A	C	REF	SNP
chr4H	50302159	T	A	REF	SNP
chr4H	50302244	C	G	REF	SNP
chr4H	50776697	A	G	REF	SNP
chr4H	50957970	C	T	SNP	REF
chr4H	50958089	AAGC	A	SNP	REF
chr4H	50961484	G	C	REF	SNP
chr4H	51130996	G	A	REF	SNP
chr4H	52514842	G	A	REF	SNP
chr4H	53045805	G	A	REF	SNP
chr4H	56190672	G	A	SNP	REF
chr4H	56191110	G	T	SNP	REF
chr4H	57049739	T	C	SNP	REF
chr4H	57309151	T	TAGAAGACAAG	SNP	REF
chr4H	57311241	T	A	SNP	REF
chr4H	57311368	T	C	SNP	REF
chr4H	57311971	G	T	SNP	REF
chr4H	57312622	T	C	SNP	REF
chr4H	57314392	G	A	SNP	REF
chr4H	57314706	A	G	SNP	REF
chr4H	57314946	C	T	SNP	REF
chr4H	57315687	G	A	SNP	REF
chr4H	57315926	T	G	SNP	REF
chr4H	57315991	C	CA	SNP	REF
chr4H	57316383	ATC	A	SNP	REF
chr4H	58461900	T	G	SNP	REF
chr4H	59520054	T	G	SNP	REF
chr4H	59520155	A	AC	SNP	REF
chr4H	59722659	C	T	SNP	REF
chr4H	59724515	G	A	SNP	REF
chr4H	59743539	A	G	SNP	REF
chr4H	76054382	T	C	REF	SNP
chr4H	77405604	GTCCATCTCCATC	G,GTCCATC	REF	SNP
chr4H	78078307	T	C	REF	SNP
chr4H	78083932	G	A	REF	SNP
chr4H	80803739	G	A	REF	SNP
chr4H	81553235	A	G	REF	SNP
chr4H	81558463	A	G	REF	SNP
chr4H	82514334	G	T	REF	SNP
chr4H	82600650	A	G	REF	SNP
chr4H	82844935	C	A	REF	SNP
chr4H	83229372	C	T	SNP	REF
chr4H	83588186	T	C	REF	SNP
chr4H	83871052	A	G	SNP	REF
chr4H	84592518	C	T	REF	SNP
chr4H	84632180	G	A	SNP	REF
chr4H	85739153	A	G	REF	SNP
chr4H	86901768	C	G	SNP	REF
chr4H	87603505	A	G	REF	SNP
chr4H	89402064	A	G	REF	SNP
chr4H	89865340	G	C	SNP	REF
chr4H	91014288	CA	C	SNP	REF
chr4H	91789221	G	C	SNP	REF
chr4H	93179018	A	T	SNP	REF
chr4H	93625024	C	G	SNP	REF
chr4H	93852244	A	G	REF	SNP
chr4H	94159271	C	T	REF	SNP
chr4H	94473344	C	T	REF	SNP
chr4H	94604606	T	C	REF	SNP
chr4H	94845955	C	T	REF	SNP
chr4H	94846670	T	TGGC	REF	SNP
chr4H	94944269	C	T	REF	SNP
chr4H	95271150	C	G	REF	SNP
chr4H	95321268	T	C	SNP	REF
chr4H	95322461	C	T	REF	SNP
chr4H	95580038	G	A	REF	SNP
chr4H	95894975	C	G	REF	SNP
chr4H	96358474	T	C	REF	SNP
chr4H	96363509	G	T	REF	SNP
chr4H	96364911	G	A	SNP	REF
chr4H	96365126	C	T	REF	SNP
chr4H	96370366	G	A	REF	SNP
chr4H	96478940	T	A	SNP	REF
chr4H	96772555	C	T	SNP	REF
chr4H	96772965	G	C	SNP	REF
chr4H	96775410	C	G	REF	SNP
chr4H	96778848	A	G	REF	SNP
chr4H	96779630	A	T	REF	SNP
chr4H	96783790	T	C	REF	SNP
chr4H	96816473	C	T	REF	SNP
chr4H	97456569	C	G	REF	SNP
chr4H	97619357	C	T	REF	SNP
chr4H	97622038	C	T	REF	SNP
chr4H	97779576	G	GT	SNP	REF
chr4H	98876866	G	A	REF	SNP
chr4H	102368831	CGTT	C	REF	SNP
chr4H	104097105	T	C	SNP	REF
chr4H	107202903	T	G	REF	SNP
chr4H	114782036	CAA	C	SNP	REF
chr4H	116374192	G	A	REF	SNP
chr4H	122014069	C	CA	SNP	REF
chr4H	143304408	A	G	SNP	REF
chr4H	144676577	GA	G	SNP	REF
chr4H	169473174	T	C	SNP	REF
chr4H	198367245	C	T	SNP	REF
chr4H	200346345	C	T	SNP	REF
chr4H	204882476	TC	T	SNP	REF
chr4H	226788779	A	AG	REF	SNP
chr4H	227490663	T	C	REF	SNP
chr4H	228219466	G	A	REF	SNP
chr4H	235410791	C	T	SNP	REF
chr4H	241566723	T	C	REF	SNP
chr4H	246059824	G	A	SNP	REF
chr4H	257245792	G	A	SNP	REF
chr4H	268783703	T	C	SNP	REF
chr4H	271222824	A	G	SNP	REF
chr4H	279675271	C	CA	REF	SNP
chr4H	289574506	C	T	SNP	REF
chr4H	323065269	G	A	SNP	REF
chr4H	340147634	G	A	REF	SNP
chr4H	360073729	G	A	REF	SNP
chr4H	366644745	AT	A	REF	SNP
chr4H	367614443	G	A	REF	SNP
chr4H	369399856	C	T	SNP	REF
chr4H	377480944	C	CA	REF	SNP
chr4H	383253273	A	G	SNP	REF
chr4H	404180799	A	C	SNP	REF
chr4H	405269384	C	A	REF	SNP
chr4H	425461712	G	A	REF	SNP
chr4H	437407540	C	CA,CAA	REF	SNP
chr4H	454966668	G	A	SNP	REF
chr4H	462947138	G	A	SNP	REF
chr4H	471614557	G	A	REF	SNP
chr4H	471658454	G	C	REF	SNP
chr4H	472257685	G	C	SNP	REF
chr4H	472258213	C	G	REF	SNP
chr4H	472259787	C	A	SNP	REF
chr4H	472260030	C	G	SNP	REF
chr4H	472366268	T	C	SNP	REF
chr4H	472367169	A	C	SNP	REF
chr4H	472533821	A	G	SNP	REF
chr4H	473331958	T	C	REF	SNP
chr4H	473332453	G	A	REF	SNP
chr4H	473334309	C	A	REF	SNP
chr4H	473334895	G	T	REF	SNP
chr4H	473343092	G	T	REF	SNP
chr4H	473594604	C	T	REF	SNP
chr4H	474398326	T	A	REF	SNP
chr4H	474398464	A	G	SNP	REF
chr4H	474399324	A	G	SNP	REF
chr4H	474399677	T	G	SNP	REF
chr4H	474400434	G	C	SNP	REF
chr4H	475361583	C	T	REF	SNP
chr4H	475453169	G	A	REF	SNP
chr4H	475457801	T	C	SNP	REF
chr4H	476213191	C	T	REF	SNP
chr4H	476286555	T	C	REF	SNP
chr4H	476286741	G	C	REF	SNP
chr4H	476287365	G	A	REF	SNP
chr4H	476594397	T	G	REF	SNP
chr4H	476596518	C	G	REF	SNP
chr4H	482106208	A	G	REF	SNP
chr4H	482110152	G	A	REF	SNP
chr4H	482114777	A	G	REF	SNP
chr4H	482642099	C	T	REF	SNP
chr4H	482642687	C	A	REF	SNP
chr4H	482648020	G	A	REF	SNP
chr4H	482649462	T	A	REF	SNP
chr4H	482649864	T	C	REF	SNP
chr4H	482652591	A	G	REF	SNP
chr4H	482658355	C	T	REF	SNP
chr4H	482664330	T	C	REF	SNP
chr4H	483705948	T	C	REF	SNP
chr4H	483706010	C	A	REF	SNP
chr4H	483706194	G	T	REF	SNP
chr4H	483737646	T	C	REF	SNP
chr4H	484277334	C	G	REF	SNP
chr4H	484880226	C	A	REF	SNP
chr4H	484881272	T	G	REF	SNP
chr4H	485033281	C	G	REF	SNP
chr4H	485036314	G	C	REF	SNP
chr4H	485397726	G	A	REF	SNP
chr4H	485398050	T	G	REF	SNP
chr4H	485399993	CCTGATCT	C	REF	SNP
chr4H	485673011	C	T	REF	SNP
chr4H	485673222	T	C	REF	SNP
chr4H	485673561	C	T	REF	SNP
chr4H	485674251	C	G	REF	SNP
chr4H	485675169	T	G	REF	SNP
chr4H	485852450	G	C	REF	SNP
chr4H	485853057	C	T	REF	SNP
chr4H	485854078	G	A	REF	SNP
chr4H	485855361	T	C	REF	SNP
chr4H	485855657	T	C	REF	SNP
chr4H	485855768	C	G	REF	SNP
chr4H	485857383	T	C	REF	SNP
chr4H	486268305	G	A	REF	SNP
chr4H	486269167	A	C	REF	SNP
chr4H	486723373	G	T	REF	SNP
chr4H	486730353	C	T	REF	SNP
chr4H	487085698	C	T	REF	SNP
chr4H	487086776	C	G	REF	SNP
chr4H	487105312	C	T	REF	SNP
chr4H	488133194	G	T	REF	SNP
chr4H	488134310	G	A	REF	SNP
chr4H	489252478	T	C	REF	SNP
chr4H	489253044	T	A	REF	SNP
chr4H	489254276	A	G	REF	SNP
chr4H	489414515	G	A	REF	SNP
chr4H	489415180	T	A	REF	SNP
chr4H	489417860	T	A	REF	SNP
chr4H	490016291	G	T	REF	SNP
chr4H	490022317	A	G	REF	SNP
chr4H	490022584	G	A	REF	SNP
chr4H	490028802	G	A	REF	SNP
chr4H	491739151	T	C	REF	SNP
chr4H	492257861	G	C	REF	SNP
chr4H	492497634	A	C	SNP	REF
chr4H	493803089	AC	A	SNP	REF
chr4H	493804464	C	A	REF	SNP
chr4H	494005249	T	C	REF	SNP
chr4H	494007116	T	C	REF	SNP
chr4H	494008011	T	C	REF	SNP
chr4H	494008289	A	G	REF	SNP
chr4H	494210402	T	C	REF	SNP
chr4H	494212021	A	G	REF	SNP
chr4H	494212243	A	C	REF	SNP
chr4H	494333878	C	T	SNP	REF
chr4H	495701179	C	T	REF	SNP
chr4H	496354685	A	G	SNP	REF
chr4H	496358772	T	C	SNP	REF
chr4H	497922763	A	G	REF	SNP
chr4H	499198049	C	G	SNP	REF
chr4H	502029063	T	C	REF	SNP
chr4H	502029407	T	C	REF	SNP
chr4H	503006680	T	C	REF	SNP
chr4H	503149248	T	C	SNP	REF
chr4H	503610063	T	C	SNP	REF
chr4H	504127948	G	A	SNP	REF
chr4H	504382671	G	A	REF	SNP
chr4H	504386970	G	C,A	SNP	REF
chr4H	504733035	T	G	SNP	REF
chr4H	504733410	A	G	REF	SNP
chr4H	506338689	A	C	SNP	REF
chr4H	506665832	T	C	SNP	REF
chr4H	506666744	A	G	SNP	REF
chr4H	506666906	G	C	SNP	REF
chr4H	507100103	T	C	SNP	REF
chr4H	507104422	T	G	SNP	REF
chr4H	508041133	T	C	SNP	REF
chr4H	508082098	G	T	SNP	REF
chr4H	508169754	C	T	SNP	REF
chr4H	508304873	G	A	SNP	REF
chr4H	508475449	T	C	SNP	REF
chr4H	509002906	G	GGCATC	SNP	REF
chr4H	509005537	T	C	SNP	REF
chr4H	509008682	A	G	SNP	REF
chr4H	509008844	T	C	SNP	REF
chr4H	509230438	C	T	SNP	REF
chr4H	513400896	T	C	REF	SNP
chr4H	517084858	C	T	REF	SNP
chr4H	517683224	A	ACT	REF	SNP
chr4H	518010830	C	G	REF	SNP
chr4H	518011039	C	T	REF	SNP
chr4H	520092173	C	T	REF	SNP
chr4H	520401286	G	A	SNP	REF
chr4H	521416850	C	G	SNP	REF
chr4H	524033251	G	GT	SNP	REF
chr4H	581711459	A	AT	REF	SNP
chr4H	614975092	A	C	REF	SNP
chr4H	619232726	C	A	REF	SNP
chr4H	619761193	C	A	REF	SNP
chr4H	620023636	A	C	REF	SNP
chr4H	620025527	G	C	REF	SNP
chr4H	620304101	C	T	SNP	REF
chr4H	620535699	A	G	SNP	REF
chr4H	620536491	C	T	SNP	REF
chr4H	620769357	C	A	REF	SNP
chr4H	620884211	C	A	REF	SNP
chr4H	621191767	C	T	REF	SNP
chr4H	621191854	C	A	REF	SNP
chr4H	621320973	C	T	REF	SNP
chr4H	621484637	A	G	REF	SNP
chr4H	621484723	T	A	REF	SNP
chr4H	621486528	C	T	REF	SNP
chr4H	621486712	T	A	REF	SNP
chr4H	621556266	G	C	REF	SNP
chr4H	621556611	G	A	REF	SNP
chr4H	621709598	C	T	REF	SNP
chr4H	621710003	C	T	SNP	REF
chr4H	621745929	G	A	SNP	REF
chr4H	621953145	C	G	REF	SNP
chr4H	621953319	C	T	SNP	REF
chr4H	622059739	C	A	SNP	REF
chr4H	622622989	C	A	REF	SNP
chr4H	622692769	G	A	REF	SNP
chr4H	622951354	A	G	REF	SNP
chr4H	622951432	G	A	REF	SNP
chr4H	622957545	T	C	REF	SNP
chr4H	622965541	T	C	REF	SNP
chr4H	623124964	C	T	REF	SNP
chr4H	623136869	A	C	REF	SNP
chr4H	623209610	A	G	REF	SNP
chr4H	623347266	A	G	REF	SNP
chr4H	623450397	C	T	SNP	REF
chr4H	623469397	A	G	SNP	REF
chr4H	623900760	T	C	REF	SNP
chr4H	624564276	T	C	REF	SNP
chr4H	624630336	T	A	REF	SNP
chr4H	624941591	C	T	REF	SNP
chr4H	641093760	C	T	SNP	REF
chr4H	641157763	C	T	REF	SNP
chr4H	641186887	A	C	REF	SNP
chr5H	6939849	A	C	SNP	REF
chr5H	6941036	A	T	SNP	REF
chr5H	6941375	G	A	SNP	REF
chr5H	7467872	G	A	REF	SNP
chr5H	7468784	G	A	REF	SNP
chr5H	7478040	C	G	REF	SNP
chr5H	7478295	C	T	REF	SNP
chr5H	7478469	C	T	REF	SNP
chr5H	8830988	C	G	REF	SNP
chr5H	9290342	AAG	A	SNP	REF
chr5H	9858777	A	T	SNP	REF
chr5H	10174279	C	T	SNP	REF
chr5H	10174347	C	CA	SNP	REF
chr5H	12453154	C	G	REF	SNP
chr5H	12453223	C	T	REF	SNP
chr5H	12453582	A	T	REF	SNP
chr5H	12455679	G	GA	REF	SNP
chr5H	12614292	G	T	REF	SNP
chr5H	12614404	C	T	REF	SNP
chr5H	13033298	G	A	REF	SNP
chr5H	13033534	C	T	REF	SNP
chr5H	13033857	T	C	REF	SNP
chr5H	13034509	T	C	SNP	REF
chr5H	13034812	G	A	REF	SNP
chr5H	14014591	C	T	REF	SNP
chr5H	14015124	T	C	REF	SNP
chr5H	14015235	G	A	REF	SNP
chr5H	14016105	G	A	SNP	REF
chr5H	14016246	T	C	SNP	REF
chr5H	14096944	C	T	SNP	REF
chr5H	15287962	C	T	REF	SNP
chr5H	15289534	T	C	REF	SNP
chr5H	15290357	C	A	REF	SNP
chr5H	15291346	T	C	REF	SNP
chr5H	16011407	C	T	REF	SNP
chr5H	16011947	C	A	REF	SNP
chr5H	16012729	A	C	REF	SNP
chr5H	16523362	A	AT,*	REF	SNP
chr5H	16884243	T	C	SNP	REF
chr5H	17105261	G	A	SNP	REF
chr5H	17133531	T	G	SNP	REF
chr5H	18944389	C	G	SNP	REF
chr5H	19033068	C	G	SNP	REF
chr5H	19045757	G	A	SNP	REF
chr5H	19048729	T	C	SNP	REF
chr5H	19052015	A	G	SNP	REF
chr5H	19148989	T	C	SNP	REF
chr5H	19149623	G	A	SNP	REF
chr5H	19150349	T	G	SNP	REF
chr5H	19151531	T	C	SNP	REF
chr5H	19151639	G	A	SNP	REF
chr5H	28219140	C	T	SNP	REF
chr5H	28554836	G	C	REF	SNP
chr5H	28556523	C	T	REF	SNP
chr5H	28557151	G	A	REF	SNP
chr5H	28559649	G	A	SNP	REF
chr5H	39805431	C	T	REF	SNP
chr5H	40122601	C	T	REF	SNP
chr5H	40132973	G	A	SNP	REF
chr5H	40248171	T	C	SNP	REF
chr5H	41799658	G	A	SNP	REF
chr5H	42694551	C	T	REF	SNP
chr5H	42694635	T	C	REF	SNP
[truncated: 3,104 more rows]
